# Supplementary material for: Dynamic changes in genome-wide histone H3 lysine 4 methylation patterns in response to dehydration stress in Arabidopsis thaliana
Source: BMC Plant Biol. 2010 Nov 5;10:238. doi: 10.1186/1471-2229-10-238 (PMC3095321; doi:10.1186/1471-2229-10-238)
Supplement: Additional File 2 — Table S1. Microarray analysis of dehydration-stressed Arabidopsis plants. Arabidopsis plants were watered or subjected to dehydration stress to a relative water content of 65% prior to RNA isolation and microarray analysis. RNA levels before and during dehydration stress are shown. [file 1471-2229-10-238-S2.XLS]

## Sheet: SupplementaryTableI
Table S1. Microarray analysis of dehydration-stressed Arabidopsis plants.
Arabidopsis plants were watered or subjected to dehydration stress to a relative water content of 65% prior to RNA isolation and microarray analysis.
Microarray results obtained via Rosetta Resolver. Intensity1 (watered condition) and Intensity2 (water deficit condition) values are normalised intensities calculated via 3 reps via Rosetta Resolvers proprietary error-weighing algorithm.
Sequence Name(s)	Sequence Code	Sequence Description	Log2(Ratio)	Fold Change	P-value	Intensity1	Intensity2
AT3G24780,K7P8.7	257555_at	expressed protein	-0.427499	-1.34491	0.53561	0.10061	0.07266
257556_at	257556_at	hypothetical protein predicted by genemark.hmm	0.31638	1.24521	0.3376	0.23551	0.28484
AT3G14490,MOA2.12	257557_at	terpene synthase/cyclase family protein, contains Pfam profile: PF01397 terpene synthase family	-0.279274	-1.21359	0.59185	0.0772	0.06179
AT3G22000,AT4G20680	257558_s_at	[AT3G22000, receptor-like protein kinase-related, contains Pfam profile: PF01657 Domain of unknown function that is usually associated with protein kinase domain Pfam:PF00069; similar to receptor-like protein kinase 5 (GI:13506747){Arabidopsis thaliana} ];[AT4G20680, receptor-like protein kinase-related, contains Pfam profile: PF01657 Domain of unknown function that is usually associated with pro…	0.0784639	1.05588	0.91348	0.06398	0.06561
AT3G22050,MZN24.23	257559_at	receptor-like protein kinase-related, contains Pfam profile: PF01657 Domain of unknown function; weak similarity to receptor-like protein kinase homolog RK20-1 (GI:4530126) (Phaseolus vulgaris)	-0.200578	-1.14916	0.67666	0.07232	0.06113
AT3G14960,K15M2.10	257560_at	galactosyltransferase family protein, contains Pfam profile: PF01762 galactosyltransferase	0.488058	1.40256	0.00533	0.38386	0.52293
AT3G24270,K7M2.3	257561_at	expressed protein	-0.522871	-1.43681	0.51033	0.09735	0.06581
AT3G30480	257562_at	hypothetical protein	-0.404677	-1.32378	0.54937	0.09547	0.07004
AT3G19610,MMB12.8	257563_at	hypothetical protein	0.312162	1.24156	0.61967	0.06776	0.08172
AT3G28610	257564_at	similar to AAA-type ATPase family protein [Arabidopsis thaliana] (TAIR:At3g28600.1); similar to AAA-type ATPase family protein [Arabidopsis thaliana] (TAIR:At5g40000.1); similar to ATPase 2 [Hordeum vulgare subsp. vulgare] (GB:AAV49983.1); similar to putative ATPase protein [Solanum demissum] (GB:AAT39939.1); similar to Cell Division Protein AAA ATPase family [Triticum turgidum] (GB:CAH10071.1); …	0.37096	1.2932	0.57825	0.06558	0.08237
AT3G28620	257565_at	zinc finger (C3HC4-type RING finger) family protein, low similarity to RING-H2 finger protein RHA2b (Arabidopsis thaliana) GI:3790571; contains Pfam profile PF00097: Zinc finger, C3HC4 type (RING finger)	-0.185496	-1.1372	0.70437	0.07724	0.06597
AT3G29610	257566_x_at	hypothetical protein	-0.433412	-1.35043	0.41743	0.09107	0.0655
AT3G23930,F14O13.11	257567_at	expressed protein	0.0460751	1.03246	0.92958	0.06599	0.06618
AT3G23950,AT3G23970	257568_s_at	[AT3G23950, F-box family protein, contains Pfam:PF00646 F-box domain ];[AT3G23970, F-box family protein, contains Pfam:PF00646 F-box domain ]	0.84759	1.79948	0.03843	0.09014	0.15755
AT3G26350	257569_at	expressed protein, ; expression supported by MPSS	-0.0436501	-1.03073	0.9611	0.07119	0.06708
AT3G13662,MMM17.6	257570_at	disease resistance-responsive protein-related / dirigent protein-related, similar to pathogenesis-related protein (Pisum sativum) gi:4585273:gb:AAD25355; similar to dirigent protein (Forsythia x intermedia) gi:6694695:gb:AAF25358	-0.994153	-1.99192	0.05749	0.13298	0.06484
AT3G16870,MUH15.3	257571_at	zinc finger (GATA type) family protein, contains Pfam profile:PF00320 GATA:GATA zinc finger	-0.240873	-1.18171	0.27686	0.33281	0.27355
AT3G16880,MUH15.4	257572_at	F-box protein-related, contains weak hit to Pfam PF00646: F-box domain; contains weak hit to TIGRFAM TIGR01640: F-box protein interaction domain	-0.496529	-1.41082	0.1718	0.08819	0.06071
AT2G33990,T14G11_11,T14G11.11	257573_at	similar to calmodulin-binding family protein [Arabidopsis thaliana] (TAIR:At3g15050.1); similar to putative SF16 protein [Oryza sativa (japonica cultivar-group)] (GB:BAD73780.1); contains InterPro domain IQ calmodulin-binding region (InterPro:IPR000048)	-0.554961	-1.46912	0.01817	0.72769	0.4811
AT3G20710,F3H11.11	257574_at	F-box protein-related, contains weak hit to TIGRFAM TIGR01640 : F-box protein interaction domain; contains weak hit to Pfam PF00646: F-box domain	-1.04468	-2.06289	0.07064	0.1364	0.06422
AT3G29265	257575_at	hypothetical protein	-0.324419	-1.25215	0.41851	0.08703	0.0675
AT3G28280	257576_at	expressed protein	0.0897585	1.06418	0.88314	0.0676	0.06987
AT3G30150	257577_at	expressed protein	-0.127628	-1.0925	0.85869	0.07415	0.06593
AT3G30160	257578_x_at	expressed protein, similar to hypothetical protein GB:CAB55689 GI:5881771 from (Arabidopsis thaliana)	-0.479055	-1.39384	0.38153	0.11121	0.0775
AT3G11000,F9F8.18	257579_at	expressed protein	-0.127795	-1.09262	0.87022	0.06895	0.06129
AT3G06210,F28L1_15,F28L1.15	257580_at	similar to expressed protein [Arabidopsis thaliana] (TAIR:At5g18980.1); similar to BLE2 protein-like protein [Oryza sativa (japonica cultivar-group)] (GB:NP_910813.1); contains InterPro domain Armadillo repeat (InterPro:IPR000225)	0.787995	1.72667	0.03877	0.13197	0.22133
AT1G51120,AT1G50680	257581_s_at	[AT1G51120, AP2 domain-containing transcription factor, putative, similar to DNA-binding protein RAV1 GI:3868857 from (Arabidopsis thaliana) ];[AT1G50680, AP2 domain-containing transcription factor, putative, similar to RAV1 (Arabidopsis thaliana) GI:3868857 ]	-0.475833	-1.39072	0.21833	0.09157	0.06395
AT1G50720,F17J6_24,F17J6.24	257582_at	stigma-specific Stig1 family protein, similar to stigma-specific protein STIG1 (Nicotiana tabacum) GI:496647; contains Pfam profile PF04885: Stigma-specific protein, Stig1	-0.327974	-1.25525	0.57084	0.08302	0.06424
AT1G66480,F28G11_8,F28G11.8	257583_at	expressed protein	-0.619108	-1.53592	0.10146	0.18842	0.11915
AT1G54955,F14C21_48,F14C21.48	257584_at	expressed protein	-0.217852	-1.16301	0.68079	0.0777	0.06489
AT3G12420,T2E22.26	257585_at	expressed protein	-0.0882304	-1.06307	0.89659	0.07162	0.06544
AT1G50760,F8A12_1,F8A12.1	257586_at	expressed protein	-0.756901	-1.68985	0.1869	0.12679	0.07287
AT1G56310,F14G9_8,F14G9.8	257587_at	3-5 exonuclease domain-containing protein, contains Pfam profile PF01612: 3-5 exonuclease	-0.613161	-1.52959	0.31631	0.16837	0.10691
AT1G30150,T2H7.5,T2H7_5	257588_x_at	CACTA-like transposase family (Tnp1/En/Spm), has a 2.2e-24 P-value blast match to ref:NP_189784.1: TNP1-related protein (Arabidopsis thaliana) (CACTA-element)	-0.376773	-1.29845	0.46566	0.09192	0.06876
AT1G55050,T7N22_1,T7N22.1	257589_at	expressed protein, similar to expressed protein [Arabidopsis thaliana] (TAIR:At1g09040.1); similar to expressed protein [Arabidopsis thaliana] (TAIR:At1g09050.1); similar to hypothetical protein DDB0188541 [Dictyostelium discoideum] (GB:EAL62571.1)	-1.02099	-2.02934	0.24007	0.13504	0.06464
AT1G52250,F19K6.18	257504_at	dynein light chain type 1 family protein, similar to SP:O02414 Dynein light chain LC6, flagellar outer arm {Anthocidaris crassispina}; contains Pfam profile PF01221: Dynein light chain type 1	-0.145932	-1.10643	0.84063	0.06976	0.06124
AT1G47940,T6B12.6,T6B12_6	257505_at	expressed protein	-0.58745	-1.50257	0.31321	0.10381	0.06711
AT1G29440,F15D2_3,F15D2.3	257506_at	auxin-responsive family protein, similar to auxin-induced protein 6B (SP:P33083) (Glycine max)	-2.13248	-4.38473	1.36e-06	0.53632	0.1188
AT1G29600,F15D2.17,F15D2_17	257507_at	zinc finger (CCCH-type) family protein, contains Pfam domain, PF00642: Zinc finger C-x8-C-x5-C-x3-H type (and similar)	0.29698	1.22856	0.51152	0.06971	0.08319
AT1G64320,F15H21.20,F15H21_20	257508_at	myosin heavy chain-related, similar to myosin heavy chain (GI:4249703) (Rana catesbeiana); similar to smooth muscle myosin heavy chain SM2 (GI:2352945) (Homo sapiens)	-0.29801	-1.22945	0.54974	0.0837	0.06612
AT1G63190,F16M19.9,F16M19_9	257509_at	expressed protein	-0.612663	-1.52907	0.22545	0.10332	0.06563
AT1G55360,F7A10_1,F7A10.1	257510_at	expressed protein, contains Pfam profile PF03080: Arabidopsis proteins of unknown function	-1.43275	-2.69961	1.16e-18	2.00187	0.72025
AT1G43000,F13A11.6,F13A11_6	257511_at	zinc-binding family protein, similar to zinc-binding protein (Pisum sativum) GI:16117799; contains Pfam profile PF04640 : Protein of unknown function, DUF597	-0.442381	-1.35885	0.4892	0.08888	0.06353
AT1G35250,T9I1.4,T9I1_4	257512_at	thioesterase family protein, contains Pfam profile PF03061: thioesterase family protein	0.192605	1.14283	0.87393	0.06544	0.07264
AT1G12390,AT1G12340	257513_s_at	[AT1G12390, cornichon family protein, contains Pfam profile: PF03311 cornichon protein ];[AT1G12340, cornichon family protein, contains Pfam profile: PF03311 cornichon protein ]	0.0266751	1.01865	0.86742	0.64195	0.63515
AT1G43940,F9C16_10,F9C16.10	257514_at	hypothetical protein	-0.424044	-1.34169	0.39633	0.08501	0.06154
AT1G13290,T6J4.5,T6J4_5	257515_at	zinc finger (C2H2 type) family protein, contains Pfam domian PF00096: Zinc finger, C2H2 type	0.254925	1.19327	0.75026	0.06289	0.07289
AT1G69040,ACT REPEAT 4,F4N2_2,F4N2.2,ACR4	257516_at	ACT domain containing protein (ACR4), low similarity to uridylyltransferase (Gluconacetobacter diazotrophicus) GI:17226253; contains Pfam profile PF01842: ACT domain	-1.34156	-2.53428	2.21e-10	0.85373	0.3272
AT3G16330,MYA6.13	257517_at	expressed protein	0.611069	1.52739	0.29049	0.06497	0.09638
AT3G03880,F20H23_7,F20H23.7	257518_at	expressed protein	0.333787	1.2603	0.31776	0.39318	0.4813
AT3G01210,T4P13.10,T4P13_10	257519_at	similar to RNA recognition motif (RRM)-containing protein [Arabidopsis thaliana] (TAIR:At1g14340.1); similar to hypothetical protein [Solanum demissum] (GB:AAT40482.1); contains InterPro domain RNA-binding region RNP-1 (RNA recognition motif) (InterPro:IPR000504)	0.761785	1.69557	0.00233	0.48049	0.79131
AT3G07710,MLP3.16	257520_at	expressed protein	-0.488888	-1.40335	0.50018	0.09526	0.06593
AT3G09140,MZB10.17	257521_at	similar to hypothetical protein [Arabidopsis thaliana] (TAIR:At5g43240.1); similar to hypothetical protein [Arabidopsis thaliana] (TAIR:At5g01150.1); similar to OSJNBa0006A01.16 [Oryza sativa (japonica cultivar-group)] (GB:CAD41561.3); contains InterPro domain Protein of unknown function DUF674 (InterPro:IPR007750)	0.0867355	1.06196	0.94078	0.06521	0.06727
AT3G08990,T16O11.5	257522_at	yippee family protein, similar to qdgl-1 (Coturnix coturnix) GI:10441650, Yippee protein (Drosophila melanogaster) GI:5713279; contains Pfam profile PF03226: Yippee putative zinc-binding protein	0.691924	1.61542	0.00018	0.21113	0.33126
AT3G01620,F4P13.16,F4P13_16	257523_at	glycosyl transferase family 17 protein, low similarity to beta-1,4-mannosyl-glycoprotein beta-1,4-N-acetylglucosaminyltransferase (EC 2.4.1.144) from Mus musculus (SP:Q10470), Rattus norvegicus (SP:Q02527), Homo sapiens (SP:Q09327) ; contains Pfam profile PF04724 :Glycosyltransferase family 17	0.455237	1.37101	0.45511	0.06835	0.09102
AT3G01330,E2FF,DP-E2F-LIKE PROTEIN 3,T22N4_4,T22N4.4,E2L2,DEL3	257524_at	transcription factor, putative / E2F-like repressor E2L2 (E2L2), identical to E2F-like repressor E2L2 (Arabidopsis thaliana) GI:20502506	-1.67369	-3.19025	0.00807	0.20775	0.06325
AT3G04900,T9J14_15,T9J14.15	257525_at	heavy-metal-associated domain-containing protein, contains Pfam profile PF00403: Heavy-metal-associated domain	0.460785	1.37628	0.47083	0.06829	0.09129
AT3G09330,AT3G09340	257526_s_at	[AT3G09330, amino acid transporter family protein, belongs to INTERPRO:IPR002422 amino acid/polyamine transporter, family II ];[AT3G09340, amino acid transporter family protein, low similarity to vesicular GABA transporter (Rattus norvegicus) GI:2587061; belongs to INTERPRO:IPR002422 amino acid/polyamine transporter, family II ]	0.198452	1.14745	0.74837	0.06645	0.07406
AT3G01880,F1C9.34	257527_at	hypothetical protein	-0.669003	-1.58997	0.26845	0.1003	0.06127
AT3G02125	257528_at	expressed protein	0.147527	1.10767	0.81174	0.06891	0.07414
AT3G03290,T17B22_2,T17B22.2	257529_at	universal stress protein (USP) family protein, contains Pfam profile: PF00582 universal stress protein family	0.41956	1.33752	0.5923	0.06787	0.08817
AT3G03040,T17B22.27	257530_at	F-box family protein, contains F-box domain Pfam:PF00646	-0.215161	-1.16083	0.42771	0.3213	0.26884
AT3G07250,T1B9.8	257531_at	nuclear transport factor 2 (NTF2) family protein / RNA recognition motif (RRM)-containing protein, contains Pfam profiles PF00076: RNA recognition motif. (a.k.a. RRM, RBD, or RNP domain), PF02136: Nuclear transport factor 2 (NTF2) domain	-0.109856	-1.07912	0.8512	0.06794	0.06115
AT3G04700,F7O18.17,F7O18_17	257532_at	expressed protein	-0.598279	-1.51392	0.09814	0.1724	0.11061
AT3G10840,T7M13.8	257533_at	hydrolase, alpha/beta fold family protein, low similarity to hydrolase (Terrabacter sp. DBF63) GI:14196240; contains Pfam profile: PF00561 alpha/beta hydrolase fold	-0.712487	-1.63864	0.00153	0.79437	0.47085
AT3G09670,F11F8.26	257534_at	PWWP domain-containing protein	0.536624	1.45058	0.02635	0.21258	0.29951
AT3G09490,F11F8.6	257535_at	chloroplast lumen common family protein, 2 TPR domains; similar to chloroplast lumen proteins (GI:4056493 (F3G5.19)(At2g37400)) and (GI:7413648 (T22P11.180),(At5g02590)) (Arabidopsis thaliana); +	-0.57187	-1.48644	0.30181	0.1502	0.09815
AT3G02800,F13E7_26,F13E7.26	257536_at	similar to tyrosine specific protein phosphatase family protein [Arabidopsis thaliana] (TAIR:At5g16480.1); similar to putative tyrosine specific protein phosphatase protein [Oryza sativa (japonica cultivar-group)] (GB:XP_450177.1); contains InterPro domain Putative tyrosine phosphatase (InterPro:IPR004861)	0.283626	1.21725	0.47054	0.20975	0.24799
AT3G22350,MCB17.9	257537_at	F-box family protein, similar to F-box protein family, AtFBX9 (GI:20197985) (Arabidopsis thaliana); contains Pfam PF00646: F-box domain; contains TIGRFAM TIGR01640 : F-box protein interaction domain	0.693718	1.61744	0.12507	0.07111	0.11171
AT3G16160,MSL1.20	257538_at	similar to tesmin/TSO1-like CXC domain-containing protein [Arabidopsis thaliana] (TAIR:At4g29000.1); similar to transcription factor-like [Oryza sativa (japonica cultivar-group)] (GB:XP_482017.1); contains InterPro domain Tesmin/TSO1-like CXC domain (InterPro:IPR005172)	-0.281899	-1.2158	0.61355	0.08392	0.06704
AT3G29150	257539_at	expressed protein	0.694582	1.6184	0.28104	0.06928	0.1089
AT3G21520,MIL23.9	257540_at	expressed protein, contains Pfam profile PF05078: Protein of unknown function (DUF679)	1.13557	2.19705	0.03572	0.06603	0.1409
AT3G25950	257541_at	expressed protein	-0.331429	-1.25826	0.26015	0.31662	0.24441
AT3G26050	257542_at	expressed protein	0.407966	1.32682	0.42257	0.0678	0.08737
AT3G28960	257543_at	amino acid transporter family protein, low similarity to vesicular inhibitory amino acid transporter (Mus musculus) GI:2826776; contains INTERPRO:IPR002422 amino acid/polyamine transporter, family II	-1.12211	-2.17664	0.22041	0.14376	0.06415
AT3G20880,MOE17.19	257544_at	zinc finger (C2H2 type) protein (WIP4), identical to WIP4 protein (Arabidopsis thaliana) gi:18376500:emb:CAC86168; contains Pfam domain, PF00096: Zinc finger, C2H2 type	-0.257283	-1.19524	0.61372	0.08579	0.06971
AT3G23200,K14B15.11	257545_at	expressed protein	0.100787	1.07236	0.7515	0.26245	0.27335
AT5G02700,AT3G28410	257546_s_at	[AT5G02700, F-box family protein, low similarity to ribosomal RNA apurinic site specific lyase (Triticum aestivum) GI:6505722; contains F-box domain Pfam:PF00646 ];[AT3G28410, F-box family protein, low similarity to ribosomal RNA apurinic site specific lyase (Triticum aestivum) GI:6505722; contains F-box domain Pfam:PF00646 ]	-0.237684	-1.1791	0.61434	0.07678	0.06324
AT3G13000,MGH6_15,MGH6.15	257547_at	expressed protein, contains Pfam profile PF04784: Protein of unknown function, DUF547	-2.05578	-4.15768	0.00061	0.27068	0.06323
AT3G26660,AT3G26620	257548_s_at	[AT3G26660, LOB domain protein, putative / lateral organ boundaries domain protein, putative (LBD24), identical to SP:P59468 Putative LOB domain protein 24 {Arabidopsis thaliana} ];[AT3G26620, LOB domain protein, putative / lateral organ boundaries domain protein, putative (LBD23), identical to SP:P59467 Putative LOB domain protein 23 {Arabidopsis thaliana} ]	0.0812211	1.05791	0.88773	0.0644	0.06617
AT3G18650,MVE11.1	257549_at	MADS-box family protein, contains similarity to hypothetical proteins of (Arabidopsis thaliana)	-0.554662	-1.46881	0.37002	0.09885	0.06537
AT3G18460,MYF24.18	257550_at	expressed protein, similar to PGPS/D12 (Petunia x hybrida) GI:4105794; contains Pfam profile PF04749: Protein of unknown function, DUF614	-0.0377371	-1.02651	0.95084	0.07491	0.07088
AT3G13270,MDC11.1	257551_at	expressed protein, contains similarity to replication protein A1	-0.705411	-1.63061	0.15577	0.10822	0.06446
AT3G26130	257552_at	glycosyl hydrolase family 5 protein / cellulase family protein, contains Pfam profile: PF00150 cellulase (glycosyl hydrolase family 5)	0.176295	1.12997	0.65685	0.067	0.07353
AT3G16830,K20I9.6	257553_at	WD-40 repeat family protein, contains 10 WD-40 repeats (PF00400) (1 weak)	0.359466	1.28296	0.04065	0.63093	0.78622
AT3G24890	257554_at	synaptobrevin-related, similar to SYNAPTOBREVIN-RELATED PROTEIN GB:P47192 from (Arabidopsis thaliana) (Proc. Natl. Acad. Sci. U.S.A. (1992) 89(9), 3894-3898); contains Pfam profile PF00957: synaptobrevin	0.376374	1.29807	0.46901	0.11864	0.14958
AT2G05400,F16J10.5,F16J10_5	257458_at	meprin and TRAF homology domain-containing protein / MATH domain-containing protein, supported by tandem duplication of meprin and TRAF homology (MATH) domain protein (GI:4914358) (TIGR_Ath1:At2g05420) (Arabidopsis thaliana)	0.502176	1.41635	0.35319	0.06484	0.0892
AT1G24040,T23E23.19,T23E23_19	257459_at	GCN5-related N-acetyltransferase (GNAT) family protein, contains Pfam profile PF00583: acetyltransferase, GNAT family	0.0957047	1.06859	0.66248	0.54249	0.56306
AT1G75580,F10A5_21,F10A5.21	257460_at	auxin-responsive protein, putative, similar to auxin-induced protein TGSAUR22 (GI:10185820) (Tulipa gesneriana)	0.783277	1.72105	0.2177	0.06734	0.11256
AT1G75470,F1B16.15,ATPUP15	257461_at	purine permease-related, contains Pfam profile PF03151: Domain of unknown function, DUF250; low similarity to purine permease (Arabidopsis thaliana) GI:7620007	1.03996	2.05616	0.00702	0.09647	0.19266
AT1G65740,F1E22_11,F1E22.11	257462_at	F-box family protein, contains F-box domain Pfam:PF00646	-0.965452	-1.95267	0.21142	0.41243	0.20515
AT1G14820,F10B6.40,F10B6_40	257463_at	SEC14 cytosolic factor family protein / phosphoglyceride transfer family protein, contains Pfam PF00650 : CRAL/TRIO domain; similar to phosphatidylinositol/phosphatidylcholine transfer protein SP:P24280 (Saccharomyces cerevisiae (Bakers yeast))	0.317111	1.24583	0.15395	0.53399	0.64615
AT1G20940,F9H16_7,F9H16.7	257464_at	F-box family protein, contains Pfam:PF00646 F-box domain	-0.142444	-1.10378	0.89559	0.09461	0.08325
AT1G13040,F3F19_6,F3F19.6	257465_at	pentatricopeptide (PPR) repeat-containing protein, contains Pfam profile PF01535: PPR repeat	-9.96578e-05	-1.00006	0.99987	0.06537	0.06349
AT1G62840,F23N19.19,F23N19_19	257466_at	expressed protein	1.12753	2.18485	0.00046	0.18009	0.38217
AT1G31320,T19E23.11,T19E23_11	257467_at	LOB domain protein 4 / lateral organ boundaries domain protein 4 (LBD4), identical to SP:Q9SHE9 LOB domain protein 4 {Arabidopsis thaliana}	-0.746271	-1.67746	0.1991	0.11304	0.06546
AT1G47470,F16N3.31,F16N3_31	257468_at	hypothetical protein	-0.110255	-1.07941	0.87417	0.06909	0.06217
AT1G49290,F13F21.27,F13F21_27	257469_at	expressed protein, ; expression supported by MPSS	-0.870511	-1.82832	0.01425	0.12165	0.06463
AT1G53770,T18A20_22,T18A20.22	257470_at	expressed protein	0.685613	1.60838	0.00026	0.30745	0.4803
AT1G59530,T30E16_6,T30E16.6	257471_at	bZIP transcription factor family protein, contains Pfam profile: PF00170 bZIP transcription factor	-0.0820848	-1.05855	0.81763	0.06902	0.06333
AT1G56040,T6H22_23,T6H22.23	257472_at	U-box domain-containing protein, contains Pfam profile PF04564: U-box domain	0.449258	1.36535	0.26238	0.06778	0.08988
AT1G33840,F14M2.3,F14M2_3	257473_at	hypothetical protein, contains Pfam profile PF04525: Protein of unknown function (DUF567)	0.0310932	1.02178	0.96716	0.06343	0.06295
AT1G80850,F23A5.20,F23A5_20	257474_at	methyladenine glycosylase family protein, similar to SP:P05100 DNA-3-methyladenine glycosylase I (EC 3.2.2.20) (3-methyladenine-DNA glycosylase I, constitutive) {Escherichia coli}; contains Pfam profile PF03352: Methyladenine glycosylase	-1.30156	-2.46495	0.00029	0.37771	0.14883
AT1G80880,F23A5.24,F23A5_24	257475_at	pentatricopeptide (PPR) repeat-containing protein, contains Pfam profile PF01535: PPR repeat	-0.127795	-1.09261	0.81693	0.07698	0.06844
AT1G80960,F23A5.32,F23A5_32	257476_at	F-box protein-related, contains weak hit to Pfam PF00646: F-box domain	0.618178	1.53492	0.02993	0.28301	0.42192
AT1G10660,F20B24_10,F20B24.10	257477_at	expressed protein	0.381457	1.30267	0.0079	0.82091	1.03866
AT1G16130,T24D18_21,T24D18.21,WAKL2,WALL ASSOCIATED KINASE-LIKE 2	257478_at	wall-associated kinase, putative, similar to putative serine/threonine-specific protein kinase GI:7270012 from (Arabidopsis thaliana)	-2.4457	-5.44789	0.00246	0.63596	0.11338
AT1G16150,T24D18_23,WAKL4,WALL ASSOCIATED KINASE-LIKE 4,T24D18.23	257479_at	wall-associated kinase, putative, contains similarity to wall-associated kinase 4 GI:3355308 from (Arabidopsis thaliana)	-0.289739	-1.22243	0.75473	0.08275	0.06575
AT1G15640,T16N11.15,T16N11_15	257480_at	expressed protein	0.440454	1.35703	0.53872	0.06582	0.08676
AT1G08430,T27G7.11,T27G7_11	257481_at	expressed protein, contains Pfam profile PF01027: Uncharacterized protein family UPF0005	-0.133442	-1.0969	0.8335	0.07103	0.06289
AT1G27820,T22C5.28,T22C5_28	257482_x_at	CCR4-NOT transcription complex protein, putative, similar to SWISS-PROT:Q9UFF9 CCR4-NOT transcription complex, subunit 8 (CAF1-like protein, CALIFp) (Homo sapiens)	-0.603096	-1.51897	0.05639	0.18889	0.12079
AT1G49620,F14J22_14,F14J22.14,KRP7,ICN6,KIP-RELATED PROTEIN 7,ICK5	257483_at	kip-related protein 7 (KRP7) / cyclin-dependent kinase inhibitor 7 (ICK7), identical to cyclin-dependent kinase inhibitor 7 (krp7) (Arabidopsis thaliana) GI:14422297	0.991064	1.98764	0.08045	0.0676	0.13051
AT1G01650,T1N6.3,T1N6_3	257484_at	similar to protease-associated (PA) domain-containing protein [Arabidopsis thaliana] (TAIR:At1g63690.1); similar to protease-associated (PA) domain-containing protein [Arabidopsis thaliana] (TAIR:At1g63690.2); similar to putative growth-on protein GRO10 [Oryza sativa (japonica cultivar-group)] (GB:XP_468462.1); similar to growth-on protein GRO10 [Euphorbia esula] (GB:AAL14629.1); similar to putat…	1.42484	2.68486	0	1.02948	2.68464
AT1G63580,F2K11.6,F2K11_6	257485_at	protein kinase-related	-0.142444	-1.10376	0.78353	0.12392	0.10904
AT1G63590,F2K11.5,F2K11_5	257486_at	receptor-like protein kinase-related, contains Pfam PF01657: Domain of unknown function; similar to receptor-like protein kinase 4 (GI:13506745) {Arabidopsis thaliana}	-0.171976	-1.12661	0.747	0.07738	0.06671
AT1G71850,F14O23.23,F14O23_23	257487_at	expressed protein, ; expression supported by MPSS	0.841777	1.79224	0.01867	0.12767	0.22225
AT1G36950,AT4G00070	257488_s_at	[AT1G36950, zinc finger protein-related, contains similarity to zinc finger proteins (C3HC4-type RING finger) ];[AT4G00070, zinc finger protein-related, contains similarity to zinc finger proteins (C3HC4-type RING finger) ]	0.329203	1.25632	0.64273	0.06462	0.07885
AT1G07330,F22G5_33,F22G5.33	257489_at	expressed protein	-0.253596	-1.19219	0.64505	0.0797	0.06493
AT1G01380,ENHANCER OF TRY AND CPC 1,ETC1,F6F3.18,F6F3_18	257490_x_at	myb family transcription factor, similar to myb homolog (CPC) GI:2346966 from (Arabidopsis thaliana)	0.318872	1.24737	0.55417	0.09469	0.11473
AT1G06170,F9P14_3,F9P14.3	257491_at	basic helix-loop-helix (bHLH) family protein, contains Pfam profile:PF00010 helix-loop-helix DNA-binding domain	-0.233997	-1.17609	0.66569	0.07522	0.06212
AT1G49190,F27J15_4,ARR19,ARABIDOPSIS RESPONSE REGULATOR 19,F27J15.4	257492_at	two-component responsive regulator family protein / response regulator family protein, contains Pfam profile: PF00072 response regulator receiver domain ;contains similarity to two-component response regulator protein (ARR2) GI:4210451 from (Arabidopsis thaliana)	0.670033	1.5911	0.42583	0.06262	0.09677
AT1G48180,F21D18_8,F21D18.8	257493_at	expressed protein, ; expression supported by MPSS	0.101086	1.07257	0.88927	0.06625	0.06902
AT1G32375	257494_at	F-box family protein, contains F-box domain Pfam:PF00646	0.379397	1.3008	0.46709	0.06501	0.08213
AT1G07960,PDI-LIKE 5-1,ATPDIL5-1,T6D22_5,T6D22.5	257495_at	Encodes a protein disulfide isomerase-like (PDIL) protein, a member of a multigene family within the thioredoxin (TRX) superfamily.	0.318938	1.24742	0.02519	0.74453	0.90207
AT2G43730,AT2G43740	257496_s_at	[AT2G43730, lectin-related, low similarity to lectin 3 (Helianthus tuberosus) GI:4091899, RTM1 (Arabidopsis thaliana) GI:6503088 ];[AT2G43740, expressed protein, weak similarity to RTM1 (GI:6503088) (Arabidopsis thaliana) ]	0.560908	1.47519	0.26723	0.08117	0.1163
AT1G51430,F5D21_20,F5D21.20	257497_at	expressed protein	-0.0496628	-1.03503	0.81828	0.24183	0.22694
AT1G69660,F24J1.26	257498_at	meprin and TRAF homology domain-containing protein / MATH domain-containing protein, similar to ubiquitin-specific protease 12 (Arabidopsis thaliana) GI:11993471; contains Pfam profile PF00917: MATH domain	-0.617347	-1.53406	0.39668	0.1019	0.06452
AT1G63850,T12P18_13,T12P18.13	257499_at	PRLI-interacting factor-related, similar to PRLI-interacting factor G (GI:11139264) (Arabidopsis thaliana); contains Prosite PS00037: Myb DNA-binding domain repeat signature 1	-0.383384	-1.30441	0.17195	0.50227	0.37399
AT1G73300,AT5G36180	257500_s_at	[AT1G73300, serine carboxypeptidase S10 family protein, similar to serine carboxypeptidase I precursor (SP:P07519) (Hordeum vulgare); glucose acyltransferase GB:AAD01263 (Solanum berthaultii); contains Pfam profile: PF00450 Serine carboxypeptidase; non-consensus donor splice site GA at exon 8 ];[AT5G36180, serine carboxypeptidase S10 family protein, similar to serine carboxypeptidase I precursor …	0.0256121	1.01791	0.95895	0.06547	0.06473
AT1G35380,F12A4_14,F12A4.14	257501_at	retrotransposon family	-0.0642129	-1.04551	0.88346	0.0707	0.06568
AT1G78110,T11I11_5,T11I11.5	257502_at	expressed protein	-0.41637	-1.33456	0.35735	0.24016	0.17479
AT1G72530,F28P22_28,F28P22.28	257503_at	plastid developmental protein DAG, putative, similar to DAG protein, chloroplast precursor (required for chloroplast differentiation) GB:Q38732 (Antirrhinum majus)	-1.80839	-3.50248	0.06441	0.25827	0.07162
AT1G24620,F21J9.28	257405_at	polcalcin, putative / calcium-binding pollen allergen, putative, similar to polcalcin Jun o 2 (calcium-binding pollen allergen Jun o 2) SP:O64943 from (Juniperus oxycedrus)	-0.0624855	-1.04427	0.90826	0.06987	0.06499
AT1G27060,T7N9_12,T7N9.12	257406_at	regulator of chromosome condensation (RCC1) family protein, low similiarity to UVB-resistance protein UVR8 (Arabidopsis thaliana) GI:5478530; contains Pfam profile PF00415: Regulator of chromosome condensation (RCC1)	-0.141813	-1.10328	0.79703	0.10538	0.09278
AT1G27100,T7N9_16,T7N9.16	257407_at	expressed protein, contains Pfam profile: PF04601 protein of unknown function (DUF569	-1.04714	-2.06641	1.82e-44	5.61465	2.63908
AT2G17310,SON1,SUPPRESSOR OF NIM1-1 1,F5J6_7,F5J6.7	257408_at	F-box family protein, contains F-box domain Pfam:PF00646	-0.303159	-1.23384	0.61687	0.08194	0.0645
AT2G17470,F5J6.5	257409_at	expressed protein, contains Pfam profile PF01027: Uncharacterized protein family UPF0005	0.288476	1.22134	0.64512	0.06547	0.07766
AT1G24340,F3I6_28,F3I6.28,EMBRYO DEFECTIVE 2421,EMB2421	257410_at	similar to phenol 2-monooxygenase like FAD dependent oxidoreductase of plant origin in apicomplexans [Cryptosporidium parvum] (GB:EAK89698.1); contains InterPro domain Flavoprotein monooxygenase (InterPro:IPR000733); contains InterPro domain Monooxygenase, FAD-binding (InterPro:IPR002938); contains InterPro domain NAD-binding site (InterPro:IPR000205); contains InterPro domain Aromatic-ring hydro…	0.43783	1.35457	0.00476	0.63225	0.83183
AT1G61330,AT1G61320	257411_s_at	[AT1G61330, F-box family protein, contains Pfam profile: PF00646 F-box domain; similar to SKP1 interacting partner 2 (SKIP2) TIGR_Ath1:At5g67250 ];[AT1G61320, hypothetical protein ]	-0.10783	-1.0776	0.81309	0.07227	0.06514
AT1G22980,F19G10.7	257412_at	expressed protein	0.596552	1.51209	0.22958	0.06534	0.09596
AT1G22910,F19G10.13,F19G10_13	257413_at	RNA recognition motif (RRM)-containing protein, contains InterPro entry IPR000504: RNA-binding region RNP-1 (RNA recognition motif) (RRM); similar to GB:AAC33496	-0.540577	-1.45456	0.00257	0.68283	0.45596
257414_at	257414_at	hypothetical protein similar to hypothetical protein GI:5541664 from [Arabidopsis thaliana]	-0.900641	-1.8669	0.07422	0.12067	0.06278
AT1G70040,F20P5.22,F20P5_22	257415_at	hypothetical protein	-0.00408597	-1.00283	0.9952	0.06627	0.06418
AT2G17750,T17A5.3,T17A5_3	257416_at	hypothetical protein, contains Pfam profile PF03080: Arabidopsis proteins of unknown function	-0.984453	-1.97858	0.03797	0.13791	0.0677
AT1G10110,T27I1_14,T27I1.14	257417_at	F-box family protein, contains Pfam PF00646: F-box domain; similar to F-box protein family, AtFBX7 (GI:20197899) (Arabidopsis thaliana)	0.657144	1.57697	0.31132	0.06645	0.10179
AT1G30850,T17H7_17,T17H7.17	257418_at	expressed protein	-0.618609	-1.5354	0.37948	0.10004	0.06328
AT1G30800,T17H7_8,T17H7.8	257419_at	expressed protein, ; expression supported by MPSS	0.229479	1.17241	0.70147	0.0646	0.07356
AT1G77250,T14N5.11,T14N5_11	257420_at	PHD finger family protein, contains Pfam domain, PF00628: PHD-finger	-0.611534	-1.52787	0.13522	0.58889	0.37437
AT1G12030,F12F1.10,F12F1_10	257421_at	expressed protein, contains Pfam profile PF04720: Protein of unknown function (DUF506)	-0.327509	-1.25485	0.67066	0.08565	0.0663
AT1G11940,F12F1.19,F12F1_19	257422_at	expressed protein, contains Pfam profile PF03267: Arabidopsis protein of unknown function, DUF266	1.81783	3.5255	3.51e-06	0.11636	0.39843
AT1G62010,F8K4.20,F8K4_20	257423_at	mitochondrial transcription termination factor-related / mTERF-related, contains Pfam profile PF02536: mTERF	0.0176062	1.01228	0.97748	0.0976	0.09596
AT1G78840,F9K20_11,F9K20.11	257424_at	F-box family protein, contains F-box domain Pfam:PF00646	0.665449	1.58606	0.14765	0.06718	0.10348
AT1G60400,T13D8_27,T13D8.27	257425_at	F-box family protein, contains F-box domain Pfam:PF00646	0.220609	1.16524	0.69191	0.06804	0.077
AT1G54850,F14C21_42,F14C21.42	257426_at	expressed protein, contains similarity to LMW heat shock protein GI:2326354 from (Arabidopsis thaliana)	0.726838	1.65501	0.00137	0.3573	0.57435
AT1G79060,YUP8H12R_32,YUP8H12R.32	257427_at	expressed protein	0.0825831	1.0589	0.9139	0.06423	0.06606
AT1G78990,YUP8H12R.39,YUP8H12R_39	257428_at	transferase family protein, low similarity to acetyl CoA: benzylalcohol acetyltransferase Clarkia breweri GI:3170250, GI:6166336, Clarkia concinna GI:6166326, anthranilate N-hydroxycinnamoyl/benzoyltransferase Dianthus caryophyllus GI:2239091; contains Pfam profile PF02458 transferase family	-0.214597	-1.16038	0.73835	0.07873	0.0659
AT2G27940,T1E2_14,T1E2.14	257429_at	zinc finger (C3HC4-type RING finger) family protein, contains Pfam profile: PF00097 zinc finger, C3HC4 type (RING finger)	0.646348	1.56522	0.35306	0.06333	0.09628
AT2G28580,T8O18_13,T8O18.13	257430_at	similar to expressed protein [Arabidopsis thaliana] (TAIR:At2g44930.1); similar to OSJNBa0070O11.12 [Oryza sativa (japonica cultivar-group)] (GB:XP_474109.1); contains InterPro domain Plant protein of unknown function (InterPro:IPR004158)	0.846261	1.79782	0.40471	0.06616	0.11553
AT2G36360,F2H17.3,F2H17_3	257431_at	kelch repeat-containing protein, low similarity to rngB protein, Dictyostelium discoideum, PIR:S68824; contains Pfam profile PF01344: Kelch motif	-0.0512241	-1.03615	0.76904	0.61079	0.57255
AT2G21850,F7D8_17,F7D8.17	257432_at	similar to CHP-rich zinc finger protein, putative [Arabidopsis thaliana] (TAIR:At2g21840.1); similar to DC1 domain-containing protein [Arabidopsis thaliana] (TAIR:At2g21830.1); similar to CHP-rich zinc finger protein-like [Oryza sativa (japonica cultivar-group)] (GB:XP_479125.1); contains InterPro domain Zn-finger-like, PHD finger (InterPro:IPR001965); contains InterPro domain Protein kinase C, p…	-0.41368	-1.33209	0.72901	0.08949	0.06525
AT2G21990,F7D8_31,F7D8.31	257433_at	expressed protein, contains Pfam profile PF04759: Protein of unknown function, DUF617	-0.347274	-1.27214	0.65289	0.08379	0.06397
AT2G21740,F7D8_6,F7D8.6	257434_at	expressed protein	-0.423845	-1.34148	0.29182	0.09133	0.06613
AT2G24590,F25P17_11,F25P17.11	257435_at	splicing factor, putative, similar to to RSZp22 protein (Arabidopsis thaliana) gi:2582645:emb:CAA05352	-0.5825	-1.49745	0.00011	1.02798	0.66677
AT4G00260,AT2G24650	257436_s_at	[AT4G00260, transcriptional factor B3 family protein, low similarity to reproductive meristem gene 1 from (Brassica oleracea var. botrytis) GI:3170424, (Arabidopsis thaliana) GI:13604227; contains Pfam profile PF02362: B3 DNA binding domain ];[AT2G24650, transcriptional factor B3 family protein, low similarity to reproductive meristem gene 1 from (Brassica oleracea var. botrytis) GI:3170424, (Ara…	-1.08733	-2.1248	0.01394	0.15407	0.07043
AT2G16290,F16F14_21,F16F14.21	257437_s_at	F-box family protein, contains Pfam PF00646: F-box domain;	-0.341228	-1.26683	0.59775	0.08279	0.06347
AT2G15325,F27O10_2,F27O10.2	257438_at	protease inhibitor/seed storage/lipid transfer protein (LTP) family protein, contains Pfam protease inhibitor/seed storage/LTP family domain PF00234	0.0973989	1.06983	0.90109	0.06923	0.07194
AT2G17000,F6P23_16,F6P23.16	257439_at	mechanosensitive ion channel domain-containing protein / MS ion channel domain-containing protein, contains Pfam profile PF00924: Mechanosensitive ion channel	-0.258645	-1.19635	0.59139	0.07995	0.06491
AT2G24880,F27C12_20,F27C12.20	257440_at	self-incompatibility protein-related, low similarity to self-incompatibility from (Papaver nudicaule) GI:3097262, (Papaver rhoeas) GI:3097260	0.197887	1.14701	0.7666	0.06308	0.07028
AT2G04020,F3C11_13,F3C11.13	257441_at	GDSL-motif lipase/hydrolase family protein, similar to family II lipase EXL6 (GI:15054390), EXL1 (GI:15054382) (Arabidopsis thaliana); contains Pfam profile PF00657: Lipase/Acylhydrolase with GDSL-like motif	-0.494569	-1.40889	0.54465	0.09129	0.06294
AT2G28680,T8O18_3,T8O18.3	257442_at	cupin family protein, similar to legumin (11S-globulin) from Ginkgo biloba (GI:949869), 11S globulin from Avena sativa (GI:472867); contains a 11-S plant seed storage protein signature (PS00305)	0.0882636	1.06308	0.8781	0.06334	0.0654
AT2G22050,T16B14_10,T16B14.10	257443_at	kelch repeat-containing F-box family protein, similar to SKP1 interacting partner 6 (Arabidopsis thaliana) GI:10716957; contains Pfam profiles PF01344: Kelch motif, PF00646: F-box domain	-0.301631	-1.23253	0.59593	0.08151	0.06424
AT2G12550,T27D6_12,T27D6.12	257444_at	ubiquitin-associated (UBA)/TS-N domain-containing protein, low similarity to NUB1 (NEDD8-interacting protein) (Homo sapiens) GI:13383476; contains Pfam profile PF00627: UBA/TS-N domain	1.28951	2.44442	3e-05	0.25626	0.60843
AT2G10390,F12P23_10,F12P23.10	257445_x_at	hypothetical protein	-0.112281	-1.08093	0.84602	0.07162	0.06435
AT2G10440,F12P23.5,F12P23_5	257446_at	expressed protein	-0.30575	-1.23605	0.39375	0.08203	0.06446
AT2G04230,T23O15.15,T23O15_15	257447_at	F-box family protein, contains F-box domain Pfam:PF00646	0.642062	1.56055	0.0355	0.26171	0.39669
AT3G45800,AT2G11620	257448_s_at	[AT3G45800, expressed protein ];[AT2G11620, hypothetical protein ]	0.537422	1.45138	0.27099	0.08499	0.11981
AT2G31420,T28P16_9,T28P16.9	257449_at	expressed protein, contains Pfam profile PF03754: Domain of unknown function (DUF313)	0.0520214	1.03673	0.93888	0.09839	0.09908
AT1G10530,T10O24_15,T10O24.15	257450_at	expressed protein	0.728399	1.65678	0.26305	0.06597	0.10615
AT1G05690,F3F20.14,F3F20_14	257451_at	TAZ zinc finger family protein / BTB/POZ domain-containing protein, contains Pfam PF00651 : BTB/POZ domain; contains Pfam PF02135 : TAZ zinc finger; similar to p300/CBP acetyltransferase-related protein (GI:12597461) (Arabidopsis thaliana); similar to Speckle-type POZ protein (SP:O43791) (Homo sapiens)	0.206391	1.15381	0.60723	0.17039	0.19095
AT1G05740,F3F20_19,F3F20.19	257452_at	expressed protein, contains Pfam PF05811: Eukaryotic protein of unknown function (DUF842)	-0.49334	-1.40771	0.42457	0.09775	0.06745
AT1G65130,T23K8_4,T23K8.4	257453_at	ubiquitin carboxyl-terminal hydrolase-related, contains Pfam profiles PF00443: Ubiquitin carboxyl-terminal hydrolase, PF04780: Protein of unknown function (DUF629), PF04781: Protein of unknown function (DUF627)	0.406039	1.32506	0.44884	0.07106	0.09146
AT1G65170,T23K8.8,T23K8_8	257454_at	ubiquitin carboxyl-terminal hydrolase family protein, contains Pfam profile PF00443: Ubiquitin carboxyl-terminal hydrolase	-0.278112	-1.2126	0.62095	0.07668	0.06142
AT1G27870,AT2G16100	257455_s_at	[AT1G27870, hypothetical protein ];[AT2G16100, hypothetical protein ]	-0.288476	-1.22135	0.52747	0.07934	0.0631
AT2G18120,F8D23.10,F8D23_10	257456_at	lateral root primordium (LRP) protein-related, similar to lateral root primordium 1 (LRP1) (Arabidopsis thaliana) GI:882341; contains Pfam profile PF05142: Domain of unknown function (DUF702)	-0.326114	-1.25363	0.57934	0.0896	0.06942
AT2G05430,F16J10.2,F16J10_2	257457_at	expressed protein	0.314819	1.24385	0.51165	0.06476	0.07824
AT2G30630,T11J7_2,T11J7.2	257349_at	expressed protein, similar to H1-1flk (Arabidopsis thaliana) GI:388260	-0.015912	-1.01109	0.97166	0.06832	0.06563
AT2G19040,RALFL13,T20K24.5,T20K24_5,RALF-LIKE 13,RALF-LIKE 12,RALFL12	257350_x_at	rapid alkalinization factor (RALF) family protein	-0.632861	-1.55065	0.31075	0.1014	0.06351
AT2G33820,T1B8.12,T1B8_12,ATMBAC1	257351_at	mitochondrial substrate carrier family protein (BAC1), contains Pfam profile: PF00153 mitochondrial carrier protein	-0.477859	-1.39269	0.06965	0.3271	0.22812
AT2G34900,F19I3.13,IMBIBITION-INDUCIBLE 1,F19I3_13,IMB1	257352_at	DNA-binding bromodomain-containing protein, contains bromodomain, INTERPRO:IPR001487	0.332691	1.25935	0.35334	0.27105	0.33155
AT2G23050,F21P24.11,F21P24_11	257353_at	phototropic-responsive NPH3 family protein, contains NPH3 family domain, Pfam:PF03000	-0.133176	-1.0967	0.77208	0.07205	0.06381
AT2G23480,F26B6.13,F26B6_13	257354_x_at	hypothetical protein, contains Pfam profile PF03384: Drosophila protein of unknown function, DUF287	0.630668	1.54829	0.22477	0.0694	0.10437
AT2G38150,F16M14.8,F16M14_8	257355_at	alpha 1,4-glycosyltransferase family protein / glycosyltransferase sugar-binding DXD motif-containing protein, low similarity to alpha-1,4-N-acetylglucosaminyltransferase, Homo sapiens (gi:5726306), Gb3 synthase, Rattus norvegicus (gi:9082162) ; contains Pfam profiles PF04572: Alpha 1,4-glycosyltransferase conserved region, PF04488: Glycosyltransferase sugar-binding region containing DXD motif	-0.619872	-1.53675	0.33197	0.09935	0.06279
AT2G32490,AT2G36110	257356_s_at	[AT2G32490, 3-5 exonuclease domain-containing protein, contains Pfam profile PF01612: 3-5 exonuclease ];[AT2G36110, 3-5 exonuclease domain-containing protein, contains Pfam profile PF01612: 3-5 exonuclease ]	0.537123	1.45107	0.2308	0.07054	0.09942
AT2G41050,T3K9_18,T3K9.18	257357_at	PQ-loop repeat family protein / transmembrane family protein, similar to SP:Q10482 Seven transmembrane protein 1 {Schizosaccharomyces pombe}; contains Pfam profile PF04193: PQ loop repeat	-0.946916	-1.92773	0.11934	0.13948	0.07027
AT2G40990,T3K9_24,T3K9.24	257358_at	zinc finger (DHHC type) family protein, contains Pfam profile PF01529: DHHC zinc finger domain	-0.417899	-1.33599	0.72738	0.08878	0.06455
AT2G34290,F13P17_13,F13P17.13	257359_x_at	protein kinase family protein, contains protein kinase domain, Pfam:PF00069	0.770056	1.70532	0.1721	0.0655	0.1085
AT2G39240,T16B24.12,T16B24_12	257360_at	RNA polymerase I specific transcription initiation factor RRN3 family protein, contains Pfam profile PF05327: RNA polymerase I specific transcription initiation factor RRN3	0.94469	1.92479	0.10792	0.06855	0.12816
AT2G07740,T12J2.6	257361_at	zinc knuckle (CCHC-type) family protein, similar to zinc finger protein GB:AAA75253; some members of this protein family have a weak CCHC zinc fingers that is mostly from retroviral gag proteins (nucleocapsid)	-0.00142843	-1.001	0.99838	0.06635	0.06438
AT2G45840,F4I18.18	257362_at	expressed protein	-1.3688	-2.58257	0.00603	0.19734	0.07422
257363_at	257363_at	hypothetical protein predicted by genscan	0.7863	1.72463	0.03667	0.06402	0.10724
AT2G45940,F4I18.8	257364_at	expressed protein, similar to hypothetical protein [Arabidopsis thaliana] (TAIR:At4g16080.1); contains InterPro domain Protein of unknown function DUF295 (InterPro:IPR005174)	-0.241172	-1.18194	0.57354	0.08065	0.06627
AT2G26020,T19L18_17,T19L18.17,PDF1.2B	257365_x_at	plant defensin-fusion protein, putative (PDF1.2b), plant defensin protein family member, personal communication, Bart Thomma (Bart.Thomma@agr.kuleuven.ac.be); similar to antifungal protein 1 preprotein (Raphanus sativus) gi:609322:gb:AAA69541	-3.14952	-8.87363	0.02367	0.57342	0.06277
AT2G03290,AT2G03040	257366_s_at	[AT2G03290, emp24/gp25L/p24 family protein, similar to SP:P49755 Transmembrane protein Tmp21 precursor (21 kDa Transmembrane trafficking protein) {Homo sapiens}; contains Pfam profile PF01105: emp24/gp25L/p24 family ];[AT2G03040, transmembrane protein-related, low similarity to SP:Q28735:TM21_RABIT Transmembrane protein Tmp21 precursor (21 kDa Transmembrane trafficking protein) (Integral membrane…	0.220875	1.16543	0.68392	0.06577	0.07445
AT2G25780,F17H15.19,F17H15_19	257367_at	hypothetical protein	0.0235857	1.01649	0.97626	0.06714	0.06629
AT2G29860,T27A16_4,T27A16.4	257368_at	kelch repeat-containing F-box family protein, contains Pfam profiles PF01344: Kelch motif, PF00646: F-box domain	0.133907	1.09725	0.88135	0.06616	0.07051
AT2G35550,BPC7,BASIC PENTACYSTEINE 7,T32F12.7,T32F12_7	257369_at	expressed protein	0.905192	1.8728	0.01258	0.16943	0.30819
AT2G35080,T4C15.25,T4C15_25	257370_at	expressed protein, ; expression supported by MPSS	0.481613	1.39629	0.55464	0.06556	0.08891
AT2G47810,F17A22.20	257371_at	histone-like transcription factor (CBF/NF-Y) family protein, contains Pfam PF00808 : Histone-like transcription factor (CBF/NF-Y) and archaeal histone; similar to LEC1-like protein (GI:22536010) (Phaseolus coccineus)	-1.03232	-2.04531	0.09827	0.1451	0.06891
AT2G43220,F14B2.16	257372_at	DC1 domain-containing protein, contains Pfam profile PF03107: DC1 domain	-0.188021	-1.1392	0.77482	0.07614	0.06491
AT2G43140,F14B2.8	257373_at	basic helix-loop-helix (bHLH) family protein, contains Pfam profile PF00010: Helix-loop-helix DNA-binding domain	-0.164734	-1.12097	0.74789	0.07412	0.06422
AT2G43280,F14B2.32	257374_at	far-red impaired responsive family protein / FAR1 family protein, weak similarity to far-red impaired response protein (Arabidopsis thaliana) GI:5764395; contains Pfam profile PF03101: FAR1 family	-0.0584659	-1.04135	0.78302	0.39772	0.37096
AT2G38640,T6A23_16,T6A23.16	257375_at	expressed protein, contains Pfam profile PF04525: Protein of unknown function (DUF567)	0.0888948	1.06356	0.69494	0.66787	0.68992
AT2G32350,T32F6_13,T32F6.13	257376_at	ubiquitin family protein, contains INTERPRO:IPR000626 ubiquitin domain	-0.705411	-1.63061	0.35694	0.10669	0.06355
AT2G28890,F8N16.18,F8N16_18,PLL4,POLTERGEIST LIKE 4,POL LIKE 4,PROTEIN PHOSPHATASE 2C	257377_at	protein phosphatase 2C family protein / PP2C family protein, similar to protein phosphatase-2c (GI:3608412) (Mesembryanthemum crystallinum); contains Pfam PF00481 : Protein phosphatase 2C domain	-0.158921	-1.11646	0.54194	0.71332	0.62056
AT2G02290,AT5G23470	257378_s_at	[AT2G02290, NLI interacting factor (NIF) family protein, contains Pfam profile PF03031: NLI interacting factor ];[AT5G23470, NLI interacting factor (NIF) family protein, contains Pfam profile PF03031: NLI interacting factor ]	0.145334	1.10598	0.68899	0.06737	0.07237
AT2G12150,AT1G45070,AT5G28487	257379_x_at	[AT2G12150, Mutator-like transposase family, has a 1.1e-84 P-value blast match to Q9SL18 /349-510 Pfam PF03108 MuDR family transposase (MuDr-element domain) ];[AT1G45070, Mutator-like transposase family, has a 7.5e-84 P-value blast match to Q9SL18 /349-510 Pfam PF03108 MuDR family transposase (MuDr-element domain) ];[AT5G28487, Mutator-like transposase family, has a 2.5e-79 P-value blast match to…	-0.482809	-1.39746	0.49172	0.09313	0.06473
AT2G28090,F24D13_12,F24D13.12	257380_at	heavy-metal-associated domain-containing protein, similar to farnesylated protein ATFP3 (GI:4097547); contains Pfam profile PF00403: Heavy-metal-associated domain	-0.0966349	-1.06928	0.9008	0.06981	0.06341
AT2G37950,T8P21_14,T8P21.14	257381_at	zinc finger (C3HC4-type RING finger) family protein, contains Pfam profile PF00097: Zinc finger, C3HC4 type (RING finger); contains PROSITE PS00190: Cytochrome c family heme-binding site signature	-1.58788	-3.00608	3e-05	0.29036	0.09382
AT2G40750,T7D17_7,T7D17.7,WRKY54,ATWRKY54	257382_at	WRKY family transcription factor, contains Pfam profile: PF03106 WRKY DNA -binding domain	-3.93429	-15.2876	3.87e-07	1.18279	0.07515
AT2G19630,F3P11.23,F3P11_23	257383_at	F-box family protein, contains F-box domain Pfam:PF00646	0.121749	1.08804	0.79467	0.06603	0.06978
AT2G15110,T15J14.15,T15J14_15	257384_at	pseudogene, hypothetical protein, contains Pfam profile: PF04642 protein of unknown function, DUF601	-0.26127	-1.19853	0.6785	0.07726	0.06261
AT2G01800,T8O11_3,T8O11.3	257385_at	COP1-interacting protein-related, similar to COP1-interacting protein 4 (CIP4) (Arabidopsis thaliana) GI:13160646, COP1-interacting protein 4.1 (CIP4.1) (Arabidopsis thaliana) GI:13160650	-0.183337	-1.1355	0.8127	0.07288	0.06234
AT2G42440,MHK10.16,MHK10_16	257386_at	LOB domain protein 17 / lateral organ boundaries domain protein 17 (LBD17), nearly identical to SP:Q9SLB6 LOB domain protein 17 {Arabidopsis thaliana}; identical to ASYMMETRIC LEAVES2-like protein 15 (Arabidopsis thaliana) GI:19919001	0.0101651	1.00707	0.98846	0.06544	0.06401
AT2G14510,AT2G14440	257387_s_at	[AT2G14510, leucine-rich repeat protein kinase, putative, similar to light repressible receptor protein kinase (Arabidopsis thaliana) gi:1321686:emb:CAA66376; contains leucine rich repeat (LRR) domains, Pfam:PF00560; contains protein kinase domain, Pfam:PF00069 ];[AT2G14440, leucine-rich repeat protein kinase, putative, similar to light repressible receptor protein kinase (Arabidopsis thaliana) g…	0.0112281	1.00782	0.98593	0.06534	0.06396
257388_at	257388_at	putative non-LTR retroelement reverse transcriptase	-0.637279	-1.55539	0.14444	0.10403	0.06497
AT2G17970,T27K22.16,T27K22_16	257389_at	oxidoreductase, 2OG-Fe(II) oxygenase family protein, similar to At2g17960, At4g36090; contains PF03171 2OG-Fe(II) oxygenase superfamily domain	-0.563067	-1.47742	0.01387	0.21976	0.14447
AT2G06700,T14A4.14,T14A4_14	257390_x_at	expressed protein	0.713583	1.63988	0.1695	0.06417	0.1022
AT2G32050,F22D22.20,F22D22_20	257391_at	cell cycle control protein-related, contains similarity to Swiss-Prot:Q9P7C5 cell cycle control protein cwf16 (Schizosaccharomyces pombe)	0.220277	1.16495	0.62876	0.06696	0.07577
AT2G24450,T28I24_18,T28I24.18	257392_at	fasciclin-like arabinogalactan family protein, similar to fasciclin-like arabinogalactan-protein 1 (Arabidopsis thaliana) gi:13377776:gb:AAK20857	0.310633	1.24026	0.68717	0.0687	0.08276
257393_at	257393_at	unknown protein	0.171079	1.12591	0.76243	0.06722	0.07351
257394_at	257394_at	hypothetical protein predicted by genscan	-0.384945	-1.30582	0.35389	0.08737	0.06499
AT2G15630,F9O13.18	257395_at	pentatricopeptide (PPR) repeat-containing protein, contains Pfam profile PF01535: PPR repeat	1.13965	2.2033	0.01847	0.06762	0.1447
AT2G20875	257396_at	expressed protein	-1.54583	-2.91972	2.63e-12	0.42339	0.14084
AT2G20430,RIC6,T13C7.2,ROP-INTERACTIVE CRIB MOTIF-CONTAINING PROTEIN 6	257397_at	p21-rho-binding domain-containing protein, contains Pfam PF00786: P21-Rho-binding domain	-0.490948	-1.40536	0.36918	0.09756	0.06743
AT2G01990,F14H20_6,F14H20.6	257398_at	expressed protein, similar to hypothetical protein [Arabidopsis thaliana] (TAIR:At1g14630.1); similar to hypothetical protein [Oryza sativa (japonica cultivar-group)] (GB:BAD38245.1)	-1.33691	-2.52608	0.00023	0.38323	0.14735
AT1G23690,F5O8_24,F5O8.24	257399_at	expressed protein, contains Pfam profile PF02713: Domain of unknown function DUF220; expression supported by MPSS	0.239146	1.18029	0.79893	0.06541	0.07498
AT1G24250,AT1G23810	257400_s_at	[AT1G24250, paired amphipathic helix repeat-containing protein, weak similarity to transcriptional repressor SIN3B (Mus musculus) GI:2921547; contains Pfam profile PF02671: Paired amphipathic helix repeat ];[AT1G23810, paired amphipathic helix repeat-containing protein, low similarity to transcriptional repressor SIN3B (Mus musculus) GI:2921547; contains Pfam profile PF02671: Paired amphipathic h…	0.291067	1.22356	0.62672	0.06611	0.07856
AT1G23550,F28C11.18,SRO2,SIMILAR TO RCD-ONE 2,SIMILAR TO RCD ONE 2	257401_at	Encodes a protein with similarity to RCD1 but without the WWE domain. The protein does have a PARP signature upstream of the C-terminal protein interaction domain. The PARP signature may bind NAD+ and attach the ADP-ribose-moiety from NAD+ to the target molecule. Its presence suggests a role for the protein in ADP ribosylation.	0.917816	1.88925	0.00857	0.19505	0.35791
AT1G23570,F28C11.33	257402_at	expressed protein, contains Pfam profile PF02713: Domain of unknown function DUF220	-0.541939	-1.45592	0.12409	0.15638	0.10433
AT1G62520,T3P18.8,T3P18_8	257403_at	expressed protein	-0.94263	-1.92203	0.0936	0.12987	0.06563
AT1G04050,F21M11.35,AT1G04060,F21M11_35	257404_at	SET domain-containing protein / suppressor of variegation related 1 (SUVR1), identical to suppressor of variegation related 1 (Arabidopsis thaliana) GI:15004614; contains Pfam profiles PF00856: SET domain, PF05033: Pre-SET motif; identical to cDNA trithorax 3 (ATX3) partial cds GI:15217142	0.36322	1.28629	0.47712	0.07841	0.09796
ATMG00510	244925_at	NADH dehydrogenase subunit 7	-0.217188	-1.16247	0.68522	0.07698	0.06432
AT2G07712,ATMG00520	244926_s_at	[AT2G07712, pseudogene, similar to maturase-related protein, blastp match of 86% identity and 2.9e-305 P-value to GP:840924:gb:AAA67711.1::U09988 maturase-related protein {Glycine max} ];[ATMG00520, hypothetical protein ]	1.9598	3.89007	0.00041	0.06374	0.24081
ATMG00530,AT2G07776	244927_at	[ATMG00530, hypothetical protein ];[AT2G07776, expressed protein ]	-0.665183	-1.58576	0.24111	0.1393	0.08532
ATMG00570,AT2G07716	244928_s_at	[ATMG00570, encodes a protein of unknown function. The transcript has extensive RNA editing at the 3 end. Protein has orthologous in other plants and sequence is similar to E. coli ORFs orf154 and orf131, both of unknown function. So far, similar proteins are found only in plants and prokaryotes. ];[AT2G07716, pseudogene, similar to orfx, blastp match of 85% identity and 5.5e-116 P-value to GP:28…	0.159519	1.11691	0.70536	0.14361	0.15579
ATMG00580	244929_at	NADH dehydrogenase subunit 4	0.279939	1.21413	0.17838	1.35587	1.59894
ATMG00600	244930_at	hypothetical protein	-0.186726	-1.13817	0.66986	0.07466	0.06371
ATMG00630	244931_at	hypothetical protein	0.0110288	1.00767	0.98052	0.17358	0.16989
ATMG00640	244901_at	encodes a plant b subunit of mitochondrial ATP synthase based on structural similarity and the presence in the F(0) complex.	1.76896	3.40811	1.8e-06	0.34952	1.15701
ATMG00650	244902_at	Encodes NADH dehydrogenase subunit 4L.	1.46354	2.75782	0.00027	0.35917	0.96207
ATMG00660	244903_at	hypothetical protein	0.677939	1.59986	0.01316	0.42929	0.66709
ATMG00670	244904_at	hypothetical protein	-0.201309	-1.14973	0.61295	0.44486	0.37582
ATMG00680	244905_at	hypothetical protein	0.326612	1.25406	0.63008	0.0664	0.08087
ATMG00690	244906_at	hypothetical protein	0.377703	1.29927	0.10982	0.54352	0.6859
ATMG00710	244907_at	hypothetical protein	-0.253164	-1.19182	0.67674	0.07892	0.06432
ATMG00720	244908_at	hypothetical protein	0.121051	1.08753	0.83844	0.06732	0.07111
ATMG00740,AT2G07686	244909_at	[ATMG00740, hypothetical protein ];[AT2G07686, gypsy-like retrotransposon family, has a 4.3e-28 P-value blast match to GB:CAB39733 rotease, reverse transcriptase, ribonuclease H, integrase (Gypsy_Ty3-element) (Drosophila buzzatii) ]	0.448327	1.36446	0.51823	0.06464	0.08566
ATMG00750,AT2G07686	244910_s_at	[ATMG00750, hypothetical protein ];[AT2G07686, gypsy-like retrotransposon family, has a 4.3e-28 P-value blast match to GB:CAB39733 rotease, reverse transcriptase, ribonuclease H, integrase (Gypsy_Ty3-element) (Drosophila buzzatii) ]	-0.240142	-1.18112	0.74383	0.08777	0.07218
ATMG00820	244911_at	hypothetical protein	-0.698801	-1.62316	0.20747	0.10325	0.06178
AT2G07783,ATMG00830	244912_at	[AT2G07783, pseudogene, similar to Ccl1, blastp match of 86% identity and 6.4e-177 P-value to GP:1694629:dbj:BAA12329.1::D84373 Ccl1 {Brassica napus} ];[ATMG00830, cytochrome c biogenesis orf382 ]	0.180148	1.133	0.50478	0.45288	0.49838
ATMG00840,AT2G07682	244913_at	[ATMG00840, hypothetical protein ];[AT2G07682, gypsy-like retrotransposon family, has a 2.1e-65 P-value blast match to GB:AAD22153 polyprotein (Gypsy_Ty3-element) (Sorghum bicolor) ]	0.468824	1.38398	0.30473	0.06792	0.09129
ATMG00850,AT2G07682	244914_at	[ATMG00850, hypothetical protein ];[AT2G07682, gypsy-like retrotransposon family, has a 2.1e-65 P-value blast match to GB:AAD22153 polyprotein (Gypsy_Ty3-element) (Sorghum bicolor) ]	0.226456	1.16997	0.69651	0.06479	0.07363
ATMG00860,AT2G07682	244915_s_at	[ATMG00860, hypothetical protein ];[AT2G07682, gypsy-like retrotransposon family, has a 2.1e-65 P-value blast match to GB:AAD22153 polyprotein (Gypsy_Ty3-element) (Sorghum bicolor) ]	0.101585	1.07296	0.8419	0.06743	0.07027
AT2G07682,ATMG00870,ATMG00880	244916_at	[AT2G07682, gypsy-like retrotransposon family, has a 2.1e-65 P-value blast match to GB:AAD22153 polyprotein (Gypsy_Ty3-element) (Sorghum bicolor) ];[ATMG00870, hypothetical protein ];[ATMG00880, hypothetical protein ]	-0.521543	-1.43548	0.40586	0.14113	0.09549
AT2G07682,ATMG00870,ATMG00880	244917_at	[AT2G07682, gypsy-like retrotransposon family, has a 2.1e-65 P-value blast match to GB:AAD22153 polyprotein (Gypsy_Ty3-element) (Sorghum bicolor) ];[ATMG00870, hypothetical protein ];[ATMG00880, hypothetical protein ]	0.0395642	1.02781	0.95324	0.06275	0.06265
ATMG00890	244918_at	hypothetical protein	0.0440488	1.03101	0.94886	0.06713	0.06723
AT2G07768,ATMG00960	244919_at	[AT2G07768, pseudogene, similar to Ccl1, blastp match of 92% identity and 1.9e-108 P-value to GP:1694631:dbj:BAA12330.1::D84374 Ccl1 {Brassica napus} ];[ATMG00960, cytochrome c biogenesis orf203 ]	-0.204365	-1.15219	0.64514	0.1341	0.11305
AT2G07751,ATMG00990	244920_s_at	[AT2G07751, NADH-ubiquinone oxidoreductase chain 3, putative, identical to NADH-ubiquinone oxidoreductase chain 3 SP:P48908 from (Raphanus sativus); contains Pfam profile: PF00507 NADH-ubiquinone/plastoquinone oxidoreductase,chain 3 ];[ATMG00990, NADH dehydrogenase subunit 3 ]	0.0451118	1.03176	0.85304	0.59234	0.5936
ATMG01000	244921_s_at	hypothetical protein	0.132977	1.09655	0.65448	0.37233	0.39656
AT2G07674,ATMG01010	244922_s_at	[AT2G07674, expressed protein ];[ATMG01010, hypothetical protein ]	-0.336246	-1.26247	0.45267	0.28476	0.21908
ATMG01020	244923_s_at	hypothetical protein	-0.299173	-1.23045	0.58447	0.24735	0.19525
ATMG01040	244924_at	hypothetical protein	1.14912	2.21781	0.01541	0.06531	0.14068
ATMG01060	257317_at	hypothetical protein	0.736704	1.66635	0.04937	0.07069	0.11441
ATMG01090,AT2G07777	257318_at	[ATMG01090, hypothetical protein ];[AT2G07777, expressed protein ]	0.0757067	1.05388	0.8066	0.4305	0.44067
ATMG01100	257319_at	hypothetical protein	0.19812	1.14719	0.80712	0.09207	0.10259
AT2G07749,ATMG01110	257320_at	[AT2G07749, expressed protein, contains Pfam profile PF05919: Mitovirus RNA-dependent RNA polymerase ];[ATMG01110, hypothetical protein ]	0.354649	1.27867	0.62371	0.06585	0.08178
ATMG01130	257321_at	hypothetical protein	-0.606717	-1.52277	0.08369	0.37931	0.24194
ATMG01180	257322_at	hypothetical protein	-0.288177	-1.22108	0.33841	0.39533	0.31446
ATMG01200	257323_at	hypothetical protein	0.700063	1.62459	0.01087	0.17883	0.28218
ATMG01210	257324_at	hypothetical protein	-0.437465	-1.35422	0.20055	0.39587	0.28393
ATMG01220	257325_at	hypothetical protein	-0.26685	-1.20317	0.46948	0.39741	0.32081
ATMG01230,AT2G07697	257326_s_at	[ATMG01230, hypothetical protein ];[AT2G07697, non-LTR retrotransposon family (LINE), has a 1.9e-23 P-value blast match to GB:NP_038605 L1 repeat, Tf subfamily, member 30 (LINE-element) (Mus musculus) ]	-0.284656	-1.21813	0.72225	0.0823	0.06563
ATMG01240	257327_at	hypothetical protein	-0.0966349	-1.06927	0.87449	0.07077	0.06429
ATMG01250,AT2G07697	257328_s_at	[ATMG01250, hypothetical protein ];[AT2G07697, non-LTR retrotransposon family (LINE), has a 1.9e-23 P-value blast match to GB:NP_038605 L1 repeat, Tf subfamily, member 30 (LINE-element) (Mus musculus) ]	-0.399429	-1.31897	0.58316	0.08753	0.06446
ATMG01260	257329_at	hypothetical protein	-0.413879	-1.33228	0.51483	0.08511	0.06205
AT2G07693,ATMG01290	257330_at	[AT2G07693, copia-like retrotransposon family, has a 6.2e-16 P-value blast match to GB:CAA37924 orf 2 (Ty1_Copia-element) (Arabidopsis thaliana) ];[ATMG01290, hypothetical protein ]	0.352888	1.2771	0.47342	0.06512	0.08077
ATMG01330	257331_at	hypothetical protein	0.140185	1.10205	0.7322	0.06942	0.0743
ATMG01350	257332_at	hypothetical protein	-0.70983	-1.63561	0.20529	0.11655	0.06921
ATMG01360	257333_at	cytochrome c oxidase subunit 1	0.823273	1.76943	0.00044	0.66846	1.14883
ATMG01370	257334_at	hypothetical protein	-0.207122	-1.15437	0.49998	1.18	0.99284
ATMG01400	257335_at	hypothetical protein	-1.00173	-2.0024	0.02493	0.13366	0.06483
ATMG01410	257336_at	hypothetical protein	-0.366741	-1.28944	0.41037	0.15494	0.11671
ATMG00060	257337_at	Mitochondrial NADH dehydrogenase subunit 5. The gene is trans-spliced from the three different pre-cursors, NAD5a, NAD5b and NAD5c.	1.09321	2.13349	0.11048	0.08623	0.17869
ATMG00513,AT2G07711	257338_s_at	[ATMG00513, Mitochondrial NADH dehydrogenase subunit 5. The gene is trans-spliced from three different pre-cursors, NAD5a, NAD5b and NAD5c. ];[AT2G07711, pseudogene, similar to NADH dehydrogenase subunit 5, blastp match of 97% identity and 2.2e-244 P-value to GP:1066145:dbj:BAA07176.1::D37958 NADH dehydrogenase subunit 5 {Malus x domestica} ]	0.879314	1.83952	0.01587	0.21377	0.38194
ATMG00040,AT2G07671,ATMG01080	257339_s_at	[ATMG00040, hypothetical protein ];[AT2G07671, H+-transporting two-sector ATPase, C subunit family protein, similar to ATPase subunit 9 (Arabidopsis thaliana) GI:15215920; contains Pfam profile PF00137: ATP synthase subunit C ];[ATMG01080, subunit 9 of mitochondrial F0-ATPase ]	0.21546	1.16108	0.32396	3.11867	3.51705
AT2G10760,T16I21.11	257340_at	copia-like retrotransposon family, has a 6.5e-285 P-value blast match to GB:CAA31653 polyprotein (Ty1_Copia-element) (Arabidopsis thaliana)	0.369664	1.29207	0.3236	0.06469	0.08119
AT2G10400,F12P23.9	257341_at	Mutator-like transposase family, has a 3.7e-61 P-value blast match to Q9S9L6 /322-461 Pfam PF03108 MuDR family transposase (MuDr-element domain)	0.10185	1.07315	0.85935	0.06503	0.06779
AT1G42365,F7F22.17	257342_at	gypsy-like retrotransposon family (Athila), has a 9.0e-234 P-value blast match to GB:CAA57397 Athila ORF 1 (Arabidopsis thaliana)	0.289406	1.22213	0.60228	0.06688	0.07939
AT1G34967,AT1G34904,AT5G17125	257343_s_at	[AT1G34967, copia-like retrotransposon family, has a 8.6e-83 P-value blast match to GB:CAA72989 open reading frame 1 (Ty1_Copia-element) (Brassica oleracea) ];[AT1G34904, copia-like retrotransposon family, has a 2.6e-90 P-value blast match to GB:AAB82754 retrofit (TY1_Copia-element) (Oryza longistaminata) ];[AT5G17125, copia-like retrotransposon family, has a 4.1e-182 P-value blast match to dbj:B…	-0.521941	-1.4359	0.49024	0.09314	0.063
AT2G12150,AT2G16150,AT2G05490,AT1G45070,AT5G28487	257344_s_at	[AT2G12150, Mutator-like transposase family, has a 1.1e-84 P-value blast match to Q9SL18 /349-510 Pfam PF03108 MuDR family transposase (MuDr-element domain) ];[AT2G16150, Mutator-like transposase family, has a 1.4e-84 P-value blast match to Q9SL18 /349-510 Pfam PF03108 MuDR family transposase (MuDr-element domain) ];[AT2G05490, Mutator-like transposase family, has a 4.4e-88 P-value blast match to…	-0.0163439	-1.0114	0.98292	0.06686	0.06421
AT1G41700,AT1G36540,AT3G33066	257345_s_at	[AT1G41700, gypsy-like retrotransposon family (Athila), pseudogene, has a 8.4e-127 P-value blast match to gb:AAL06421.1:AF378079_1 reverse transcriptase (Athila4) (Arabidopsis thaliana) (Gypsy_Ty3-family) ];[AT1G36540, gypsy-like retrotransposon family (Athila), has a 2.7e-301 P-value blast match to GB:CAA57397 Athila ORF 1 (Arabidopsis thaliana) ];[AT3G33066, gypsy-like retrotransposon family (A…	-0.493805	-1.40817	0.18286	0.12904	0.08901
AT3G30846	257346_at	gypsy-like retrotransposon family, has a 1.0e-303 P-value blast match to GB:AAD27547 polyprotein (Gypsy_Ty3-element) (Oryza sativa subsp. indica)	-0.189616	-1.14047	0.7749	0.07231	0.06159
AT3G29792	257347_at	copia-like retrotransposon family, has a 1.7e-243 P-value blast match to GB:CAA72989 open reading frame 1 (Ty1_Copia-element) (Brassica oleracea)	0.0953061	1.06829	0.87418	0.06683	0.06934
AT2G42140,T24P15_5,T24P15.5	257348_at	VQ motif-containing protein, contains PF05678: VQ motif	-0.244992	-1.18509	0.75527	0.07904	0.06478
ATCG00510	245017_at	PSI I protein	-0.531974	-1.44591	2.55e-06	6.25163	4.1995
ATCG00520	245018_at	hypothetical protein	-0.328937	-1.25609	0.11697	2.92226	2.25966
ATCG00530	245019_at	hypothetical protein	-0.469754	-1.38486	4.49e-17	5.43058	3.80879
ATCG00540	245020_at	Encodes cytochrome f apoprotein; involved in photosynthetic electron transport chain; encoded by the chloroplast genome and is transcriptionally repressed by a nuclear gene HCF2.	-0.613029	-1.52948	1e-05	7.29156	4.63045
ATCG00550	245021_at	PSII component	0.00983291	1.00683	0.94202	6.99293	6.83851
ATCG00560	245022_at	PSII L protein	-0.240142	-1.18112	0.1277	3.3901	2.78781
ATCG00570	244963_at	PSII cytochrome b559	0.231804	1.17429	0.00774	14.5605	16.6073
ATCG00580	244964_at	PSII cytochrome b559. There have been many speculations about the function of Cyt b559, but the most favored at present is that it plays a protective role by acting as an electron acceptor or electron donor under conditions when electron flow through PSII is not optimized.	0.139521	1.10154	0.19944	8.15084	8.72063
ATCG00590	244965_at	hypothetical protein	0.0126233	1.00879	0.95823	3.24279	3.17734
ATCG00600	244966_at	Cytochrome b6-f complex, subunit V. Disruption of homologous gene in Chlamydomonas results in disruption of cytochrome b6-f complex.	-0.508155	-1.42222	0.32044	1.22744	0.83826
ATCG00630	244967_at	PSI J protein	0.096203	1.06895	0.41106	18.2882	18.9878
ATCG00640	244968_at	encodes a chloroplast ribosomal protein L33, a constituent of the large subunit of the ribosomal complex	-0.422383	-1.34013	0.07514	8.35534	6.05566
ATCG00650	244969_at	chloroplast-encoded ribosomal protein S18	-0.7184	-1.64535	0.00025	4.26223	2.51607
ATCG00660	244970_at	encodes a chloroplast ribosomal protein L20, a constituent of the large subunit of the ribosomal complex	-0.341793	-1.26733	0.32422	0.45415	0.34806
ATCG00670	244971_at	Encodes the only ClpP (caseinolytic protease) encoded within the plastid genome. Contains a highly conserved catalytic triad of Ser-type proteases (Ser-His-Asp). Part of the 350 kDa chloroplast Clp complex. The name reflects nomenclature described in Adam et. al (2001).	0.138757	1.10094	0.28175	8.77145	9.37957
ATCG00680	244972_at	encodes for CP47, subunit of the photosystem II reaction center.	0.56805	1.48252	0.08571	1.52106	2.19024
ATCG00690	244973_at	photosystem II protein T. Encodes the chlorophyll a apoprotein CP47.	0.0765704	1.05452	0.85904	1.06483	1.09064
ATCG00700	244974_at	PSII low MW protein	0.123841	1.08962	0.63027	0.52967	0.56057
ATCG00710	244975_at	Encodes a 8 kD phosphoprotein that is a component of the photosystem II oxygen evolving core. Its exact molecular function has not been determined but it may play a role in mediating electron transfer between the secondary quinone acceptors, QA and QB, associated with the acceptor side of PSII.	0.345946	1.271	0.20795	7.68788	9.49067
ATCG00720	244976_at	Encodes the cytochrome b(6) subunit of the cytochrome b6f complex.	0.232269	1.17468	0.08298	31.6561	36.118
ATCG00730	244977_at	A chloroplast gene encoding subunit IV of the cytochrome b6/f complex	0.750125	1.68193	0.01982	0.21427	0.35003
ATCG00740	244978_at	RNA polymerase alpha subunit	-0.638275	-1.55647	0.3293	3.52787	2.2015
ATCG00750	244979_at	30S chloroplast ribosomal protein S11	-0.78165	-1.71909	0.32651	4.22024	2.38443
ATCG00760	244980_at	encodes a chloroplast ribosomal protein L36, a constituent of the large subunit of the ribosomal complex	-0.700362	-1.62493	0.28766	1.24282	0.74288
ATCG00770	244981_at	chloroplast 30S ribosomal protein S8	-0.609242	-1.52547	0.1399	1.20184	0.76522
ATCG00780	244982_at	encodes a chloroplast ribosomal protein L14, a constituent of the large subunit of the ribosomal complex	-0.935222	-1.91217	0.06939	0.89059	0.45237
ATCG00790	244983_at	chloroplast gene encoding a ribosomal protein L16, which is a constituent of 50S large ribosomal subunit	-1.13623	-2.19806	0.01848	3.87285	1.71135
ATCG00800	244984_at	encodes a chloroplast ribosomal protein S3, a constituent of the small subunit of the ribosomal complex	-1.0597	-2.08449	1e-05	5.04062	2.34872
ATCG00810	244985_at	encodes a chloroplast ribosomal protein L22, a constituent of the large subunit of the ribosomal complex	-1.09996	-2.14346	0.00073	3.49339	1.58298
ATCG00820	244986_at	Encodes a 6.8-kDa protein of the small ribosomal subunit.	-0.6214	-1.53835	4.07e-06	5.38529	3.40017
ATCG01310,ATCG00830	244987_s_at	[ATCG01310, encodes a chloroplast ribosomal protein L2, a constituent of the large subunit of the ribosomal complex ];[ATCG00830, encodes a chloroplast ribosomal protein L2, a constituent of the large subunit of the ribosomal complex ]	-0.0620536	-1.04394	0.67552	12.3206	11.4631
ATCG00840,ATCG01300	244988_s_at	[ATCG00840, One of two chloroplast genes that encode chloroplast ribosomal protein L23, a constituent of the large subunit of the ribosomal complex ];[ATCG01300, One of two chloroplast genes that encode chloroplast ribosomal protein L23, a constituent of the large subunit of the ribosomal complex ]	-0.266751	-1.20311	0.17918	4.91118	3.96485
ATCG00860,ATCG01280	244989_s_at	[ATCG00860, hypothetical protein ];[ATCG01280, hypothetical protein ]	-0.442979	-1.35941	0.51999	0.1097	0.07838
ATCG00870,ATCG01270	244990_s_at	[ATCG00870, hypothetical protein ];[ATCG01270, hypothetical protein ]	0.469953	1.38506	0.33349	0.1092	0.1469
ATCG01250,ATCG00890	244991_s_at	[ATCG01250, NADH dehydrogenase ND2 ];[ATCG00890, NADH dehydrogenase ND2 ]	0.940504	1.91918	0.15266	0.08191	0.15269
ATCG00900,ATCG01240	244992_s_at	[ATCG00900, encodes a chloroplast ribosomal protein S7, a constituent of the small subunit of the ribosomal complex ];[ATCG01240, 30S chloroplast ribosomal protein S7 ]	-0.0532505	-1.03759	0.80068	13.7284	12.8512
ATCG01000,ATCG01130	244993_s_at	[ATCG01000, hypothetical protein ];[ATCG01130, hypothetical protein ]	-0.909876	-1.87889	5.47e-07	2.12686	1.09947
ATCG01010	244994_at	Chloroplast encoded NADH dehydrogenase unit.	0.813042	1.75692	0.21218	0.07907	0.13492
ATCG01020	244960_at	encodes a chloroplast ribosomal protein L32, a constituent of the large subunit of the ribosomal complex	-0.361791	-1.28503	0.10837	7.27273	5.49707
ATCG01040	244961_at	hypothetical protein	-0.50985	-1.42391	0.00432	15.9823	10.902
ATCG01050	244962_at	Represents a plastid-encoded subunit of a NAD(P)H dehydrogenase complex. Its mRNA is edited at four positions. Translation data is not available for this gene.	0.0356775	1.02505	0.94223	10.9712	10.923
ATCG01060	244932_at	Encodes the PsaC subunit of photosystem I.	-0.0332857	-1.02335	0.90266	3.61677	3.43275
ATCG01070	244933_at	NADH dehydrogenase ND4L	-0.392718	-1.31286	0.19394	1.34171	0.99262
ATCG01080	244934_at	NADH dehydrogenase ND6	-0.428728	-1.34604	0.01309	0.8789	0.6342
ATCG01090	244935_at	Encodes subunit of the chloroplast NAD(P)H dehydrogenase complex	-0.0130884	-1.0091	0.92719	21.6039	20.7942
ATCG01100	244936_at	NADH dehydrogenase ND1	-0.224562	-1.16843	0.47584	8.10406	6.73668
ATCG01110	244937_at	plastid NAD(P)H dehydrogenase subunit H 49KDa protein	-0.658705	-1.57868	0.12614	1.14651	0.70539
ATCG01120	244938_at	encodes a chloroplast ribosomal protein S15, a constituent of the small subunit of the ribosomal complex	-0.494469	-1.40881	0.00168	0.75568	0.52099
ATCG00065	244939_at	chloroplast gene encoding ribosomal protein s12. The gene is located in three distinct loci on the chloroplast genome and is transpliced to make one transcript.	-0.0516228	-1.03643	0.93558	0.60372	0.56578
ATCG01230,ATCG00905	244940_at	[ATCG01230, chloroplast gene encoding ribosomal protein s12. The gene is located in three distinct loci on the chloroplast genome and is transpliced to make one transcript. ];[ATCG00905, chloroplast gene encoding ribosomal protein s12. The gene is located in three distinct loci on the chloroplast genome and is transpliced to make one transcript. ]	-0.0582002	-1.04117	0.8754	2.75821	2.57307
ATMG00010	244941_at	hypothetical protein	-0.623758	-1.54089	0.27958	0.35932	0.2265
ATMG00040,ATMG00050	244942_at	[ATMG00040, hypothetical protein ];[ATMG00050, hypothetical protein ]	0.0753413	1.05362	0.92302	0.07084	0.0725
ATMG00070	244943_at	NADH dehydrogenase subunit 9	0.697605	1.6218	0.01256	0.34754	0.54746
ATMG00080,ATMG00090	244944_s_at	[ATMG00080, encodes a mitochondrial ribosomal protein L16, which is a constituent of the large ribosomal subunit ];[ATMG00090, ribosomal protein S3 ]	0.251669	1.1906	0.31784	0.68775	0.79532
ATMG00110	244945_at	cytochrome c biogenesis orf206	0.540876	1.45485	0.23243	0.13972	0.19743
244946_at	244946_at	hypothetical protein	0.644653	1.56335	0.23094	0.06675	0.10136
ATMG00130	244947_at	hypothetical protein	-0.398731	-1.31834	0.50018	0.08949	0.06593
ATMG00140	244948_at	hypothetical protein	-0.168123	-1.12359	0.72958	0.07892	0.06822
ATMG00150	244949_at	hypothetical protein	0.414078	1.33245	0.40883	0.06528	0.08448
ATMG00160	244950_at	cytochrome c oxidase subunit 2	1.64435	3.12605	0.00054	0.3525	1.07029
AT2G07723,ATMG00180	244951_s_at	[AT2G07723, pseudogene, similar to orf454~homology with two ORFs from Marchantia polymorpha mtDNA (orf169 and orf322), high similarity to 3-terminal part of ccl1 of Rhodobacter, blastp match of 76% identity and 3.4e-193 P-value to GP:459537:emb:CAA54966.1::X78036 orf454~homology with two ORFs from Marchantia polymorpha mtDNA (orf169 and orf322), high similarity to 3-terminal part of ccl1 of Rhodo…	0.103877	1.07466	0.59555	0.69548	0.72594
ATMG00260	244952_at	hypothetical protein	0.745939	1.67708	0.25576	0.06564	0.10693
ATMG00270,AT2G07731	244953_s_at	[ATMG00270, NADH dehydrogenase subunit 6 ];[AT2G07731, pseudogene, similar to NADH-ubiquinone oxidoreductase chain 6 (EC 1.6.5.3). (Field mustard), blastp match of 96% identity and 3.7e-99 P-value to SP:Q01825:NU6M_ARATH NADH-ubiquinone oxidoreductase chain 6 (EC 1.6.5.3). (Field mustard) {Brassica campestris} ]	0.300834	1.23187	0.41659	0.18187	0.21761
AT2G07732,ATMG00280	244954_s_at	[AT2G07732, pseudogene, similar to ribulose-1,5-bisphosphate carboxylase/oxygenase large subunit, blastp match of 96% identity and 3.2e-94 P-value to GP:17939362:gb:AAA33356.2::L22440 ribulose-1,5-bisphosphate carboxylase/oxygenase large subunit {Gyrostemon tepperi} ];[ATMG00280, hypothetical protein ]	0.249842	1.18907	0.75641	0.065	0.07507
ATMG00320,ATMG00310,AT2G07737	244955_at	[ATMG00320, hypothetical protein ];[ATMG00310, hypothetical protein ];[AT2G07737, pseudogene, similar to putative reverse transcriptase, blastp match of 43% identity and 2.8e-43 P-value to GP:13786450:gb:AAK39575.1:AC025296_10:AC025296 putative reverse transcriptase {Oryza sativa} ]	0.450487	1.3665	0.36251	0.06571	0.08721
ATMG00310,AT2G07737	244956_s_at	[ATMG00310, hypothetical protein ];[AT2G07737, pseudogene, similar to putative reverse transcriptase, blastp match of 43% identity and 2.8e-43 P-value to GP:13786450:gb:AAK39575.1:AC025296_10:AC025296 putative reverse transcriptase {Oryza sativa} ]	0.225791	1.16942	0.70254	0.09578	0.1088
ATMG00400	244957_at	hypothetical protein	0.191243	1.14176	0.81524	0.07407	0.08214
ATMG00450	244958_at	hypothetical protein	0.518752	1.4327	0.53938	0.06518	0.0907
AT2G07708,ATMG00500,ATMG00490	244959_s_at	[AT2G07708, expressed protein ];[ATMG00500, hypothetical protein ];[ATMG00490, hypothetical protein ]	-0.305883	-1.23617	0.415	0.42256	0.33201
AT2G23350,T20D16.2,T20D16_2,POLY(A) BINDING PROTEIN 4,PAB4	245085_at	polyadenylate-binding protein, putative / PABP, putative.Member of the Class II family of PABP proteins. Highly and ubiquitously expressed.	-0.767399	-1.70221	1.04e-07	2.80458	1.6003
AT2G23320,WRKY15,T20D16_5,T20D16.5	245051_at	WRKY family transcription factor, identical to WRKY DNA-binding protein 15 GI:13506742 from (Arabidopsis thaliana)	-0.586951	-1.50206	0.02272	2.27879	1.47354
AT2G26440,T9J22_11,T9J22.11	245052_at	pectinesterase family protein, contains Pfam profile: PF01095 pectinesterase	-3.17703	-9.04438	1.11e-31	0.67408	0.07239
AT2G26450,T9J22_12,T9J22.12	245053_at	pectinesterase family protein, contains Pfam profiles: PF01095 pectinesterase,PF04043 plant invertase/pectin methylesterase inhibitor	-0.247118	-1.18684	0.70472	0.07764	0.06354
AT2G26460,T9J22.13,T9J22_13	245054_at	RED family protein, similar to Red protein (RER protein) (Swiss-Prot:Q9Z1M8) (Mus musculus)	0.780055	1.7172	0.0069	0.20236	0.33751
AT2G26470,T9J22.14,T9J22_14	245055_at	expressed protein, contains PF02586: Uncharacterized ACR, COG2135; weak similarity to NF-M protein (GI:205688) (Rattus norvegicus)	0.471747	1.38679	0.3243	0.12552	0.16907
AT2G26480,T9J22_15,T9J22.15	245056_at	UDP-glucoronosyl/UDP-glucosyl transferase family protein, contains Pfam profile: PF00201 UDP-glucoronosyl and UDP-glucosyl transferase	-0.28728	-1.22033	0.62579	0.07872	0.06266
AT2G26490,T9J22.16,T9J22_16	245057_at	transducin family protein / WD-40 repeat family protein, contains 7 WD-40 repeats (PF00400); related to En/Spm transposon family of maize	-0.16902	-1.12431	0.84245	0.0735	0.0635
AT2G26550,HO2,T9J22_22,T9J22.22,HEME OXYGENASE 2	245027_at	heme oxygenase 2 (HO2), similar to heme oxygenase 2 (Arabidopsis thaliana) gi:4530595:gb:AAD22109	-0.9126	-1.88245	0.00012	0.58253	0.30057
AT2G26570,T9J22.24,T9J22_24	245028_at	expressed protein, contains Pfam profile PF05701: Plant protein of unknown function (DUF827); weak similarity to merozoite surface protein 3 alpha (GI:27596802) (Plasmodium vivax)	0.698568	1.62289	0.00236	0.51103	0.80552
AT2G26580,T9J22.25,T9J22_25	245029_at	plant-specific transcription factor YABBY family protein, contains Pfam profile: PF04690 YABBY protein	-0.923297	-1.89645	0.00381	1.05455	0.5401
AT2G26620,T9J22_29,T9J22.29	245030_at	glycoside hydrolase family 28 protein / polygalacturonase (pectinase) family protein, similar to SP:P35339 Exopolygalacturonase precursor (EC 3.2.1.67) (Pectinase) (Galacturan 1,4-alpha-galacturonidase) {Zea mays}; contains Pfam profile PF00295: Glycosyl hydrolases family 28 (polygalacturonases)	0.402584	1.32186	0.48884	0.06571	0.08437
AT2G26360,T9J22_3,T9J22.3	245031_at	similar to mitochondrial substrate carrier family protein [Arabidopsis thaliana] (TAIR:At2g35800.1); similar to MGC82075 protein [Xenopus laevis] (GB:AAH82409.1); contains InterPro domain Mitochondrial substrate carrier (InterPro:IPR001993); contains InterPro domain Mitochondrial carrier protein (InterPro:IPR002067)	-0.441385	-1.3579	0.19728	0.18217	0.1303
AT2G26630,T9J22_30,T9J22.30	245032_at	transposase IS4 family protein, contains Pfam profile: PF01609 transposase DDE domain	-0.613826	-1.5303	0.18451	0.11419	0.07248
AT2G26380,T9J22_5,T9J22.5	245033_at	disease resistance protein-related / LRR protein-related, contains leucine rich-repeat domains Pfam:PF00560, INTERPRO:IPR001611; similar to Hcr2-2A (Lycopersicon pimpinellifolium) gi:3894389:gb:AAC78594	0.227187	1.17056	0.75453	0.06608	0.07513
AT2G26390,T9J22.6,T9J22_6	245034_at	serpin, putative / serine protease inhibitor, putative, similar to phloem serpin-1 (Cucurbita maxima) GI:9937311; contains Pfam profile PF00079: Serpin (serine protease inhibitor)	-0.512142	-1.42616	0.51781	0.09475	0.06453
AT2G26400,T9J22.7,T9J22_7	245035_at	acireductone dioxygenase (ARD/ARD) family protein, similar to iron-deficiency induced gene (Hordeum vulgare) GI:14522834, SIPL (Homo sapiens) GI:16551383; contains Pfam profile PF03079: ARD/ARD family	-0.54277	-1.45677	0.06273	0.24869	0.16581
AT2G26410,T9J22_8,T9J22.8	245036_at	calmodulin-binding family protein, similar to SF16 protein (Helianthus annuus) GI:560150; contains Pfam profile PF00612: IQ calmodulin-binding motif	-0.276617	-1.21134	0.45584	0.09108	0.07303
AT2G26420,T9J22.9,T9J22_9	245037_at	1-phosphatidylinositol-4-phosphate 5-kinase, putative / PIP kinase, putative / PtdIns(4)P-5-kinase, putative / diphosphoinositide kinase, putative, similar to phosphatidylinositol-4-phosphate 5-kinase AtPIP5K1 (Arabidopsis thaliana) GI:3702691; contains Pfam profiles PF01504: Phosphatidylinositol-4-phosphate 5-Kinase, PF02493: MORN repeat	-0.686643	-1.60953	0.2163	0.10713	0.06465
AT2G26560,PLA IIA,PLA2A,PHOSPHOLIPASE A 2A,T9J22.23,PLP2,T9J22_23	245038_at	patatin, putative, similar to patatin-like latex allergen (Hevea brasiliensis)(PMID:10589016); contains patatin domain PF01734	-3.40272	-10.576	9.49e-28	1.37178	0.12598
AT2G26600,T9J22_27,T9J22.27	245039_at	glycosyl hydrolase family 17 protein	0.712454	1.63859	1.34e-06	0.86241	1.37255
AT2G26520,T9J22_19,T9J22.19	245040_at	expressed protein	-0.71551	-1.64205	0.33824	0.10394	0.06148
AT2G26530,AR781,T9J22_20,T9J22.20	245041_at	expressed protein	-1.60751	-3.04728	5.76e-16	4.96567	1.58275
AT2G26540,HEMD,T9J22_21,T9J22.21	245042_at	uroporphyrinogen-III synthase family protein, contains Pfam PF02602: uroporphyrinogen-III synthase; weak similarity to Porphyrin biosynthesis protein HEMD)) (Uroporphyrinogen III methylase) (UROM); Uroporphyrinogen-III synthase (EC 4.2.1.75) (Swiss-Prot:Q59294) (Clostridium josui)	-0.760356	-1.69392	1.26e-08	1.00035	0.5736
AT2G26430,ATRCY1,T9J22.10,ARGININE-RICH CYCLIN 1,T9J22_10,RCY1	245043_at	ania-6a type cyclin (RCY1), nearly identical to ania-6a type cyclin (Arabidopsis thaliana) GI:13924511	0.526725	1.44064	7e-05	0.90844	1.27116
AT2G26500,T9J22.17,T9J22_17	245044_at	cytochrome b6f complex subunit (petM), putative, nearly identical to cytochrome b6f complex subunit (GI:3090403) (Arabidopsis thaliana); alternative splice forms exist	-0.535827	-1.44978	9.29e-15	28.9312	19.3824
AT2G26590,T9J22.26,T9J22_26	245045_at	adhesion regulating molecule family, similar to oocyte membrane protein (GI:6174842) (Xenopus laevis); similar to Adhesion regulating molecule 1 precursor (110 kDa cell membrane glycoprotein) (Gp110) (Swiss-Prot:Q16186) (Homo sapiens); contains Pfam PF04683: Adhesion regulating molecule conserved region	0.332326	1.25904	0.06529	0.8886	1.08666
AT2G26510,PIGMENT DEFECTIVE EMBRYO 135,T9J22.18,T9J22_18,PDE135	245046_at	xanthine/uracil permease family protein, contains Pfam profile: PF00860 permease family	0.347175	1.27208	0.22181	0.94201	1.16389
ATCG00020	245047_at	Encodes chlorophyll binding protein D1, a part of the photosystem II reaction center core	0.0989935	1.07102	0.4364	10.9177	11.3572
ATCG00040	245048_at	Encodes a maturase located in the trnK intron in the chloroplast genome.	-0.527688	-1.44161	0.06668	7.88422	5.31198
ATCG00050	245049_at	Homologous to the bacterial ribosomal protein S16	-0.862107	-1.81771	0.00093	0.81848	0.43735
ATCG00070	245050_at	PSII K protein	-0.707139	-1.63255	0.19647	11.3711	6.76526
ATCG00080	245023_at	PSII I protein	-0.769458	-1.70463	0.26679	8.16192	4.65059
ATCG00120	245024_at	ATPase alpha subunit	0.859549	1.81448	0.08254	11.0187	19.4191
ATCG00130	245025_at	ATPase F subunit.	-0.215892	-1.16141	0.24446	4.34348	3.63244
ATCG00140	245026_at	ATPase III subunit	-0.210245	-1.15687	0.63294	4.59582	3.85854
ATCG00150	244995_at	ATPase a subunit	-0.424277	-1.34189	0.27965	0.30995	0.22435
ATCG00160	244996_at	Chloroplast ribosomal protein S2	-0.348503	-1.27324	0.01557	3.3371	2.54568
ATCG00170	244997_at	RNA polymerase beta subunit-2	-0.558848	-1.4731	0.00679	0.92109	0.60732
ATCG00180	244998_at	RNA polymerase beta subunit-1	-0.353918	-1.27803	0.28128	3.85711	2.93135
ATCG00190	244999_at	Chloroplast DNA-dependent RNA polymerase B subunit.	0.328804	1.25596	0.52941	0.13667	0.16673
ATCG00210	245000_at	hypothetical protein	0.0435173	1.03064	0.93588	0.42341	0.42385
ATCG00220	245001_at	PSII low MW protein	0.0432847	1.03046	0.60005	19.586	19.6031
ATCG00270	245002_at	PSII D2 protein	0.566621	1.48105	0.23341	2.04476	2.94143
ATCG00280	245003_at	chloroplast gene encoding a CP43 subunit of the photosystem II reaction center. promoter contains a blue-light responsive element.	0.402186	1.32151	0.4289	4.89	6.27661
ATCG00300	245004_at	encodes PsbZ, which is a subunit of photosystem II. In Chlamydomonas, this protein has been shown to be essential in the interaction between PS II and the light harvesting complex II.	0.477494	1.39231	0.00338	5.75544	7.78323
ATCG00330	245005_at	30S chloroplast ribosomal protein S14	0.257449	1.19537	0.3115	0.31527	0.36604
ATCG00340	245006_at	Encodes the D1 subunit of photosystem I and II reaction centers.	0.345813	1.27085	0.14913	21.1597	26.1187
ATCG00350	245007_at	Encodes psaA protein comprising the reaction center for photosystem I along with psaB protein; hydrophobic protein encoded by the chloroplast genome.	0.435272	1.35217	0.33657	4.31951	5.67298
ATCG00360	245008_at	hypothetical protein	-0.0459755	-1.03238	0.84234	0.54786	0.51544
ATCG00380	245009_at	Chloroplast encoded ribosomal protein S4	-0.270604	-1.20631	0.00102	11.8558	9.54593
ATCG00420	245010_at	NADH dehydrogenase subunit	-0.696708	-1.6208	0.00016	2.53564	1.51951
ATCG00430	245011_at	photosystem II G protein	-0.572634	-1.48724	0.05564	1.40043	0.91459
ATCG00440	245012_at	Encodes NADH dehydrogenase D3 subunit of the chloroplast NAD(P)H dehydrogenase complex	-0.299206	-1.23048	0.35233	10.0872	7.96241
ATCG00470	245013_at	ATPase epsilon subunit	-0.0906222	-1.06482	0.45337	35.2126	32.1194
ATCG00480	245014_at	chloroplast-encoded gene for beta subunit of ATP synthase	-0.0284025	-1.01989	0.85747	38.3006	36.4751
ATCG00490	245015_at	large subunit of RUBISCO.	-0.322825	-1.25078	0.25032	3.6468	2.8319
ATCG00500	245016_at	carboxytransferase beta subunit	-0.189881	-1.14066	0.12082	1.78521	1.52012
AT2G41650,T32G6.17,T32G6_17	245106_at	expressed protein	-0.320865	-1.24907	0.38424	0.51907	0.40364
AT2G41690,T32G6.21,T32G6_21,HSFB3,AT-HSFB3	245107_at	heat shock transcription factor family protein, contains Pfam profile: PF00447 HSF-type DNA-binding domain	-0.138823	-1.10102	0.82668	0.07166	0.06322
AT2G41510,ATCKX1,CKX1,T32G6.3,T32G6_3	245108_at	FAD-binding domain-containing protein / cytokinin oxidase family protein, similar to cytokinin oxidase, Zea mays (gi:3882018) (gi:3441978)	-0.915291	-1.88593	0.04518	0.12046	0.06204
AT2G41520,T32G6_4,T32G6.4	245109_at	DNAJ heat shock N-terminal domain-containing protein, contains Pfam profiles PF00226: DnaJ domain, PF00515: TPR Domain	0.272365	1.20778	0.301	0.1802	0.21139
AT2G41550,AT2G41540	245110_at	[AT2G41550, expressed protein ];[AT2G41540, NAD-dependent glycerol-3-phosphate dehydrogenase family protein, weak similarity to SP:P46919 Glycerol-3-phosphate dehydrogenase (NAD(P)+) (EC 1.1.1.94) {Bacillus subtilis}; contains Pfam profile PF01210: NAD-dependent glycerol-3-phosphate dehydrogenase ]	-0.237186	-1.1787	0.74744	0.07973	0.0657
AT2G41570,T32G6_9,T32G6.9	245111_at	expressed protein, similar to zinc finger protein (Arabidopsis thaliana) GI:976277	-0.209149	-1.15599	0.74683	0.07882	0.06623
AT2G41540,T32G6.6,T32G6_6	245112_at	NAD-dependent glycerol-3-phosphate dehydrogenase family protein, weak similarity to SP:P46919 Glycerol-3-phosphate dehydrogenase (NAD(P)+) (EC 1.1.1.94) {Bacillus subtilis}; contains Pfam profile PF01210: NAD-dependent glycerol-3-phosphate dehydrogenase	0.0559745	1.03956	0.80727	0.63432	0.64048
AT2G41660,T32G6_18,T32G6.18	245113_at	expressed protein, contains Pfam profile PF04759: Protein of unknown function, DUF617	0.712853	1.63904	0.1333	0.06693	0.10655
AT2G41630,TRANSCRIPTION FACTOR TFIIB,T32G6.15,T32G6_15,TRANSCRIPTION FACTOR II B,TFIIB	245114_at	transcription initiation factor IIB-1 / general transcription factor TFIIB-1 (TFIIB1), identical to transcription initiation factor IIB-1 (TFIIB1) SP:P48512 from (Arabidopsis thaliana)	-0.0123576	-1.0086	0.94628	1.64336	1.58257
AT2G41530,T32G6_5,T32G6.5	245115_at	esterase, putative, similar to SP:P10768 Esterase D (EC 3.1.1.1) {Homo sapiens}; contains Pfam profile: PF00756 putative esterase	-0.45826	-1.37389	0.0003	3.21958	2.27611
AT2G41620,T32G6_14,T32G6.14	245116_at	nucleoporin interacting component family protein, contains Pfam profile PF04097: Nucleoporin interacting component	0.120819	1.08736	0.43114	0.72852	0.76941
AT2G41560,ACA4,T32G6.8,AUTO-INHIBITED CA(2+)-ATPASE, ISOFORM 4,T32G6_8	245117_at	calcium-transporting ATPase 4, plasma membrane-type / Ca2+-ATPase, isoform 4 (ACA4), identical to SP:O22218 Calcium-transporting ATPase 4, plasma membrane-type (EC 3.6.3.8) (Ca(2+)-ATPase isoform 4) {Arabidopsis thaliana} Belongs to plant 2B ATPase??s with an N-terminal autoinhibitor.	-0.896655	-1.86174	0.00044	1.65819	0.86509
AT2G41680,T32G6_20,T32G6.20	245118_at	thioredoxin reductase, putative / NADPH-dependent thioredoxin reductase, putative, The last 2 exons encode thioredoxin. There is an EST match to exons 5-7, and the distance between exon 7 and exon 8 is only 90bp. It is unlikely this is two separate genes, but more likely a hybrid protein.	-1.0679	-2.0964	2.78e-06	2.52123	1.16811
AT2G41640,T32G6_16,T32G6.16	245119_at	expressed protein, contains Pfam domain, PF04577: Protein of unknown function (DUF563)	-1.53267	-2.89319	2.38e-07	3.4138	1.14606
AT2G39810,T5I7_11,HOS1,T5I7.11	245120_at	expressed protein, similar to unknown protein [Oryza sativa (japonica cultivar-group)] (GB:XP_469639.1); contains domain CYS_RICH (PS50311)	-0.384945	-1.3058	0.09286	0.53391	0.39713
AT2G39820,T5I7_12,T5I7.12	245086_at	eukaryotic translation initiation factor 6, putative / eIF-6, putative, similar to SP:O55135 Eukaryotic translation initiation factor 6 (eIF-6) (B4 integrin interactor) {Mus musculus}; contains Pfam profile PF01912: eIF-6 family	0.537023	1.45097	0.32574	0.06713	0.0946
AT2G39830,T5I7_13,T5I7.13	245087_at	LIM domain-containing protein, contains Pfam profile PF00412: LIM domain	0.411188	1.32978	0.2927	0.10669	0.13781
AT2G39850,T5I7.15,T5I7_15	245088_at	subtilase family protein, contains similarity to subtilisin-like protease C1 GI:13325079 from (Glycine max)	0.22536	1.16908	0.16275	0.61561	0.69903
AT2G39790,T5I7_9,T5I7.9	245058_at	mitochondrial glycoprotein family protein / MAM33 family protein, low similarity to SUAPRGA1 (Emericella nidulans) GI:6562379; contains Pfam profile PF02330: Mitochondrial glycoprotein	-0.172973	-1.12737	0.73407	0.07107	0.06123
AT2G39720,T5I7_2,RING-H2 FINGER PROTEIN RHC2A,RHC2A,T5I7.2	245059_at	zinc finger (C3HC4-type RING finger) family protein, contains Pfam domain, PF00097: Zinc finger, C3HC4 type (RING finger)	0.647975	1.56697	0.00954	0.9043	1.37632
AT2G39770,CYT1,T5I7_7,GDP-MANNOSE PYROPHOSPHORYLASE 1,VITAMIN C DEFECTIVE 1,SENSITIVE TO OZONE 1,SOZ1,VTC1,EMB101,T5I7.7,EMBRYO DEFECTIVE 101,GMP1,CYTOKINESIS DEFECTIVE 1	245060_at	GDP-mannose pyrophosphorylase (GMP1), identical to GDP-mannose pyrophosphorylase from Arabidopsis thaliana (GI:3598958); updated per Conklin PL et al, PNAS 1999, 96(7):4198-203	-0.381357	-1.30258	0.01566	5.19864	3.87642
AT2G39730,RUBISCO ACTIVASE,RCA,T5I7.18	245061_at	ribulose bisphosphate carboxylase/oxygenase activase / RuBisCO activase, identical to SWISS-PROT:P10896 ribulose bisphosphate carboxylase/oxygenase activase, chloroplast precursor (RuBisCO activase, RA)(Arabidopsis thaliana)	-0.668106	-1.58898	0.00933	46.4325	28.3825
AT2G39760,T5I7_6,ATBPM3,T5I7.6	245062_at	speckle-type POZ protein-related, contains Pfam PF00651 : BTB/POZ domain; contains Pfam PF00917: MATH domain; similar to Speckle-type POZ protein (SP:O43791) (Homo sapiens)	0.346643	1.2716	0.00733	0.83881	1.03601
AT2G39795	245063_at	mitochondrial glycoprotein family protein / MAM33 family protein, low similarity to SUAPRGA1 (Emericella nidulans) GI:6562379; contains Pfam profile PF02330: Mitochondrial glycoprotein	-0.901505	-1.868	0.03895	0.38609	0.20075
AT2G39725	245064_at	complex 1 family protein / LVR family protein, contains Pfam PF05347: Complex 1 protein (LYR family)	1.28399	2.43513	8.28e-06	0.22608	0.53473
AT2G39750,T5I7_5,T5I7.5	245065_at	dehydration-responsive family protein, similar to early-responsive to dehydration stress ERD3 protein (Arabidopsis thaliana) GI:15320410; contains Pfam profile PF03141: Putative methyltransferase	-0.452613	-1.36853	0.00116	0.90629	0.64322
AT2G39840,TOPP4	245066_at	serine/threonine protein phosphatase PP1 isozyme 4 (TOPP4) / phosphoprotein phosphatase 1, identical to SP:P48484 Serine/threonine protein phosphatase PP1 isozyme 4 (EC 3.1.3.16) {Arabidopsis thaliana}, phosphoprotein phosphatase 1 GI:166801 (Arabidopsis thaliana); contains a Ser/Thr protein phosphatase signature (PDOC00115); contains a metallo-phosphoesterase motif (QDOC50185)	-0.35425	-1.27831	0.0978	1.19678	0.90934
AT2G39780,RIBONUCLEASE 2,T5I7_8,RNS2,T5I7.8	245067_at	ribonuclease 2 (RNS2), identical to ribonuclease 2 precursor SP:P42814, GI:289210; contains a ribonuclease T2 family histidine active site signature (PDOC00459)	0.338671	1.26458	5.66e-06	2.05475	2.52377
AT2G23260,T20D16.11,T20D16_11	245068_at	UDP-glucoronosyl/UDP-glucosyl transferase family protein, contains Pfam profile: PF00201 UDP-glucoronosyl and UDP-glucosyl transferase	-0.199714	-1.14846	0.81164	0.07784	0.06583
AT2G23250,T20D16.12,T20D16_12	245069_at	UDP-glucoronosyl/UDP-glucosyl transferase family protein, contains similarity to glucosyltransferases	-1.46417	-2.75904	0.00773	0.18912	0.06658
AT2G23240,T20D16.13,T20D16_13	245070_at	plant EC metallothionein-like family 15 protein, identical to EC protein homolog 2 (SP:Q42377) {Arabidopsis thaliana}; identical to an EST: GB:X92116:ATECPRHOM; contains a vertebrate metallothionein signature (PS00203); contains Pfam profile PF02068: Plant PEC family metallothionein	1.00399	2.00554	0.02302	0.06764	0.13177
AT2G23230,T20D16_14,T20D16.14	245071_at	terpene synthase/cyclase family protein	-0.16613	-1.12204	0.75285	0.07531	0.0652
AT2G23220,AT2G23190	245072_s_at	[AT2G23220, cytochrome P450, putative ];[AT2G23190, cytochrome P450, putative, Similar to Cytochrome P450 91A1 (SP:Q9FG65) (Arabidopsis thaliana); ]	0.571006	1.48557	0.20928	0.06933	0.10003
AT2G23210,T20D16.16,T20D16_16	245073_at	UDP-glucoronosyl/UDP-glucosyl transferase family protein, contains Pfam profile: PF00201 UDP-glucoronosyl and UDP-glucosyl transferase	0.40109	1.32052	0.53418	0.068	0.08722
AT2G23200,T20D16.17,T20D16_17	245074_at	protein kinase family protein, contains protein kinase domain, Pfam:PF00069	-1.39946	-2.63803	1.48e-08	0.40924	0.15067
AT2G23180,CYP96A1,T20D16_19,T20D16.19	245075_at	cytochrome P450, putative	1.70392	3.25784	2.51e-07	0.2045	0.64709
AT2G23170,T20D16.20,T20D16_20,GH3.3	245076_at	encodes an IAA-amido synthase that conjugates Asp and other amino acids to auxin in vitro.	1.15008	2.21928	0.00272	0.23361	0.50355
AT2G23160,T20D16_21,T20D16.21	245077_at	F-box family protein, contains Pfam PF00646: F-box domain; contains TIGRFAM TIGR01640 : F-box protein interaction domain	-0.73192	-1.66084	0.18734	0.11166	0.0653
AT2G23340,T20D16_3,T20D16.3	245078_at	encodes a member of the DREB subfamily A-5 of ERF/AP2 transcription factor family. The protein contains one AP2 domain. There are 16 members in this subfamily including RAP2.1, RAP2.9 and RAP2.10.	0.647876	1.56686	0.00685	0.37007	0.5632
AT2G23330,T20D16.4,T20D16_4	245079_at	copia-like retrotransposon family, has a 3.9e-195 P-value blast match to GB:AAA57005 Hopscotch polyprotein (Ty1_Copia-element) (Zea mays)	0.85832	1.81292	0.18517	0.0901	0.15865
AT2G23300,T20D16.7,T20D16_7	245080_at	leucine-rich repeat transmembrane protein kinase, putative	0.765937	1.70048	0.13724	0.0656	0.10834
245081_at	245081_at	unknown protein overlap with T20D16.8, in 3' region	-0.761253	-1.69496	0.36691	0.16551	0.09485
AT2G23270,T20D16_10,T20D16.10	245082_at	expressed protein, ; similar to GP:2464853:gnl:PID:e353149:Z99707	0.0316248	1.02217	0.96405	0.06483	0.06436
AT2G23310,ATRER1C,T20D16_6,T20D16.6	245083_at	RER1C protein, identical to SP:Q9ZWI7 RER1C protein (AtRER1C) {Arabidopsis thaliana}	0.273993	1.20916	0.14878	0.9509	1.11676
AT2G23290,T20D16_8,T20D16.8	245084_at	myb family transcription factor	-1.53945	-2.90686	7.45e-14	1.01938	0.34061
AT2G47550,T30B22.15	245151_at	pectinesterase family protein, contains Pfam profile: PF01095 pectinesterase	0.502873	1.41704	0.05398	0.10259	0.1412
AT2G47490,T30B22.21	245152_at	mitochondrial substrate carrier family protein, contains Pfam profile: PF00153 mitochondrial carrier protein	0.146663	1.107	0.64483	0.6829	0.73426
AT2G47610,T30B22.8	245121_at	60S ribosomal protein L7A (RPL7aA)	-0.576853	-1.49159	3.19e-08	6.03714	3.93123
AT2G47420,T30B22.28	245122_at	dimethyladenosine transferase, putative, similar to SP:P41819 Dimethyladenosine transferase (EC 2.1.1.-) (S-adenosylmethionine-6-N, N-adenosyl(rRNA) dimethyltransferase) {Saccharomyces cerevisiae}; contains Pfam profile PF00398: ribosomal RNA adenine dimethylase family protein	0.386141	1.30689	0.11094	0.41986	0.53295
AT2G47450,CHLOROPHYLL A/B BINDING PROTEIN HARVESTING-ORGANELLE SPECIFIC,T30B22.25,CPSRP43,CAO,CHAOS	245123_at	chloroplast signal recognition particle component (CAO), nearly identical to CAO (Arabidopsis thaliana) GI:4102582	-0.842939	-1.7937	4.67e-22	4.49363	2.43329
AT2G47580,T30B22.12,U1A,U1SNRNP-SPECIFIC PROTEIN,SPLICEOSOMAL PROTEIN U1A	245124_at	small nuclear ribonucleoprotein U1A / spliceosomal protein U1A / U1snRNP-specific protein, identical to GB:Z49991 U1snRNP-specific protein (Arabidopsis thaliana)	-0.385144	-1.30598	0.03831	1.62328	1.20727
AT2G47430,T30B22.27,CKI1,CYTOKININ-INDEPENDENT 1,HISTIDINE KINASE	245125_at	cytokinin-responsive histidine kinase (CKI1), identical to GB:D87545	-0.280371	-1.21449	0.54471	0.07647	0.06116
AT2G47460,T30B22.24,MYB12	245126_at	MYB12 belongs to subgroup 7 of the R2R3-MYB family. It strongly activates the promoters of chalcone synthase (CHS), flavanone 3-hydroxylase (F3H), flavonol synthase (FLS) and - to a lesser extent - chalcone flavanone isomerase (CHI), but cannot activate the promoters of flavonoid-3hydroxylase (F3H) and dihydroflavonol 4-reductase (DF). The activation requires a functional MYB recognition element …	0.900973	1.86734	0.04162	0.08346	0.15137
AT2G47600,T30B22.10,ATMHX1,MHX1,MAGNESIUM/PROTON EXCHANGER,ATMHX	245127_at	magnesium/proton exchanger (MHX1), identical to magnesium/proton exchanger AtMHX (Arabidopsis thaliana) gi:6492237:gb:AAF14229; Ca2+:Cation Antiporter (CaCA) Family member PMID:11500563	1.8163	3.52175	4.78e-42	1.33206	4.55647
AT2G45380,AT2G45370,F4L23.10	245128_at	similar to expressed protein [Arabidopsis thaliana] (TAIR:At4g34070.1); similar to putative glycine-rich protein [Oryza sativa (japonica cultivar-group)] (GB:XP_479799.1)	0.343388	1.26872	0.49716	0.06506	0.08018
AT2G45350,CHLORORESPIRATORY REDUCTION 4,F4L23.14,CRR4	245129_at	Encodes a member of a PCMP (plant combinatorial and modular protein) family (PCMP-E subfamily) with 11 pentatricopeptide (PPR) repeats. The protein is involved in RNA editing of the initiation codon of ndhD in the chloroplast.	0.192041	1.14237	0.75001	0.06636	0.07363
AT2G45340,F4L23.15	245130_at	leucine-rich repeat transmembrane protein kinase, putative	-0.944889	-1.92505	0.02821	0.49746	0.25099
AT2G45330,AT5G23600	245131_s_at	[AT2G45330, similar to tRNA 2phosphotransferase, putative [Arabidopsis thaliana] (TAIR:At5g23600.1); similar to unnamed protein product [Tetraodon nigroviridis] (GB:CAF90715.1); contains InterPro domain Phosphotransferase KptA/Tpt1 (InterPro:IPR002745) ];[AT5G23600, tRNA 2phosphotransferase, putative, contains similarity to Swiss-Prot:Q12272 tRNA 2phosphotransferase (Saccharomyces cerevisiae); co…	-0.0949739	-1.06805	0.64971	0.71187	0.64737
AT2G45320,F4L23.17	245132_at	expressed protein	0.90868	1.87731	0.00111	0.21207	0.3867
AT2G45310,F4L23.18,UDP-D-GLUCURONATE 4-EPIMERASE 4,GAE4	245133_at	NAD-dependent epimerase/dehydratase family protein, similar to nucleotide sugar epimerase from Vibrio vulnificus GI:3093975 (PID:g3093975), WbnF (Escherichia coli) GI:5739472, CAPI protein {Staphylococcus aureus} SP:P39858; contains Pfam profile PF01370 NAD dependent epimerase/dehydratase family	-0.899611	-1.86558	0.00047	0.29044	0.15121
AT4G38280,AT2G45250	245134_s_at	[AT4G38280, expressed protein, unknown protein F4L23.24 Arabidopsis thaliana chromosome II BAC F4L23, PID:g2583136 ];[AT2G45250, expressed protein ]	-0.172607	-1.12709	0.14367	0.65279	0.56255
AT2G45230,F4L23.26	245135_at	non-LTR retrotransposon family (LINE), has a 3.9e-46 P-value blast match to GB:AAB41224 ORF2 (LINE-element) (Rattus norvegicus)	0.36302	1.28611	0.45052	0.06708	0.08379
AT2G45210,F4L23.28	245136_at	auxin-responsive protein-related, weakly similar to small auxin up RNA (GI:546362) {Arabidopsis thaliana}	3.10497	8.60379	2.12e-15	0.06383	0.53344
AT2G45460,F4L23.3	245137_at	forkhead-associated domain-containing protein / FHA domain-containing protein	0.66103	1.58123	0.12801	0.11716	0.17994
AT2G45190,F4L23.30,FILAMENTOUS FLOWER,YABBY1,FIL,AFO,ABNORMAL FLORAL ORGANS PROTEIN,YAB1,ABNORMAL FLORAL ORGANS	245138_at	axial regulator YABBY1 (YABBY1) / abnormal floral organs protein (AFO) / filamentous flower protein (FIL), identical to YABBY1 (Arabidopsis thaliana) GI:4928749, abnormal floral organs protein (AFO) (Arabidopsis thaliana) GI:4322477; supporting cDNA gi:4322476:gb:AF087015.1:AF087015	-1.27303	-2.41671	9.16e-07	1.10441	0.44387
AT2G45430,F4L23.6	245139_at	DNA-binding protein-related, contains Pfam domain PF03479: Domain of unknown function (DUF296), found in AT-hook motifs Pfam:PF02178	-1.52457	-2.87697	0.00309	0.19542	0.06598
AT2G45420,F4L23.7	245140_at	LOB domain protein 18 / lateral organ boundaries domain protein 18 (LBD18), identical to LOB DOMAIN 18 (Arabidopsis thaliana) GI:17227164; supported by full-length cDNA gi:17227163	-0.376242	-1.29794	0.53333	0.10855	0.08123
AT2G45400,F4L23.9	245141_at	dihydroflavonol 4-reductase family / dihydrokaempferol 4-reductase family, similar to dihydroflavonol 4-reductase (SP:P51102), vestitone reductase (Medicago sativa, GI:973249)	-0.179816	-1.13274	0.56311	0.61372	0.52624
AT2G45270,F4L23.22	245142_at	glycoprotease M22 family protein, similar to SP:P36175 O-sialoglycoprotein endopeptidase (EC 3.4.24.57) (Glycoprotease) {Pasteurella haemolytica}; contains Pfam profile PF00814: Glycoprotease family	-0.6407	-1.55909	0.00151	0.57632	0.35904
AT2G45450,F4L23.4	245143_at	expressed protein	0.00162774	1.00114	0.99472	0.2692	0.26176
AT2G45240,METHIONINE AMINOPEPTIDASE 1A,F4L23.25,MAP1A	245144_at	methionyl aminopeptidase, putative / methionine aminopeptidase, putative / peptidase M, putative, similar to SP:Q01662 Methionine aminopeptidase 1 precursor (EC 3.4.11.18) {Saccharomyces cerevisiae}; contains Pfam profile PF00557: metallopeptidase family M24	0.442049	1.35855	0.0368	1.05004	1.38556
AT2G45440,F4L23.5,DIHYDRODIPICOLINATE SYNTHASE,DHDPS2	245145_at	dihydrodipicolinate synthase 2 (DHDPS2), identical to dihydrodipicolinate synthase 2 (DHDPS2) (Arabidopsis thaliana) GI:11066382	0.453775	1.36961	0.00314	0.83993	1.11734
AT2G45200,F4L23.29,ATGOS12,GOLGI SNARE 12,GOS12	245146_at	Golgi SNARE 12 protein / Golgi SNAP receptor complex member 1, identical to Probable 28 kDa Golgi SNARE protein (Golgi SNAP receptor complex member 1) (SP:O22151) {Arabidopsis thaliana}	0.0524865	1.03706	0.79496	0.96392	0.97093
AT2G45280,ATRAD51C,F4L23.21,RAD51C	245147_at	DNA repair family protein, contains similarity to Swiss-Prot:O43502 DNA repair protein RAD51 homolog 3 (Homo sapiens)	0.624954	1.54216	0.2068	0.13014	0.19493
AT2G45220,F4L23.27	245148_at	pectinesterase family protein, contains Pfam profile: PF01095 pectinesterase	2.5157	5.71869	0.00036	0.06377	0.35419
AT2G45290,F4L23.20	245089_at	transketolase, putative, strong similarity to transketolase 1 (Capsicum annuum) GI:3559814; contains Pfam profiles PF02779: Transketolase, pyridine binding domain, PF02780: Transketolase, C-terminal domain, PF00456: Transketolase, thiamine diphosphate binding domain	0.85832	1.81291	0.00291	0.20875	0.36758
AT2G40900,T20B5.10,T20B5_10	245090_at	nodulin MtN21 family protein, similar to MtN21 (Medicago truncatula) GI:2598575; contains Pfam profile PF00892: Integral membrane protein	0.951134	1.93338	0.00044	0.29539	0.55471
AT2G40910,T20B5.11,T20B5_11	245091_at	F-box protein-related, similar to F-box protein family, AtFBX9 (GI:20197985) (Arabidopsis thaliana); similar to F-box protein family, AtFBX8 (GI:20197464) (Arabidopsis thaliana)	0.258944	1.19661	0.61139	0.0675	0.07845
AT2G40950,T20B5_15,T20B5.15	245092_at	bZIP transcription factor family protein, similar to AtbZIP transcription factor GI:17065880 from (Arabidopsis thaliana); contains Pfam profile: bZIP transcription factor PF00170	1.60798	3.04822	3.51e-08	0.25355	0.75067
AT2G40820,T20B5.2,T20B5_2	245093_at	proline-rich family protein, contains proline rich extensin domains, INTERPRO:IPR002965	-0.577617	-1.49237	0.05958	0.31209	0.20312
AT2G40840,T20B5.4,DISPROPORTIONATING ENZYME 2,DPE2,T20B5_4	245094_at	glycoside hydrolase family 77 protein, contains Pfam profiles PF02446: 4-alpha-glucanotransferase, PF00686: Starch binding domain; contains a non-consensus AT-AC intron between at intron 5	-0.535927	-1.44986	0.05204	2.91231	1.95101
AT2G40860,T20B5_6,T20B5.6	245095_at	protein kinase family protein / protein phosphatase 2C ( PP2C) family protein, contains Pfam PF00481: Protein phosphatase 2C domain; contains Pfam PF00069: Protein kinase domain; similar to partner of PIX 1 (GI:21702695) (Homo sapiens)	0.302794	1.23353	0.46428	0.12602	0.15098
AT2G40880,FL3-27,T20B5.8,T20B5_8	245096_at	cysteine protease inhibitor, putative / cystatin, putative (FL3-27), similar to PRLI-interacting factor M (Arabidopsis thaliana) GI:11139270, cysteine proteinase inhibitor (Brassica rapa) GI:762785; contains Pfam profile PF00031: Cystatin domain	-0.0147826	-1.01029	0.90275	4.2942	4.12839
AT2G40935	245097_at	expressed protein, low similarity to PGPS/D12 (Petunia x hybrida) GI:4105794; contains Pfam profile PF04749: Protein of unknown function, DUF614	0.506627	1.42073	0.05633	0.33542	0.46286
AT2G40940,ETHYLENE RESPONSE SENSOR 1,ERS,T20B5_14,T20B5.14,ERS1	245098_at	ethylene response sensor / ethylene-responsive sensor (ERS), identical to ethylene response sensor (ERS) (Arabidopsis thaliana) GI:1046225	-0.301897	-1.23278	0.07297	0.75423	0.59425
AT2G40830,T20B5_3,RHC1A,RING-H2 FINGER PROTEIN RHC1A,T20B5.3	245099_at	zinc finger (C3HC4-type RING finger) family protein, contains Pfam domain, PF00097: Zinc finger, C3HC4 type (RING finger)	0.739428	1.66953	8.68e-07	0.62799	1.01833
AT2G40930,T20B5.13,PIGMENT DEFECTIVE EMBRYO 323,ATUBP5,T20B5_13,UBIQUITIN-SPECIFIC PROTEASE 5,PDE323,UBP5	245100_at	ubiquitin-specific protease 5, putative (UBP5), similar to GI:6648604	0.661695	1.58196	0.00605	0.39044	0.59992
AT2G40890,REF8,CYP98A3,T20B5.9,T20B5_9	245101_at	cytochrome P450 98A3, putative (CYP98A3), identical to Cytochrome P450 98A3 (SP:O22203) (Arabidopsis thaliana); similar to gi:17978651 from Pinus taeda	0.445936	1.36221	0.00235	1.9143	2.53279
AT2G41580,T32G6_10,T32G6.10	245102_at	non-LTR retrotransposon family (LINE), has a 4.7e-42 P-value blast match to GB:NP_038602 L1 repeat, Tf subfamily, member 18 (LINE-element) (Mus musculus)	0.370229	1.29254	0.4175	0.06637	0.08332
AT2G41590,T32G6_11,T32G6.11	245103_at	expressed protein, similar to zinc finger protein (Arabidopsis thaliana) GI:976277	-0.707006	-1.63243	0.08965	0.10971	0.06528
AT2G41600,T32G6.12,T32G6_12	245104_at	expressed protein	0.120951	1.08745	0.51265	0.40247	0.42509
AT2G41610,T32G6_13,T32G6.13	245105_at	expressed protein	-0.0103976	-1.00724	0.98333	0.1323	0.12758
AT1G67720,F12A21.30	245202_at	leucine-rich repeat family protein / protein kinase family protein, contains similarity to light repressible receptor protein kinase (Arabidopsis thaliana) gi:1321686:emb:CAA66376; contains Pfam doamins PF00069: Protein kinase domain and PF00560: Leucine Rich Repeat	-0.231638	-1.17418	0.5804	0.1368	0.11316
AT3G33080	245203_at	expressed protein, similar to protein prospero GI:1346808 (Drosophila melanogaster)	0.0320898	1.02249	0.95196	0.06635	0.0659
AT5G12270	245204_at	oxidoreductase, 2OG-Fe(II) oxygenase family protein, similarity to ripening protein E8, tomato, PIR:S01642; contains Pfam domain PF03171, 2OG-Fe(II) oxygenase superfamily	0.032721	1.02293	0.95092	0.06724	0.0668
AT5G12280	245205_at	expressed protein	-0.193037	-1.14316	0.71825	0.13544	0.11508
AT5G12290	245206_at	expressed protein, similarity to NCA2 protein, yeast, PIR:S54389~Contains Homeobox domain signature and profile AA305-328	0.659436	1.57946	0.00025	0.30878	0.47369
AT5G12310	245207_at	zinc finger (C3HC4-type RING finger) family protein, contains Pfam profile: PF00097 zinc finger, C3HC4 type (RING finger)	0.143242	1.10438	0.41163	1.19998	1.28718
AT5G12330	245208_at	lateral root primordium 1 (LRP1), identical to lateral root primordium 1 (LRP1) (Arabidopsis thaliana) GI:882341; contains Pfam profile PF05142: Domain of unknown function (DUF702)	0.646813	1.56572	0.2053	0.06479	0.09853
AT5G12340	245209_at	expressed protein, ; expression supported by MPSS	-2.3878	-5.23359	0.01926	0.56799	0.10541
AT5G12350	245210_at	similar to zinc finger protein, putative / regulator of chromosome condensation (RCC1) family protein [Arabidopsis thaliana] (TAIR:At5g42140.1); similar to zinc finger protein, putative / regulator of chromosome condensation (RCC1) family protein [Arabidopsis thaliana] (TAIR:At1g69710.1); similar to regulator of chromosome condensation (RCC1) family protein [Arabidopsis thaliana] (TAIR:At3g23270.…	0.615952	1.53257	0.00249	0.26266	0.39098
AT5G12370	245211_at	similar to Brain secretory protein SEC10P [Homo sapiens] (GB:AAH41126.1)	-0.307079	-1.23719	0.04851	1.01414	0.79617
AT5G12380	245177_at	annexin, putative, similar to annexin (Fragaria x ananassa) GI:6010777, annexin p33 (Zea mays) GI:6272285; contains Pfam profile PF00191: Annexin	-0.670332	-1.59144	0.23259	0.18386	0.11221
AT5G12390	245178_at	expressed protein	0.652327	1.57169	0.0107	0.50845	0.77618
AT5G12400	245179_at	PHD finger transcription factor, putative, similarity to predicted proteins, Arabidopsis thaliana	0.483241	1.39787	0.00704	0.23721	0.32207
AT5G12410	245180_at	THUMP domain-containing protein, contains Pfam profile PF02926: THUMP domain	0.00558084	1.00387	0.96848	0.67963	0.66267
AT5G12420	245181_at	expressed protein	0.751819	1.6839	0.10903	0.17408	0.28472
AT5G12430	245182_at	DNAJ heat shock N-terminal domain-containing protein, similarity to TETRATRICOPEPTIDE REPEAT PROTEIN 2 , human, SWISSPROT:TTC2_HUMAN; contains Pfam profiles PF00226: DnaJ domain, PF00515: TPR Domain	0.367306	1.28993	0.1322	0.28203	0.35335
AT5G12440	245183_at	zinc finger (CCCH-type) family protein, contains Pfam domain, PF00642: Zinc finger C-x8-C-x5-C-x3-H type (and similar)	-0.981962	-1.97514	0.01069	0.20912	0.10283
AT5G12450	245153_at	expressed protein, similarity to predicted proteins, Arabidopsis thaliana	0.621566	1.53853	0.2708	0.06522	0.09747
AT5G12460	245154_at	fringe-related protein, similarity to predicted proteins + similar to hypothetical protein GB:AAC23643 (Arabidopsis thaliana) + weak similarity to Fringe (Schistocerca gregaria)(GI:6573138);Fringe encodes an extracellular protein that regulates Notch signalling.	-0.474969	-1.38988	0.42451	0.09277	0.06483
AT5G12470	245155_at	expressed protein	-1.49148	-2.81177	9.71e-39	3.46176	1.19581
AT5G12480	245156_at	calmodulin-domain protein kinase isoform 7 (CPK7), identical to calmodulin-domain protein kinase CDPK isoform 7 (Arabidopsis thaliana) gi:1399277:gb:AAB03247	0.353885	1.27799	0.143	0.27564	0.34215
AT2G33160,F25I18_10,F25I18.10	245157_at	glycoside hydrolase family 28 protein / polygalacturonase (pectinase) family protein, similar to polygalacturonase (Salix gilgiana) GI:6714524; contains Pfam profile PF00295: Glycosyl hydrolases family 28 (polygalacturonases)	0.264592	1.2013	0.75235	0.06457	0.07534
AT2G33130,RALF-LIKE 18,F25I18_13,RALFL18,F25I18.13	245158_at	rapid alkalinization factor (RALF) family protein	0.169917	1.125	0.79943	0.0642	0.07015
AT2G33100,F25I18.16,F25I18_16,ATCSLD1,CSLD1	245159_at	cellulose synthase family protein, similar to gi:2827143 from Arabidopsis thaliana (Ath-B)	0.641763	1.56024	0.19999	0.06898	0.10454
AT2G33080,F25I18_18,F25I18.18	245160_at	leucine-rich repeat family protein, contains leucine rich-repeat domain Pfam:PF00560, INTERPRO:IPR001611; contains similarity to Cf-2.2 (Lycopersicon pimpinellifolium) gi:1184077:gb:AAC15780	1.03153	2.04417	0.05672	0.06168	0.12246
AT2G33070,F25I18_19,F25I18.19	245161_at	jacalin lectin family protein, similar to myrosinase-binding protein homolog (Arabidopsis thaliana) GI:2997767, epithiospecifier (Arabidopsis thaliana) GI:16118845; contains Pfam profiles PF01419 jacalin-like lectin family, PF01344 Kelch motif	1.32698	2.50877	0.00045	0.16804	0.40947
AT2G33240,XID,F25I18_2,ATXID,F25I18.2	245162_at	myosin, putative, similar to myosin (GI:433663) (Arabidopsis thaliana); myosin my5A (SP:Q02440) {Gallus gallus}	-0.431053	-1.34821	0.37189	0.08992	0.06478
AT2G33230,F25I18_3,F25I18.3	245163_at	flavin-containing monooxygenase, putative / FMO, putative, similar to flavin-containing monooxygenase YUCCA3 (Arabidopsis thaliana) GI:16555356	0.645916	1.56473	0.31216	0.0636	0.09665
AT2G33210,F25I18.5,F25I18_5	245164_at	chaperonin, putative, similar to SWISS-PROT:Q05046- chaperonin CPN60-2, mitochondrial precursor (HSP60-2) (Cucurbita maxima); contains Pfam:PF00118 domain, TCP-1/cpn60 chaperonin family	-0.832276	-1.78051	0.0001	0.93548	0.51031
AT2G33180,F25I18.8,F25I18_8	245165_at	expressed protein	-1.74753	-3.35785	4.78e-37	1.76531	0.51063
AT2G33170,F25I18.9,F25I18_9	245166_at	leucine-rich repeat transmembrane protein kinase, putative, similar to receptor protein kinase (Pinus sylvestris) gi:12054894:emb:CAC20842; contains leucine rich repeat (LRR) domains, Pfam:PF00560; contains protein kinase domain, Pfam:PF00069	0.0293326	1.02054	0.92854	0.19654	0.19482
AT2G33120,AT2G33110	245167_s_at	[AT2G33120, synaptobrevin-related protein / vesicle-associated membrane protein 722 (VAMP722) (SAR1), identical to r to Vesicle-associated membrane protein 722 (AtVAMP722) Synaptobrevin-related protein 1 (SP:P47192) {Arabidopsis thaliana}; identical to cDNA synaptobrevin-related protein (SAR1) GI:600709 ];[AT2G33110, synaptobrevin family protein, similar to Vesicle-associated membrane protein 722…	0.0698934	1.04963	0.79958	1.93126	1.9689
AT2G33150,PEROXISOME DEFECTIVE 1,PED1,KAT2,PEROXISOME DEFECTIVE1	245168_at	acetyl-CoA C-acyltransferase, putative / 3-ketoacyl-CoA thiolase, putative, similar to 3-ketoacyl-CoA thiolase (E.C. 2.3.1.16) from (Arabidopsis thaliana) GI:2981616, (Cucumis sativus) GI:393707, (Cucurbita cv. Kurokawa Amakuri) GI:1694621; contains InterPro accession IPR002155: Thiolase	1.56376	2.95624	1.81e-19	4.96224	14.2483
AT2G33220,F25I18.4,F25I18_4	245169_at	expressed protein	0.344384	1.2696	4.12e-10	2.10167	2.59166
AT2G47570,T30B22.13	245170_at	60S ribosomal protein L18 (RPL18A)	-0.459057	-1.37463	0.40095	0.09097	0.06428
AT2G47560,T30B22.14	245171_at	zinc finger (C3HC4-type RING finger) family protein, contains Pfam domain, PF00097: Zinc finger, C3HC4 type (RING finger)	0.530379	1.4443	0.5398	0.06603	0.09263
AT2G47540,T30B22.16	245172_at	pollen Ole e 1 allergen and extensin family protein, contains Pfam domain, PF01190: Pollen proteins Ole e I family	-0.146696	-1.10703	0.8268	0.0908	0.07966
AT2G47520,T30B22.18	245173_at	encodes a member of the ERF (ethylene response factor) subfamily B-2 of ERF/AP2 transcription factor family. The protein contains one AP2 domain. There are 5 members in this subfamily including RAP2.2 AND RAP2.12.	0.411653	1.33021	0.50991	0.06318	0.08163
AT2G47500,T30B22.20	245174_at	kinesin motor protein-related	-0.135003	-1.09809	0.73116	0.1638	0.14489
AT2G47470,T30B22.23,ATPDIL2-1,PDI-LIKE 2-1	245175_at	Encodes a protein disulfide isomerase-like (PDIL) protein, a member of a multigene family within the thioredoxin (TRX) superfamily.	0.516028	1.43001	0.00141	3.30745	4.59386
AT2G47440,T30B22.26	245176_at	DNAJ heat shock N-terminal domain-containing protein, contains Pfam profiles PF00226: DnaJ domain, PF00515: TPR Domain; similar to GP:2104534:AF001308 (T10M13.11)	-3.52184	-11.4862	0	3.22034	0.27231
AT2G47620,CHB1,ATSWI3A,T30B22.7	245149_at	SWIRM domain-containing protein / DNA-binding family protein, contains similarity to SWI/SNF complex 170 KDa subunit (Homo sapiens) gi:1549241:gb:AAC50694; contains Pfam domains PF04433: SWIRM domain, PF00249: Myb-like DNA-binding domain	0.33495	1.26134	0.63608	0.11303	0.13848
AT2G47590,PHR2,PHOTOLYASE/BLUE-LIGHT RECEPTOR 2,T30B22.11	245150_at	photolyase/blue light photoreceptor (PHR2), identical to photolyase/blue light photoreceptor PHR2 (Arabidopsis thaliana) GI:3319288; contains Pfam domain, PF00875: deoxyribodipyrimidine photolyase	-1.57944	-2.98854	0	1.86197	0.60515
AT4G25620	245229_at	hydroxyproline-rich glycoprotein family protein, contains proline-rich extensin domains, INTERPRO:IPR002965; Common family member At5g52430 (Arabidopsis thaliana);	-1.39239	-2.62514	1.08e-23	2.78951	1.0321
AT4G25610	245230_at	zinc finger (C2H2 type) family protein, contains Pfam profile: PF00096 zinc finger, C2H2 type	0.48045	1.39519	0.23143	0.11825	0.16024
245231_at	245231_at	hypothetical protein	-0.650533	-1.56976	0.057	0.16879	0.10444
AT4G25590	245232_at	similar to actin-depolymerizing factor, putative [Arabidopsis thaliana] (TAIR:At5g52360.1); similar to pollen specific actin-depolymerizing factor 1 [Nicotiana tabacum] (GB:AAL91666.1); contains InterPro domain Actin-binding, cofilin/tropomyosin type (InterPro:IPR002108)	-0.372189	-1.29431	0.57057	0.08955	0.0672
AT4G25580	245233_at	stress-responsive protein-related, contains weak similarity to Low-temperature-induced 65 kDa protein (Desiccation-responsive protein 29B) (Swiss-Prot:Q04980) (Arabidopsis thaliana)	2.8362	7.14135	6.45e-28	0.07041	0.48835
AT4G25560	245234_at	myb family transcription factor (MYB18), contains PFAM profile: Myb DNA binding domain PF00249	-0.510481	-1.42453	0.3266	0.09459	0.0645
AT4G25550	245235_at	expressed protein	0.408032	1.32687	0.0002	1.61877	2.08621
AT4G25540	245236_at	DNA mismatch repair protein MSH3 (MSH3), identical to SP:O65607 DNA mismatch repair protein MSH3 (AtMsh3) {Arabidopsis thaliana}	0.365412	1.28825	0.38571	0.09841	0.12314
AT4G25520	245237_at	transcriptional co-regulator family protein, contains similarity to GP:18033922:gb:AAL57277 SEUSS transcriptional co-regulator (Arabidopsis thaliana)	0.817726	1.76263	0.00024	0.24092	0.41246
AT4G25570	245238_at	cytochrome B561 family protein, contains Pfam domain, PF03188: Cytochrome b561	-0.464306	-1.37965	0.00312	7.17003	5.04774
AT4G25530	245239_at	homeodomain protein (FWA), identical to Homeobox protein FWA (SP:Q9FVI6) (Arabidopsis thaliana); contains Pfam profiles PF01852: START domain and PF00046: Homeobox domain; identical to cDNA homeodomain-containing transcription factor FWA (FWA)GI:13506819	0.0313922	1.022	0.96217	0.07351	0.07297
AT1G44510,T18F15_5,T18F15.5	245240_at	copia-like retrotransposon family, has a 0. P-value blast match to dbj:BAA78426.1: polyprotein (AtRE2-1) (Arabidopsis thaliana) (Ty1_Copia-element)	-0.864166	-1.82029	0.10523	0.12642	0.06746
AT1G44478,T18F15_6,T18F15.6	245241_at	hypothetical protein	0.215228	1.16089	0.68161	0.06754	0.07616
AT1G44446,CHLORINA 1,T18F15.7,CHLOROPHYLL A OXYGENASE,CHLOROPHYLLIDE A OXYGENASE,CHLOROPHYLL B SYNTHASE,CH1,CAO,ATCAO,T18F15_7	245242_at	chlorophyll a oxygenase (CAO) / chlorophyll b synthase, identical to chlorophyll a oxygenase GI:5853117 from (Arabidopsis thaliana); contains Pfam PF00355 Rieske (2Fe-2S) domain	-0.849284	-1.80161	9.27e-10	4.19814	2.2633
AT1G44414,T18F15_8,T18F15.8	245243_at	expressed protein	0.810119	1.75334	0.04917	0.08637	0.14709
AT1G44350,T18F15_9,T18F15.9,ILL6	245244_at	IAA-amino acid hydrolase 6, putative (ILL6) / IAA-Ala hydrolase, putative, virtually identical to gr1-protein from (Arabidopsis thaliana) GI:3559811; similar to IAA-amino acid hydrolase GI:3421384 from (Arabidopsis thaliana); contains TIGRfam profile TIGR01891: amidohydrolase; contains Pfam profile PF01546: Peptidase family M20/M25/M40; identical to cDNA IAA-amino acid conjugate hydrolase-like pr…	1.02216	2.03095	0.00579	1.51534	2.98921
AT1G44318,HEMB2,T18F15.10,T18F15_10	245245_at	porphobilinogen synthase, putative / delta-aminolevulinic acid dehydratase, putative, similar to delta-aminolevulinic acid dehydratase (Alad) GI:493019 (SP:P43210) from Glycine max, SP:P24493 from Spinacia oleracea, SP:P30124 from Pisum sativum	0.17676	1.13034	0.72678	0.07945	0.08723
245246_at	245246_at	hypothetical protein predicted by genemark.hmm	-0.708999	-1.63468	0.18176	0.10651	0.06328
AT1G44222,T18F15_14,T18F15.14	245212_at	expressed protein	-0.547819	-1.46187	0.3557	0.09688	0.06437
AT1G44575,T18F15_3,T18F15.3,NPQ4,PSBS,NONPHOTOCHEMICAL QUENCHING	245213_at	photosystem II 22kDa protein, chloroplast / CP22 (PSBS), identical to photosystem II 22 kDa protein, chloroplast (precursor) SP:Q9XF91 from (Arabidopsis thaliana); contains Pfam profile PF00504: Chlorophyll A-B binding protein	-0.70694	-1.63232	4.72e-10	21.0028	12.4973
AT1G67855,F12A21_1,F12A21.1	245214_at	expressed protein, hypothetical protein	-0.0123244	-1.00857	0.98985	0.06386	0.0615
AT1G67830,F12A21.4,F12A21_4,ATFXG1	245215_at	GDSL-motif lipase/hydrolase family protein, similar to early nodulin ENOD8 (Medicago sativa) GI:304037, elicitor-induced glycoprotein iEP4 (Daucus carota) GI:1911765, lanatoside 15-O-acetylesterase (Digitalis lanata) GI:3688284; contains Pfam profile PF00657: Lipase/Acylhydrolase with GDSL-like motif	-1.08195	-2.11692	8.36e-06	0.73483	0.33715
AT1G67790,F12A21_8,F12A21.8	245184_at	expressed protein	0.425871	1.34338	0.32649	0.0665	0.08677
AT1G67760,F12A21_11,F12A21.11	245185_at	similar to T-complex protein 1 epsilon subunit, putative / TCP-1-epsilon, putative / chaperonin, putative [Arabidopsis thaliana] (TAIR:At1g24510.1); similar to T complex protein (GB:2206327A)	-0.064379	-1.04564	0.8937	0.11003	0.1022
AT1G67710,RESPONSE REGULATOR 11,ARR11,F12A21_15,F12A21.15	245186_at	two-component responsive regulator family protein / response regulator family protein, contains Pfam profile: PF00072 response regulator receiver domain; contains similarity to response regulator proteins from (Arabidopsis thaliana)	0.297911	1.22936	0.58865	0.06866	0.08198
AT1G67650,AT1G67680	245187_s_at	[AT1G67650, expressed protein ];[AT1G67680, expressed protein ]	0.437133	1.35391	0.00477	0.51746	0.68047
AT1G67660,F12A21.19,F12A21_19	245188_at	expressed protein	0.628309	1.54576	0.18626	0.6312	0.94766
AT1G67670,F12A21_18,F12A21.18	245189_at	expressed protein	0.420922	1.3388	0.58165	0.06443	0.08378
AT1G67690,F12A21.16	245190_at	peptidase M3 family protein / thimet oligopeptidase family protein, similar to SP:P42676 Neurolysin, mitochondrial precursor (EC 3.4.24.16) (Mitochondrial oligopeptidase M) {Rattus norvegicus}; contains Pfam profile PF01432: Peptidase family M3	-0.703219	-1.62813	0.12402	0.13366	0.07974
AT1G67770,F12A21.10,F12A21_10	245191_at	RNA-binding protein, putative, similar to terminal ear1 gb:AAC39463.1	-0.560177	-1.47445	0.42461	0.09813	0.06464
AT1G67780,F12A21.9,F12A21_9	245192_at	hypothetical protein	0.414045	1.33243	0.45846	0.06676	0.08639
AT1G67810,F12A21_6,F12A21.6	245193_at	Fe-S metabolism associated domain-containing protein, contains Pfam PF02657: Fe-S metabolism associated domain	-1.3411	-2.53343	0.06651	0.18499	0.07092
AT1G67820,F12A21_5,F12A21.5	245194_at	protein phosphatase 2C, putative / PP2C, putative, similar to protein phosphatase 2C emb:CAA72341.1	-0.326147	-1.25367	0.48156	0.11805	0.09146
AT1G67740,F12A21_13,F12A21.13,YCF32,PSBY	245195_at	photosystem II core complex proteins psbY, chloroplast (PSBY) / L-arginine metabolising enzyme, identical to SP:O49347 Photosystem II core complex proteins psbY, chloroplast precursor (L-arginine metabolising enzyme) (L-AME) (Contains: Photosystem II protein psbY-1 (psbY-A1); Photosystem II protein psbY-2 (psbY-A2)) (Arabidopsis thaliana)	-1.63675	-3.10967	3.35e-34	31.6605	9.88893
AT1G67750,F12A21.12,F12A21_12	245196_at	pectate lyase family protein, similar to pectate lyase GI:14289169 from (Salix gilgiana)	-0.866558	-1.8233	5e-05	0.79063	0.42117
AT1G67800,F12A21_7,F12A21.7	245197_at	copine-related, low similarity to SP:Q99829 Copine I {Homo sapiens}	-0.109059	-1.07852	0.66728	0.27004	0.24319
AT1G67700,F12A21.32	245198_at	expressed protein	-1.09923	-2.14238	6.81e-38	6.26123	2.83864
AT1G67730,F12A21_14,F12A21.14	245199_at	b-keto acyl reductase, putative (GLOSSY8), similar to b-keto acyl reductase GI:2586127 from (Hordeum vulgare)	0.1748	1.12881	0.12135	3.50077	3.83824
AT1G67850,F12A21_2,F12A21.2	245200_at	expressed protein, contains Pfam profile PF05212: Protein of unknown function (DUF707)	1.37202	2.5883	1.84e-07	0.31612	0.79471
AT1G67840,F12A21_3,F12A21.3	245201_at	ATP-binding region, ATPase-like domain-containing protein, contains Pfam profile PF02518: ATPase, histidine kinase-, DNA gyrase B-, and HSP90-like domain protein; similar to ESTs gb:AI995396.1, dbj:AV557393.1, and dbj:AV557055.1	-0.742185	-1.67272	0.00036	1.90229	1.10458
AT4G15210	245275_at	beta-amylase (BMY1) / 1,4-alpha-D-glucan maltohydrolase, identical to Beta-amylase (EC 3.2.1.2) (1,4-alpha-D-glucan maltohydrolase) SP:P25853 (Arabidopsis thaliana)	-0.622895	-1.53995	0.22084	0.39116	0.24671
AT4G16780	245276_at	homeobox-leucine zipper protein 4 (HAT4) / HD-ZIP protein 4, SP:Q05466:HAT4_ARATH Homeobox-leucine zipper protein HAT4 (HD-ZIP protein 4) (SP:Q05466) (Arabidopsis thaliana) (HD-ZIP homeotic protein Athb-2	-1.49566	-2.81997	2.05e-08	0.98459	0.33912
AT4G15550	245277_at	UDP-glucose:indole-3-acetate beta-D-glucosyltransferase (IAGLU), identical to UDP-glucose:indole-3-acetate beta-D-glucosyltransferase (iaglu) GI:2149126 from (Arabidopsis thaliana)	0.377504	1.2991	0.24231	0.29737	0.37522
AT4G17730	245278_at	syntaxin 23 (SYP23) / PEP12-like protein, identical to SP:O04378 Syntaxin 23 (AtSYP23) (AtPLP) (AtPEP12-like protein) {Arabidopsis thaliana}	0.541773	1.45577	0.00189	1.73646	2.45529
AT4G15415	245248_at	serine/threonine protein phosphatase 2A (PP2A) regulatory subunit B (Bgamma), identical to B regulatory subunit of PP2A (Arabidopsis thaliana) GI:2160694; similar to SWISS-PROT:Q28653 serine/threonine protein phosphatase 2A, 56 kDa regulatory subunit, delta isoform (PP2A, B subunit, B delta isoform, PP2A, B subunit, B56 delta isoform, PP2A, B subunit, PR61 delta isoform, PP2A, B subunit, R5 delta…	-0.226655	-1.17012	0.30862	0.61188	0.5079
AT4G16760	245249_at	acyl-CoA oxidase (ACX1), identical to acyl-CoA oxidase (Arabidopsis thaliana) GI:3044214	2.05209	4.14705	0	2.07558	8.36037
AT4G17490	245250_at	encodes a member of the ERF (ethylene response factor) subfamily B-3 of ERF/AP2 transcription factor family (ATERF-6). The protein contains one AP2 domain. There are 18 members in this subfamily including ATERF-1, ATERF-2, AND ATERF-5.	-3.60007	-12.1265	7.34e-35	4.13315	0.33105
AT4G17615	245251_at	calcineurin B-like protein 1 (CBL1), identical to calcineurin B-like protein 1 (GI:3309082) (Arabidopsis thaliana)	0.0848753	1.06061	0.81763	0.83479	0.85995
AT4G17500	245252_at	encodes a member of the ERF (ethylene response factor) subfamily B-3 of ERF/AP2 transcription factor family (ATERF-1). The protein contains one AP2 domain. There are 18 members in this subfamily including ATERF-1, ATERF-2, AND ATERF-5.	-1.79208	-3.46311	4.92e-31	2.54606	0.71408
AT4G15440	245253_at	hydroperoxide lyase (HPL1), identical to hydroperoxide lyase GI:3822403 from (Arabidopsis thaliana)	1.27127	2.41373	1.61e-11	0.27659	0.64844
AT4G14680	245254_at	sulfate adenylyltransferase 3 / ATP-sulfurylase 3 (APS3), identical to ATP sulfurylase (APS3) (Arabidopsis thaliana) GI:1575327	-2.13258	-4.38504	3.94e-13	1.48353	0.3286
AT4G14110	245255_at	COP9 signalosome subunit, putative / CSN subunit, putative (CSN8), CSN8, FUS7; identical to cDNA CSN complex subunit 8 (CSN8) GI:18056672	-0.150417	-1.1099	0.33007	1.02321	0.89542
AT4G15090	245256_at	far-red impaired response protein (FAR1) / far-red impaired responsive protein (FAR1), identical to far-red impaired response protein FAR1 (Arabidopsis thaliana) gi:5764395:gb:AAD51282; contains Pfam:PF03101 domain: FAR1 family	0.646348	1.56519	0.01776	0.19165	0.29135
AT4G14640	245257_at	calmodulin-8 (CAM8), identical to calmodulin 8 GI:5825600 from (Arabidopsis thaliana)	-0.130984	-1.09505	0.8372	0.07369	0.06536
AT4G15340	245258_at	pentacyclic triterpene synthase (04C11), identical to pentacyclic triterpene synthase (gi:6650208) (PMID:11247608)	-0.0164768	-1.01148	0.97576	0.06644	0.0638
AT4G14150	245259_at	phragmoplast-associated kinesin-related protein (PAKRP1)	0.297479	1.22898	0.63192	0.06586	0.07862
AT4G16360	245260_at	5-AMP-activated protein kinase beta-2 subunit, putative, similar to Swiss-Prot:Q9QZH4 5-AMP-activated protein kinase, beta-2 subunit (AMPK beta-2 chain) (Rattus norvegicus)	0.144637	1.10545	0.36673	0.78003	0.83753
AT4G14385	245261_at	expressed protein	0.593064	1.50846	0.01053	0.4149	0.60789
AT4G16563	245262_at	aspartyl protease family protein, contains Pfam profile: PF00026 eukaryotic aspartyl protease	-3.1468	-8.85678	0.00084	0.60557	0.06641
AT4G17740	245263_at	C-terminal processing protease, putative, similar to C-terminal protease precursor (Spinacia oleracea) GI:999435; similar to SP:Q44879: (Bartonella bacilliformis)	-0.566787	-1.48122	0.06109	0.66414	0.4355
AT4G17245	245264_at	zinc finger (C3HC4-type RING finger) family protein, contains Pfam profile: PF00097 zinc finger, C3HC4 type (RING finger)	0.186294	1.13783	0.40605	2.50986	2.77379
AT4G14400	245265_at	ankyrin repeat family protein, contains ankyrin repeats, Pfam domain PF00023	-3.12819	-8.7433	5.16e-15	2.15907	0.23985
AT4G17070	245266_at	expressed protein	-2.13676	-4.39774	8.93e-08	0.41134	0.09085
AT4G14060	245267_at	major latex protein-related / MLP-related, low similarity to major latex protein {Papaver somniferum}(GI:294060) ; contains Pfam profile PF00407: Pathogenesis-related protein Bet v I family	0.230675	1.17337	0.74419	0.06466	0.07369
AT4G16570	245268_at	protein arginine N-methyltransferase-related, contains weak similarity to protein arginine N-methyltransferase 2 (EC 2.1.1.-) (Swiss-Prot:P55345) (Homo sapiens)	-1.00213	-2.00296	0.0456	0.22174	0.10752
AT4G14500	245269_at	expressed protein, weak similarity to SP:Q9UKL6 Phosphatidylcholine transfer protein (PC-TP) {Homo sapiens}	0.981165	1.97408	3.55e-15	1.81644	3.48282
AT4G14960	245270_at	tubulin alpha-6 chain (TUA6), nearly identical to SP:P29511 Tubulin alpha-6 chain {Arabidopsis thaliana}	-1.21759	-2.3256	1.5e-11	7.80698	3.26058
AT4G16430	245271_at	basic helix-loop-helix (bHLH) family protein, contains Pfam profile: PF00010 helix-loop-helix DNA-binding domain	0.625652	1.54289	0.05185	0.46778	0.70101
AT4G17250	245272_at	expressed protein	-0.268478	-1.20452	0.55884	0.45796	0.36928
AT4G14950	245273_at	expressed protein	1.3676	2.5804	1.31e-11	0.24061	0.60304
AT4G14360	245274_at	dehydration-responsive protein-related, similar to early-responsive to dehydration stress ERD3 protein (Arabidopsis thaliana) GI:15320410; contains Pfam profile PF03141: Putative methyltransferase	-0.649271	-1.56838	0.04269	1.43988	0.8917
AT4G17230	245247_at	scarecrow-like transcription factor 13 (SCL13)	0.065143	1.0462	0.55061	2.95479	3.00253
AT4G16143	245216_at	importin alpha-2, putative (IMPA-2), similar to importin alpha 2 (Capsicum annuum) GI:13752562; contains Pfam profiles PF01749: Importin beta binding domain, PF00514: Armadillo/beta-catenin-like repeat; non-consensus GG donor splice site at exon 1 and 6; CT acceptor splice site at exon 2	-0.086204	-1.06156	0.49565	1.69315	1.54916
AT1G38340,F2C1_28,F2C1.28	245217_at	gypsy-like retrotransposon family (Athila), has a 3.7e-36 P-value blast match to GB:CAA57397 Athila ORF 1 (Arabidopsis thaliana)	-0.705611	-1.63083	0.23029	0.10471	0.06236
AT1G59218,AT1G58848	245218_s_at	[AT1G59218, disease resistance protein (CC-NBS-LRR class), putative, domain signature CC-NBS-LRR exists, suggestive of a disease resistance protein. ];[AT1G58848, similar to disease resistance protein (CC-NBS-LRR class), putative [Arabidopsis thaliana] (TAIR:At1g58602.1); similar to disease resistance protein (CC-NBS-LRR class), putative [Arabidopsis thaliana] (TAIR:At1g58390.1); similar to disea…	-0.544663	-1.45869	0.02618	0.94981	0.63244
AT1G58807,AT1G59124	245219_at	[AT1G58807, disease resistance protein (CC-NBS-LRR class), putative / PRM1 homolog, putative, similar to disease resistance protein rpp8 (Arabidopsis thaliana) gi:3901294:gb:AAC78631; identical to cDNA RF45 mRNA for PRM1 homolog, partial cds GI:6520196 ];[AT1G59124, disease resistance protein (CC-NBS-LRR class), putative / PRM1 homolog, putative, domain signature CC-NBS-LRR exists, suggestive of …	-0.439325	-1.35598	0.06644	1.60709	1.15115
AT1G59171,T4M14.6,T4M14_6	245220_at	expressed protein, contains similarity to merozoite-piroplasm surface antigen Tams1	0.497226	1.41149	0.23764	0.06674	0.0915
AT1G58889,AT1G59265	245221_s_at	[AT1G58889, copia-like retrotransposon family, has a 0. P-value blast match to dbj:BAA78425.1: polyprotein (Arabidopsis thaliana) (AtRE1) (Ty1_Copia-element) ];[AT1G59265, copia-like retrotransposon family, has a 0. P-value blast match to dbj:BAA78425.1: polyprotein (Arabidopsis thaliana) (AtRE1) (Ty1_Copia-element) ]	0.252898	1.19159	0.67361	0.0655	0.07581
AT3G29787	245222_at	CACTA-like transposase family (Ptta/En/Spm), has a 4.8e-35 P-value blast match to At5g29026.1/8-244 CACTA-like transposase family (Ptta/En/Spm) (CACTA-element) (Arabidopsis thaliana)	0.812776	1.7566	0.04728	0.06596	0.11254
AT3G29791	245223_at	expressed protein	0.250108	1.1893	0.74978	0.06291	0.07267
AT3G29796	245224_at	hypothetical protein	-0.321164	-1.24933	0.62685	0.08548	0.06646
AT3G29800	245225_at	AAA-type ATPase family, contains Pfam profile: ATPase family PF00004	-0.105239	-1.07568	0.84699	0.07517	0.06787
AT3G29970	245226_at	germination protein-related, similar to HvB12D (Hordeum vulgare subsp. vulgare) gi:471319:emb:CAA54065	-0.222403	-1.16667	0.74074	0.07538	0.06276
AT1G08410,T27G7_9,T27G7.9	245227_s_at	GTP-binding family protein, contains Pfam domain, PF01926: GTPase of unknown function	0.438395	1.35509	0.13953	0.16909	0.22255
AT3G29810	245228_at	phytochelatin synthetase family protein / COBRA cell expansion protein COBL2, similar to phytochelatin synthetase (Hordeum vulgare subsp. vulgare) GI:29570314; identified in Roudier, et al, Plant Phys. (2002) 130:538-548 (PMID:12376623); contains Pfam profile PF04833: Phytochelatin synthetase-like conserved region	-0.406106	-1.32511	0.24542	0.22813	0.16722
AT4G16500	245323_at	cysteine protease inhibitor family protein / cystatin family protein, similar to SP:Q06445 Cysteine proteinase inhibitor (Cystatin) {Vigna unguiculata}; contains Pfam profile PF00031: Cystatin domain	-0.944158	-1.92407	7.7e-23	4.0386	2.03872
AT4G17260	245324_at	L-lactate dehydrogenase, putative, strong similarity to L-lactate dehydrogenase from Lycopersicon esculentum (GI:1620970, GI:1620972), Hordeum vulgare (SP:P22988, SP:P22989); contains InterPro entry IPR001236: Lactate/malate dehydrogenase	-0.177092	-1.13061	0.55108	0.92186	0.79195
AT4G14130	245325_at	xyloglucan:xyloglucosyl transferase, putative / xyloglucan endotransglycosylase, putative / endo-xyloglucan transferase, putative (XTR7), almost identical to xyloglucan endotransglycosylase-related protein XTR7 GI:1244760 from (Arabidopsis thaliana), one amino acid difference	-3.73886	-13.351	1.83e-13	0.97128	0.07066
AT4G14100	245326_at	expressed protein	-0.358436	-1.28204	0.03744	0.8145	0.61707
AT4G16850	245327_at	expressed protein	0.296316	1.22801	0.30844	0.19265	0.22979
AT4G14465	245328_at	DNA-binding protein-related, contains Pfam domain PF03479: Domain of unknown function (DUF296), found in AT-hook motifs Pfam:PF02178	1.04481	2.06309	0.27786	0.06623	0.13272
AT4G14365	245329_at	zinc finger (C3HC4-type RING finger) family protein / ankyrin repeat family protein, contains Pfam profile: PF00097 zinc finger, C3HC4 type (RING finger) and Pfam profile: PF00023 ankyrin repeat	-2.92047	-7.57093	6.23e-08	3.40667	0.43705
AT4G14930	245330_at	acid phosphatase survival protein SurE, putative, similar to Swiss-Prot:P36664 acid phosphatase surE (EC 3.1.3.2) (Stationary-phase survival protein surE) (Escherichia coli O157:H7); contains Pfam domain PF01975: Survival protein SurE	0.631499	1.54919	0.00226	1.04201	1.56792
AT4G14410	245331_at	basic helix-loop-helix (bHLH) family protein	-0.158755	-1.11633	0.33381	0.96525	0.83983
AT4G15940	245332_at	fumarylacetoacetate hydrolase family protein, contains Pfam domain, PF01557: fumarylacetoacetate hydrolase family protein	0.27665	1.21137	0.00126	1.29174	1.51984
AT4G14615	245333_at	expressed protein	0.18048	1.13326	0.10131	2.12414	2.33807
AT4G15800	245334_at	rapid alkalinization factor (RALF) family protein, similar to RALF precursor (Nicotiana tabacum) GI:16566316	-1.27306	-2.41673	1.45e-12	7.65899	3.07815
AT4G16160	245335_at	mitochondrial import inner membrane translocase subunit Tim17/Tim22/Tim23 family protein, contains Pfam PF02466: Mitochondrial import inner membrane translocase subunit Tim17	1.34405	2.53863	0.00576	0.06697	0.16514
AT4G16515	245336_at	expressed protein	-2.06036	-4.17092	9.36e-10	1.55821	0.36286
AT4G16566	245337_at	histidine triad family protein / HIT family protein, contains Pfam domain, PF01230: HIT family (histidine triad protein family)	-0.662492	-1.5828	4.53e-06	0.67537	0.41444
AT4G16442	245338_at	integral membrane family protein, contains TIGRFAM TIGR01569 : plant integral membrane protein TIGR01569; contains Pfam PF04535 : Domain of unknown function (DUF588)	0.187025	1.13841	0.40278	0.92225	1.01975
AT4G17010	245303_at	expressed protein	0.729529	1.65809	0.15951	0.17824	0.28705
AT4G15630	245304_at	integral membrane family protein, contains TIGRFAM TIGR01569 : plant integral membrane protein TIGR01569; contains Pfam PF04535 : Domain of unknown function (DUF588)	-0.434608	-1.35154	0.03177	2.1825	1.56845
AT4G17215	245305_at	expressed protein	1.2927	2.44983	0.00895	0.10859	0.25838
AT4G14690	245306_at	chlorophyll A-B binding family protein / early light-induced protein, putative, strong similarity to early light-induced protein; ELIP (Arabidopsis thaliana) GI:1872544; contains Pfam profile: PF00504 chlorophyll A-B binding protein	0.283859	1.21744	0.52058	0.52742	0.62366
AT4G16770	245307_at	oxidoreductase, 2OG-Fe(II) oxygenase family protein, low similarity to flavonol synthase from Petunia hybrida (SP:Q07512), Citrus unshiu (GI:4126403); contains Pfam domain PF03171, 2OG-Fe(II) oxygenase superfamily; non-consensus GG acceptor splice site at exon 8	-0.102382	-1.07354	0.75903	0.6752	0.61089
AT4G17486	245308_at	expressed protein	-0.350762	-1.27524	0.00938	1.05289	0.80193
AT4G15140	245309_at	expressed protein	-0.234296	-1.17634	0.46256	0.27454	0.22668
AT4G17270	245279_at	Mo25 family protein, similar to MO25 protein (early mouse development protein family) (Mouse) SWISS-PROT:Q06138	0.630635	1.54826	8.83e-10	1.00529	1.51175
AT4G16845	245280_at	vernalization 2 protein (VRN2), identical to vernalization 2 protein (Arabidopsis thaliana) gi:16945788:gb:AAL32135	0.736172	1.66574	0.00495	0.37171	0.6014
AT4G15560	245281_at	1-deoxy-D-xylulose 5-phosphate synthase, putative / 1-deoxyxylulose-5-phosphate synthase, putative / DXP-synthase, putative (DEF) (CLA1), identical to SP:Q38854 Probable 1-deoxy-D-xylulose 5-phosphate synthase, chloroplast precursor (EC 4.1.3.37) (1-deoxyxylulose-5-phosphate synthase) (DXP synthase) (DXPS). (Mouse-ear cress) {Arabidopsis thaliana}, DEF (deficient in photosynthesis) protein (Arabi…	-0.967213	-1.95508	4.73e-22	9.58744	4.76304
AT4G14990	245282_at	expressed protein	1.08232	2.11742	1.02e-09	0.68501	1.40881
AT4G13980	245283_at	heat shock transcription factor family protein, contains Pfam profile: PF00447 HSF-type DNA-binding domain	-0.258512	-1.19625	0.44155	0.25339	0.20574
AT4G14210	245284_at	phytoene dehydrogenase, chloroplast / phytoene desaturase (PDS), identical to SP:Q07356 Phytoene dehydrogenase, chloroplast precursor (EC 1.14.99.-) (Phytoene desaturase){Arabidopsis thaliana}; high similarity to phytoene desaturase (Lycopersicon esculentum)(GI:19287)	-0.37076	-1.29303	0.00599	2.62809	1.97414
AT4G14030,AT4G14040	245285_s_at	[AT4G14030, selenium-binding protein, putative, contains Pfam profile PF05694: 56kDa selenium binding protein (SBP56); identical to Putative selenium-binding protein (Swiss-Prot:O23264) (Arabidopsis thaliana); similar to selenium binding protein (GI:15485232) (Arabidopsis thaliana); identical to cDNA from partial mRNA for selenium binding protein (sbp gene) GI:15485231 ];[AT4G14040, selenium-bind…	0.00149487	1.00105	0.98603	2.62592	2.55318
AT4G14880	245286_at	cysteine synthase / O-acetylserine (thiol)-lyase / O-acetylserine sulfhydrylase (OAS1), nearly identical to SP:P47998 Cysteine synthase (EC 4.2.99.8) (O-acetylserine sulfhydrylase) (O-acetylserine (Thiol)-lyase) {Arabidopsis thaliana}; identical to cDNA O-acetylserine lyase (At.OAS.5-8) GI:6983573	0.0115603	1.00804	0.86427	9.13241	8.9415
AT4G14910	245287_at	imidazoleglycerol-phosphate dehydratase, putative, similar to SP:P34047 Imidazoleglycerol-phosphate dehydratase 1 (EC 4.2.1.19) (IGPD 1) {Arabidopsis thaliana}; contains Pfam profile PF00475: imidazoleglycerol-phosphate dehydratase	-0.773013	-1.70882	5.91e-08	0.95753	0.54425
AT4G16420	245288_at	transcriptional adaptor (ADA2b), identical to transcriptional adaptor ADA2b (Arabidopsis thaliana) gi:13591700:gb:AAK31320	0.677042	1.59886	1.7e-07	0.62259	0.96684
AT4G15470	245289_at	expressed protein, low similarity to N-methyl-D-aspartate receptor-associated protein (Drosophila melanogaster) GI:567104; contains Pfam profile PF01027: Uncharacterized protein family UPF0005	0.164469	1.12076	0.0067	4.97026	5.4105
AT4G16490	245290_at	armadillo/beta-catenin repeat family protein, contains Pfam profile: PF00514 armadillo/beta-catenin-like repeat	0.628509	1.54596	0.00051	1.38593	2.08106
AT4G16155	245291_at	dihydrolipoamide dehydrogenase 2, plastidic / lipoamide dehydrogenase 2 (PTLPD2), identical to plastidic lipoamide dehydrogenase from Arabidopsis thaliana (gi:7159284)	-1.9413	-3.84056	1.24e-21	1.36114	0.34424
AT4G15093	245292_at	catalytic LigB subunit of aromatic ring-opening dioxygenase family, contains Pfam PF02900: Catalytic LigB subunit of aromatic ring-opening dioxygenase	0.960967	1.94663	5.36e-08	0.68871	1.30216
AT4G16660	245293_at	heat shock protein 70, putative / HSP70, putative	0.0899578	1.06435	0.60295	0.45505	0.47043
AT4G14340	245294_at	casein kinase I (CKI1), identical to casein kinase I (Arabidopsis thaliana) gi:1103318:emb:CAA55395	1.01362	2.01896	2e-05	0.43828	0.85945
AT4G16100	245295_at	expressed protein	0.225459	1.16915	0.03427	0.45012	0.51114
AT4G16370	245296_at	oligopeptide transporter OPT family protein, similar to oligopeptide transporter Opt1p (Candida albicans) GI:2367386; contains Pfam profile PF03169: OPT oligopeptide transporter protein	-2.38016	-5.20592	1.4e-45	1.30549	0.24357
AT4G16510	245297_at	YbaK/prolyl-tRNA synthetase-related, contains weak hit to Pfam profile PF04073: YbaK/prolyl-tRNA synthetases associated domain	-0.35631	-1.28016	0.46459	0.39463	0.29942
AT4G15010	245298_at	mitochondrial substrate carrier family protein, contains Pfam profile: PF00153 mitochondrial carrier protein	1.63731	3.11084	3.97e-09	0.15647	0.47279
AT4G17530	245299_at	Ras-related GTP-binding protein, putative, very strong similarity to RAB1C (Lotus corniculatus var. japonicus) GI:1370166; contains Pfam profile PF00071: Ras family	1.02784	2.03896	1.47e-15	2.86296	5.66983
AT4G16350	245300_at	calcineurin B-like protein 6 (CBL6), identical to calcineurin B-like protein 6 (GI:11065943) (Arabidopsis thaliana)	-0.0649105	-1.04603	0.87888	0.07127	0.06618
AT4G17190	245301_at	farnesyl pyrophosphate synthetase 2 (FPS2) / FPP synthetase 2 / farnesyl diphosphate synthase 2, identical to SP:Q43315 Farnesyl pyrophosphate synthetase 2 (FPP synthetase 2) (FPS 2) (Farnesyl diphosphate synthetase 2) (Includes: Dimethylallyltransferase (EC 2.5.1.1); Geranyltranstransferase (EC 2.5.1.10)) {Arabidopsis thaliana}	-0.713152	-1.63937	0.03143	0.56487	0.33467
AT4G17695	245302_at	myb family transcription factor (KAN3), contains Pfam profile: PF00249 myb-like DNA-binding domain; identical to cDNA GARP-like putative transcription factor KANADI3 (KAN3) GI:15723596	0.455038	1.37082	0.18263	0.20575	0.27395
AT4G16720	245342_at	60S ribosomal protein L15 (RPL15A)	-0.179517	-1.13252	0.01097	8.73797	7.49397
AT4G15830	245343_at	expressed protein	-1.68173	-3.20812	0.00015	0.25429	0.07699
AT4G15475	245344_at	F-box family protein (FBL4), 99.7% identical to F-box protein family, AtFBL4 (GP:21536497) (Arabidopsis thaliana); similar to grr1 GI:2407790 from (Glycine max)	0.798226	1.73896	2e-05	0.54551	0.92138
AT4G16640	245345_at	matrix metalloproteinase, putative, metalloproteinase (Arabidopsis thaliana) GI:3128477; contains InterPro accession IPR001818: Matrixin	-0.212637	-1.15881	0.71995	0.07613	0.06381
AT4G17090	245346_at	beta-amylase (CT-BMY) / 1,4-alpha-D-glucan maltohydrolase, identical to beta-amylase enzyme GI:6065749 from (Arabidopsis thaliana)	-0.610803	-1.5271	0.33105	3.3963	2.16015
AT4G14890	245347_at	ferredoxin family protein, similar to SP:P00252 Ferredoxin I from Nostoc muscorum, SP:P00248 Ferredoxin from Mastigocladus laminosus, SP:P00244 Ferredoxin I from Aphanizomenon flos-aquae; contains Pfam profile PF00111 2Fe-2S iron-sulfur cluster binding domain	-1.5246	-2.8771	0	3.70456	1.25063
AT4G17770	245348_at	glycosyl transferase family 20 protein / trehalose-phosphatase family protein, contains Pfam profile: PF02358 trehalose-phosphatase	-0.0748098	-1.05323	0.77827	1.07751	0.99368
AT4G16690	245349_at	esterase/lipase/thioesterase family protein, similar to ethylene-induced esterase (Citrus sinensis) GI:14279437, polyneuridine aldehyde esterase (Rauvolfia serpentina) GI:6651393, SP:Q40708 PIR7A protein {Oryza sativa}; contains Interpro entry IPR000379	2.31788	4.98602	2.17e-07	0.28594	1.38475
AT4G16830	245350_at	nuclear RNA-binding protein (RGGA), identical to nuclear RNA binding protein GI:6492264 from (Arabidopsis thaliana)	0.509252	1.4233	9.34e-06	2.47541	3.42209
AT4G17640	245351_at	casein kinase II beta chain, putative, similar to casein kinase II beta chain (CK II) (Arabidopsis thaliana) SWISS-PROT:P40229	0.589011	1.5042	1.78e-08	1.80444	2.63631
AT4G15490	245352_at	UDP-glucoronosyl/UDP-glucosyl transferase family protein, contains Pfam profile: PF00201 UDP-glucoronosyl and UDP-glucosyl transferase ;simalr to UDP-glucose:sinapate glucosyltransferase GI:9794913 from (Brassica napus)	2.03963	4.11142	2.36e-15	0.54521	2.17721
AT4G16000	245353_at	expressed protein	1.69837	3.24538	2.83e-11	0.44067	1.38908
AT4G17600	245354_at	lil3 protein, identical to Lil3 protein (Arabidopsis thaliana) gi:4741966:gb:AAD28780	-1.75554	-3.37654	1.09e-29	4.38198	1.2605
AT4G17390	245355_at	60S ribosomal protein L15 (RPL15B)	-0.975684	-1.96656	1.61e-30	5.97452	2.95082
AT4G13940	245356_at	adenosylhomocysteinase / S-adenosyl-L-homocysteine hydrolase / AdoHcyase (SAHH), identical to SP:O23255 Adenosylhomocysteinase (EC 3.3.1.1) (S-adenosyl-L-homocysteine hydrolase) (AdoHcyase) {Arabidopsis thaliana}; strong similarity to SP:P50248 Adenosylhomocysteinase (EC 3.3.1.1) {Nicotiana sylvestris}	0.286948	1.22004	0.00063	14.7741	17.5075
AT4G17560	245357_at	ribosomal protein L19 family protein, similar to plastid ribosomal protein L19 precursor (Spinacia oleracea) gi:7582403:gb:AAF64312	-1.47577	-2.78131	0	4.14335	1.44693
AT4G15900	245358_at	PP1/PP2A phosphatases pleiotropic regulator 1 (PRL1), identical to PP1/PP2A phosphatases pleiotropic regulator PRL1 (SP:Q42384) (Arabidopsis thaliana), PRL1 (Arabidopsis thaliana) GI:577733; contains Pfam PF00400: WD domain, G-beta repeat (7 copies)	-0.0873667	-1.06244	0.50382	0.93132	0.85142
AT4G14430	245359_at	enoyl-CoA hydratase/isomerase family protein, low siimilarity to 2-cyclohexenylcarbonyl CoA isomerase (Streptomyces collinus) GI:8133118, enoyl-CoA isomerase (Escherichia coli) GI:2764829; contains Pfam profile PF00378 enoyl-CoA hydratase/isomerase family protein	0.628077	1.5455	2e-05	1.08101	1.62272
AT4G16330	245360_at	oxidoreductase, 2OG-Fe(II) oxygenase family protein, similar to flavonone-3-hydroxylase (naringenin,2-oxoglutarate 3-dioxygenase) from Malus domestica (SP:Q06942), Pyrus communis (GI:20269881); contains Pfam domain PF03171, 2OG-Fe(II) oxygenase superfamily	0.593795	1.5092	6.18e-08	0.91115	1.33562
AT4G17790	245361_at	expressed protein	0.273694	1.2089	0.12193	0.8262	0.97011
AT4G17460	245362_at	homeobox-leucine zipper protein 1 (HAT1) / HD-ZIP protein 1, identical to Homeobox-leucine zipper protein HAT1 (SP:P46600) (Arabidopsis thaliana)	-5.63655	-49.7473	1.99e-38	4.23775	0.08274
AT4G15120	245363_at	VQ motif-containing protein, contains PF05678: VQ motif	0.693253	1.61694	0.28149	0.06697	0.10518
AT4G15790	245364_at	expressed protein	-0.552005	-1.46613	0.03983	0.46013	0.30483
AT4G17720	245365_at	RNA recognition motif (RRM)-containing protein	-0.083779	-1.05978	0.54718	0.66216	0.60687
AT4G14965	245366_at	cytochrome b5 domain-containing protein, similar to SP:O15173 Membrane associated progesterone receptor component 2 (Steroid receptor protein DG6) {Homo sapiens}; contains Pfam profile PF00173: Heme/Steroid binding domain	0.214231	1.1601	0.23895	0.58351	0.65749
AT4G16265	245367_at	DNA-directed RNA polymerase II, putative, similar to SP:P36958 DNA-directed RNA polymerase II 15.1 kDa polypeptide (EC 2.7.7.6) {Drosophila melanogaster}; contains Pfam profile PF02150: RNA polymerases M/15 Kd subunit	-0.872272	-1.83056	0.01495	0.31716	0.16828
AT4G15510	245368_at	photosystem II reaction center PsbP family protein, contains PsbP domain PF01789; identical to SP:O23403 (Arabidopsis thaliana)	-1.36714	-2.57959	1.16e-16	0.70162	0.26418
AT4G15975	245369_at	zinc finger (C3HC4-type RING finger) family protein, contains Pfam domain, PF00097: Zinc finger, C3HC4 type (RING finger)	-1.1072	-2.15429	0.02837	0.14467	0.06523
AT4G16840	245370_at	expressed protein	-0.229279	-1.17226	0.58242	0.31281	0.25918
AT4G15750	245371_at	invertase/pectin methylesterase inhibitor family protein, nearly identical to gi:3426058 novel gene of unknown function; contains Pfam profile PF04043: Plant invertase/pectin methylesterase inhibitor; identical to cDNA IB1P8-4 protein GI:3426057	-0.531409	-1.44535	0.3216	0.10604	0.07126
AT4G15000	245372_at	60S ribosomal protein L27 (RPL27C)	-1.01531	-2.02135	8.11e-16	5.58599	2.68414
AT4G14716,AT4G14710	245373_s_at	[AT4G14716, iron-deficiency-responsive protein, putative, strong similarity to iron-deficiency induced gene (Hordeum vulgare) GI:14522834; contains Pfam profile PF03079: ARD/ARD family ];[AT4G14710, iron-deficiency-responsive protein, putative, strong similarity to iron-deficiency induced gene (Hordeum vulgare) GI:14522834; contains Pfam profile PF03079: ARD/ARD family ]	0.594293	1.50972	0.00095	2.966	4.34922
AT4G16120	245339_at	phytochelatin synthetase-related, contains Pfam PF04833: Phytochelatin synthetase-like conserved region; supporting cDNA gi:26449620:dbj:AK117261.1:	-0.520812	-1.43475	0.21639	0.26733	0.18097
AT4G14420	245340_at	lesion inducing protein-related, similar to ORF, able to induce HR-like lesions (Nicotiana tabacum) gi:1762945:gb:AAC49975	-0.402153	-1.32149	0.04912	1.86366	1.36977
AT4G16447	245341_at	expressed protein	0.354549	1.2786	0.61651	0.06724	0.0835
AT4G13950	245310_at	rapid alkalinization factor (RALF) family protein, similar to RALF precursor (Nicotiana tabacum) GI:16566316	-0.61273	-1.52916	0.03137	0.76067	0.48316
AT4G14320	245311_at	60S ribosomal protein L36a/L44 (RPL36aB)	-0.462844	-1.37827	1e-05	5.46866	3.85384
AT4G14600	245312_at	expressed protein	0.40687	1.3258	0.14264	0.22091	0.28448
AT4G15420	245313_at	PRLI-interacting factor K, nearly identical to PRLI-interacting factor K (Arabidopsis thaliana) GI:11139266; contains Pfam profiles PF03152: Ubiquitin fusion degradation protein UFD1, PF00096: Zinc finger, C2H2 type	0.512906	1.42691	0.00473	0.71173	0.98642
AT4G16745	245314_at	exostosin family protein, contains Pfam PF03016: Exostosin family	0.530113	1.44403	0.27782	0.09138	0.12816
AT4G14800	245315_at	20S proteasome beta subunit D2 (PBD2) (PRCGA), identical to SP:O24633 Proteasome subunit beta type 2-2 (EC 3.4.25.1) (20S proteasome alpha subunit D2) {Arabidopsis thaliana}, cDNA proteasome subunit prcga GI:2511571	0.165997	1.12194	0.384	1.7849	1.94504
AT4G14000	245316_at	expressed protein	0.129024	1.09356	0.45746	0.63884	0.67856
AT4G15610	245317_at	integral membrane family protein, contains TIGRFAM TIGR01569 : plant integral membrane protein TIGR01569; contains Pfam PF04535 : Domain of unknown function (DUF588)	2.52523	5.75659	3.02e-09	0.37485	2.09587
AT4G16980	245318_at	arabinogalactan-protein family, similar to arabinogalactan protein (Arabidopsis thaliana) gi:10880495:gb:AAG24277; contains proline-rich extensin domains, INTERPRO:IPR002965	-3.60293	-12.1504	0	18.1729	1.45272
AT4G16146	245319_at	expressed protein	1.92881	3.80743	0.00143	0.67457	2.49464
AT4G16444	245320_at	expressed protein	0.34083	1.26647	0.15491	0.64086	0.78832
AT4G15545	245321_at	expressed protein	-0.374182	-1.29611	0.02444	9.8086	7.35043
AT4G14815	245322_at	protease inhibitor/seed storage/lipid transfer protein (LTP) family protein, contains Pfam protease inhibitor/seed storage/LTP family domain PF00234	-0.681261	-1.60353	0.02265	0.10465	0.06339
AT4G17100	245432_at	serine protease protein -related, expressed pseudogene, blastp match of 64% identity and 1.9e-114 P-value to GP:29367523:gb:AAO72617.1::AY224498 putative serine protease-like protein {Oryza sativa (japonica cultivar-group)}	-0.0679002	-1.04818	0.85125	1.15475	1.07003
AT4G17110	245433_at	expressed protein, ; expression supported by MPSS	0.619241	1.53606	0.10189	0.38048	0.56766
AT4G17120	245434_at	expressed protein	0.414643	1.33296	0.33582	0.19686	0.25486
AT4G17130	245435_at	expressed protein	-0.106202	-1.07639	0.79008	0.14424	0.13016
AT4G17150	245405_at	expressed protein, similar to expressed protein [Arabidopsis thaliana] (TAIR:At3g23540.1); similar to expressed protein [Arabidopsis thaliana] (TAIR:At4g14290.1); similar to unknown protein [Oryza sativa (japonica cultivar-group)] (GB:XP_464484.1); contains InterPro domain Esterase/lipase/thioesterase (InterPro:IPR000379)	0.120852	1.08737	0.71733	0.17541	0.18525
AT4G17160	245406_at	Ras-related GTP-binding protein, putative, similar to GTP-binding protein GI:1208537 from (Glycine max)	-0.0620536	-1.04396	0.93211	0.0695	0.06466
AT4G17170	245407_at	Rab2-like GTP-binding protein (RAB2), identical to Rab2-like protein (At-RAB2) GI:1765896 from (Arabidopsis thaliana)	0.256619	1.19468	0.0022	2.68492	3.1155
AT4G17180	245408_at	glycosyl hydrolase family 17 protein, similar to 3-glucanase GI:18483232 from (Sorghum bicolor)	-0.403182	-1.32243	0.20649	0.32026	0.23522
AT4G17200	245409_at	F-box family protein, contains F-box domain Pfam:PF00646	-0.128226	-1.09295	0.80874	0.0735	0.06532
AT4G17220	245410_at	Encodes a microtubule associated protein (MAP70-5). Expressed in all tissues.	0.0838122	1.05982	0.83698	0.08824	0.09084
AT4G17240	245411_at	expressed protein	-0.432681	-1.34974	0.25216	0.1623	0.11679
AT4G17280	245412_at	auxin-responsive family protein, similar to auxin-induced protein AIR12 (GI:11357190) (Arabidopsis thaliana)	2.76398	6.7926	1.45e-11	0.06628	0.43732
AT4G17300	245413_at	asparaginyl-tRNA synthetase, chloroplast, mitochondrial / asparagine-tRNA ligase / AsnRS (SYNO), nearly identical to SP:O48593	-0.304388	-1.2349	0.135	0.68133	0.53588
AT4G17310	245414_at	expressed protein	0.629937	1.5475	0.17225	0.12276	0.18452
AT4G17330	245415_at	agenet domain-containing protein, contains Pfam PF05641: Agenet domain	0.374149	1.29607	0.03055	1.37412	1.72981
AT4G17350	245416_at	expressed protein	-1.49035	-2.80955	3e-05	0.34303	0.11859
AT4G17360	245417_at	formyltetrahydrofolate deformylase, putative, similar to formyltetrahydrofolate deformylase (strain PCC 6803- Synechocystis sp.) SWISS-PROT:Q55135	-0.283859	-1.21745	0.45192	0.18901	0.1508
AT4G17370	245418_at	oxidoreductase family protein, weak similarity to SP:P26935 Myo-inositol 2-dehydrogenase (EC 1.1.1.18). {Bacillus subtilis}; contains Pfam profiles PF01408: Oxidoreductase family NAD-binding Rossmann fold, PF02894: Oxidoreductase family C-terminal alpha/beta domain	-0.0133874	-1.00932	0.94386	0.86193	0.82945
AT4G17380	245419_at	similar to DNA mismatch repair protein MSH2 (MSH2) [Arabidopsis thaliana] (TAIR:At3g18524.1); similar to MutS homolog 4 [Homo sapiens] (GB:AAH33030.1); similar to mutS-like 4 [synthetic construct] (GB:AAX29894.1); contains InterPro domain MutS III (InterPro:IPR007696); contains InterPro domain DNA mismatch repair protein MutS, C-terminal (InterPro:IPR000432); contains InterPro domain MutS IV (Int…	0.184334	1.13629	0.75776	0.06595	0.07278
AT4G17410	245420_at	expressed protein	1.76846	3.40692	6.77e-07	0.06751	0.2234
AT4G17430	245421_at	expressed protein, weak similarity to CigA protein (Mucor circinelloides) GI:9717020	-0.0876989	-1.06266	0.7662	0.31253	0.28565
AT4G17470	245422_at	palmitoyl protein thioesterase family protein	1.80085	3.48423	1.01e-09	1.45056	4.90896
AT4G17483	245423_at	palmitoyl protein thioesterase family protein	0.422616	1.34035	0.63588	0.08021	0.10442
AT4G17505	245424_at	expressed protein, contains Pfam profile PF03080: Arabidopsis proteins of unknown function; expression supported by MPSS	-0.485898	-1.40047	0.33848	0.09041	0.0627
AT4G17510	245425_at	ubiquitin carboxyl-terminal hydrolase, putative / ubiquitin thiolesterase, putative, similar to SP:Q9JKB1 Ubiquitin carboxyl-terminal hydrolase isozyme L3 (EC 3.4.19.12) (UCH- L3) (Ubiquitin thiolesterase L3) {Mus musculus}; contains Pfam profile PF01088: Ubiquitin carboxyl-terminal hydrolase, family 1	0.326247	1.25374	0.046	0.71176	0.86674
AT4G17540	245426_at	expressed protein	-0.683786	-1.60634	0.04246	0.34723	0.20995
AT4G17550	245427_at	transporter-related, similar to cAMP inducible 2 protein (Mus musculus) GI:4580997, glycerol 3-phosphate permease (Homo sapiens) GI:7543982; contains Pfam profile PF00083: major facilitator superfamily protein	2.4275	5.37964	1.47e-15	0.55194	2.88397
AT4G17570	245428_at	zinc finger (GATA type) family protein	0.30678	1.23696	0.21331	0.40198	0.48295
AT4G17580	245429_at	Bax inhibitor-1 family protein / BI-1 family protein, similar to SP:Q9LD45 Bax inhibitor-1 (BI-1) (AtBI-1) {Arabidopsis thaliana}; contains Pfam profile PF01027: Uncharacterized protein family UPF0005	-0.203601	-1.15157	0.69727	0.09322	0.07863
AT4G17585	245402_at	hypothetical protein	-0.0245823	-1.01718	0.9709	0.06667	0.06366
AT4G17590	245403_at	nucleolar protein-related, contains weak similarity to Swiss-Prot:P40991 nucleolar protein NOP2 (Saccharomyces cerevisiae)	-0.201475	-1.14987	0.72402	0.07489	0.06326
AT4G17610	245404_at	tRNA/rRNA methyltransferase (SpoU) family protein, similar to TAR RNA loop binding protein (Homo sapiens) GI:1184692; contains Pfam profile PF00588: SpoU rRNA Methylase (RNA methyltransferase, TrmH) family	0.177457	1.1309	0.73538	0.14682	0.16127
AT4G17620	245374_at	glycine-rich protein	0.346444	1.27143	0.00564	0.62489	0.77169
AT4G17660	245375_at	protein kinase, putative, similar to protein kinase (Lophopyrum elongatum) gi:13022177:gb:AAK11674	-0.953991	-1.93723	0.04769	0.20381	0.10219
AT4G17690	245376_at	peroxidase, putative, similar to peroxidase (Spinacia oleracea) gi:1781336:emb:CAA71495	0.431186	1.34833	0.53947	0.06805	0.08912
AT4G17710	245377_at	homeobox-leucine zipper family protein / lipid-binding START domain-containing protein, similar to HD-Zip homeo domain OCL4 protein (GI:8920425) (Zea mays); contains Pfam PF00046: Homeobox domain and Pfam PF01852: START domain	-0.218417	-1.16344	0.78616	0.0744	0.06211
AT4G17710	245378_at	homeobox-leucine zipper family protein / lipid-binding START domain-containing protein, similar to HD-Zip homeo domain OCL4 protein (GI:8920425) (Zea mays); contains Pfam PF00046: Homeobox domain and Pfam PF01852: START domain	-0.31153	-1.24102	0.56386	0.08131	0.06364
AT4G17750	245379_at	heat shock factor protein 1 (HSF1) / heat shock transcription factor 1 (HSTF1), identical to heat shock transcription factor 1 (HSF1) SP:P41151 from (Arabidopsis thaliana) ;contains Pfam profile: PF00447 HSF-type DNA-binding domain	0.851377	1.80421	0.00012	0.15401	0.26989
AT4G17760	245380_at	expressed protein	0.478225	1.39303	0.60491	0.06337	0.08574
AT4G17785	245381_at	myb family transcription factor (MYB39), contains Pfam profile: PF00249 myb-like DNA-binding domain	-0.903564	-1.87069	0.06104	0.1615	0.08385
AT4G17800	245382_at	DNA-binding protein-related, contains Pfam domain PF03479: Domain of unknown function (DUF296), found in AT-hook motifs Pfam:PF02178	-0.752051	-1.68418	0.12079	0.1123	0.06477
AT4G17810	245383_at	similar to zinc finger (C2H2 type) family protein [Arabidopsis thaliana] (TAIR:At2g37740.1); similar to OSJNBa0086O06.19 [Oryza sativa (japonica cultivar-group)] (GB:XP_473719.1); contains InterPro domain Zn-finger, C2H2 type (InterPro:IPR007087)	-2.515	-5.716	2.01e-26	1.25294	0.2129
AT4G16790	245384_at	hydroxyproline-rich glycoprotein family protein, contains proline-rich extensin domains, INTERPRO:IPR002965	0.463608	1.37899	0.2308	0.15138	0.20276
AT4G14020	245385_at	rapid alkalinization factor (RALF) family protein	1.6107	3.05403	6.44e-17	0.62233	1.84602
AT4G14010	245386_at	rapid alkalinization factor (RALF) family protein, similar to RALF precursor (Nicotiana tabacum) GI:16566316	1.32246	2.50093	1.02e-34	0.95965	2.33109
AT4G17520	245387_at	nuclear RNA-binding protein, putative, similar to nuclear RNA binding protein GI:6492264 from (Arabidopsis thaliana)	-0.830316	-1.77806	4.99e-07	1.48056	0.80877
AT4G16410,AT4G16400	245388_at	[AT4G16410, expressed protein, contains Pfam PF05421: Protein of unknown function (DUF751) ];[AT4G16400, expressed protein, similar to expressed protein [Arabidopsis thaliana] (TAIR:At3g13175.1) ]	-0.839584	-1.78953	6.73e-14	5.40291	2.93247
AT4G17480	245389_at	palmitoyl protein thioesterase family protein	0.712321	1.63845	0.19879	0.07684	0.12229
AT4G17650	245390_at	aromatic-rich family protein, contains Pfam PF03654: Aromatic-Rich Protein Family	2.28828	4.88477	6.27e-36	0.36168	1.71598
AT4G16520	245391_at	autophagy 8f (APG8f), identical to autophagy 8f (Arabidopsis thaliana) GI:19912161; contains Pfam profile PF02991: Microtubule associated protein 1A/1B, light chain 3	0.309404	1.2392	0.02544	4.82434	5.80664
AT4G15680	245392_at	glutaredoxin family protein, contains INTERPRO Domain IPR002109, Glutaredoxin (thioltransferase)	-1.77354	-3.41894	0.10171	0.28704	0.08155
AT4G16260	245393_at	glycosyl hydrolase family 17 protein, similar to glucan endo-1,3-beta-glucosidase, basic vacuolar isoform precursor SP:P52407 from (Hevea brasiliensis)	-0.131017	-1.09506	0.86276	0.14339	0.12718
AT4G16450	245394_at	expressed protein	-0.395608	-1.3155	6.26e-06	3.44397	2.54281
AT4G17420	245395_at	expressed protein, contains Pfam domain, PF01987: Protein of unknown function	0.421054	1.33892	0.05493	0.45119	0.58675
AT4G14870	245396_at	expressed protein	-0.729429	-1.65799	8.17e-08	1.27821	0.7488
AT4G14560	245397_at	auxin-responsive protein / indoleacetic acid-induced protein 1 (IAA1), identical to SP:P49677 Auxin-responsive protein IAA1 (Indoleacetic acid-induced protein 1) {Arabidopsis thaliana}	0.0803907	1.05732	0.83571	0.62629	0.64317
AT4G14900	245398_at	hydroxyproline-rich glycoprotein family protein	0.295353	1.22719	0.10832	0.43317	0.51632
AT4G17340	245399_at	major intrinsic family protein / MIP family protein, contains Pfam profile: MIP PF00230	-2.36594	-5.15485	0	7.18726	1.35423
AT4G17040	245400_at	ATP-dependent Clp protease proteolytic subunit, putative, similar to ATP-dependent Clp protease proteolytic subunit GI:7264063 from (Synechococcus sp.PCC 7942)	0.0788294	1.05617	0.39838	4.59905	4.71787
AT4G17670	245401_at	senescence-associated protein-related, similar to senescence-associated protein SAG102 (GI:22331931) (Arabidopsis thaliana);	0.00920174	1.00641	0.97836	0.2846	0.2782
AT4G15980	245468_at	pectinesterase family protein, contains Pfam profile: PF01095 pectinesterase	0.0148822	1.01038	0.98346	0.06625	0.06501
AT4G16010,AT4G16020	245469_at	[AT4G16010, copia-like retrotransposon family, has a 3.9e-185 P-value blast match to GB:AAA57005 Hopscotch polyprotein (Ty1_Copia-element) (Zea mays) ];[AT4G16020, copia-like retrotransposon family, has a 1.3e-221 P-value blast match to GB:BAA78423 polyprotein (Ty1_Copia-element) (Arabidopsis thaliana)GB:BAA78423 polyprotein (Ty1_Copia-element) (Arabidopsis thaliana)GB:BAA78423 polyprotein (Ty1_C…	0.0513238	1.03623	0.91253	0.06496	0.06538
AT4G16020	245470_at	copia-like retrotransposon family, has a 1.3e-221 P-value blast match to GB:BAA78423 polyprotein (Ty1_Copia-element) (Arabidopsis thaliana)GB:BAA78423 polyprotein (Ty1_Copia-element) (Arabidopsis thaliana)GB:BAA78423 polyprotein (Ty1_Copia-element) (Arabidopsis thaliana)gi:4996361:dbj:BAA78423.1: polyprotein (Arabidopsis thaliana) (Ty1_Copia-element)	0.393283	1.31338	0.55047	0.06664	0.08502
AT4G16030	245471_at	60S ribosomal protein L19, putative, similar to 60S ribosomal protein L19-3 (Swiss-Prot:P49693) (Arabidopsis thaliana)	-0.248979	-1.18835	0.61012	0.08112	0.0663
AT4G16040	245472_at	hypothetical protein	-0.756004	-1.6888	0.24545	0.10685	0.06145
AT4G16050	245473_at	expressed protein	-0.558748	-1.47298	0.3605	0.10016	0.06605
AT4G16060	245474_at	expressed protein	0.308806	1.23868	0.31025	0.7372	0.88693
245475_at	245475_at	hypothetical protein	-0.727236	-1.65548	0.28207	0.17343	0.10175
AT4G16090	245476_at	hypothetical protein, contains Pfam profile PF03478: Protein of unknown function (DUF295)	-0.248513	-1.18799	0.69629	0.07988	0.06531
AT4G16110	245477_at	two-component responsive regulator family protein / response regulator family protein, similar to ARR2 protein GI:4210451 from (Arabidopsis thaliana); contains Pfam profile: PF00072 response regulator receiver domain	1.33525	2.52321	2.2e-07	0.23568	0.57759
AT4G16130	245478_at	GHMP kinase family protein, contains GHMP kinases putative ATP-binding protein domain, Pfam:PF00288	0.668903	1.58988	7e-05	0.46693	0.72105
AT4G16140	245479_at	proline-rich family protein, contains proline-rich extensin domains, INTERPRO:IPR002965	-0.998505	-1.99792	0.00156	0.76495	0.37188
245480_at	245480_at	transcription factor like protein	0.399495	1.31903	0.04011	0.28101	0.36002
AT4G16170	245481_at	expressed protein	-0.0570375	-1.04034	0.75436	0.82611	0.77128
245482_at	245482_at	hypothetical protein	0.441318	1.35784	0.13877	0.44597	0.58817
AT4G16190	245483_at	cysteine proteinase, putative, contains similarity to papain-like cysteine proteinase isoform I GI:7381219 from (Ipomoea batatas)	1.63515	3.10618	2.63e-06	11.6381	35.1121
AT4G16210	245484_at	enoyl-CoA hydratase/isomerase family protein, similar to 3-hydroxybutyryl-CoA dehydratase (Crotonase) from Clostridium acetobutylicum (SP:P52046), FadB1x (enoyl-CoA hydratase) from Pseudomonas putida (GI:13310130); contains Pfam profile PF00378 enoyl-CoA hydratase/isomerase family protein	0.893698	1.85792	0.0001	0.72639	1.31082
AT4G16230	245485_at	GDSL-motif lipase/hydrolase family protein, similar to SP:P40602 Anther-specific proline-rich protein APG precursor {Arabidopsis thaliana}; contains Pfam profile PF00657: GDSL-like Lipase/Acylhydrolase	-0.149155	-1.10892	0.8273	0.08312	0.07281
AT4G16240	245486_x_at	expressed protein	0.801913	1.7434	0.12245	0.19395	0.32842
AT4G16250	245487_at	phytochrome D (PHYD), nearly identical to SP:P42497 Phytochrome D {Arabidopsis thaliana}	0.912467	1.88226	0.00026	0.31294	0.57212
AT4G16270	245488_at	peroxidase 40 (PER40) (P40), identical to SP:O23474 Peroxidase 40 precursor (EC 1.11.1.7) (Atperox P40) {Arabidopsis thaliana}	0.110255	1.07942	0.86425	0.06489	0.06803
AT4G16280	245489_at	flowering time control protein / FCA gamma (FCA), identical to SP:O04425 Flowering time control protein FCA {Arabidopsis thaliana}; four alternative splice variants, one splicing isoform contains a non-consensus CA donor splice site, based on cDNA: gi:2204090	0.270571	1.20628	0.48387	0.15831	0.18549
AT4G16310	245490_at	amine oxidase family protein / SWIRM domain-containing protein, low similarity to polyamine oxidase isoform-1 (Homo sapiens) GI:14860862; contains Pfam profiles PF01593: amine oxidase flavin-containing, PF04433: SWIRM domain	0.585888	1.50095	0.21421	0.06601	0.09623
AT4G16320	245491_at	expressed protein, ; expression supported by MPSS	0.457197	1.37287	0.13902	0.13587	0.18118
AT4G16340	245492_at	adapter protein SPIKE1 (SPK1), One model reflects the alignment of a full-length cDNA sequence gi:18496702. There are multiple frame shifts in the gene model resulting in a truncated protein. The alternate model includes modifications in exons 14, 17 and 29 to compensate for frame shifts and maximize the protein length. It is not based on EST data. adapter protein SPIKE1 (Arabidopsis thaliana) GI…	-0.746769	-1.67803	0.00788	0.3591	0.20785
AT4G16380	245493_at	expressed protein	-0.215294	-1.16095	0.50656	0.1995	0.16691
AT4G16390	245494_at	chloroplastic RNA-binding protein P67, putative, nearly identical to 67kD chloroplastic RNA-binding protein, P67 (Arabidopsis thaliana) GI:9755842	-0.546623	-1.46066	0.00046	1.22116	0.81203
AT4G16400	245495_at	expressed protein, similar to expressed protein [Arabidopsis thaliana] (TAIR:At3g13175.1)	0.424841	1.34241	0.65284	0.06486	0.08457
AT4G16440	245496_at	iron hydrogenase family protein, contains Pfam profiles: PF02906 Iron only hydrogenase large subunit, C-terminal domain, PF02256 Iron hydrogenase small subunit	1.29751	2.45806	1.58e-07	0.24792	0.5919
AT4G16460	245497_at	expressed protein	-0.570641	-1.48519	0.27569	0.1985	0.12981
AT4G16470	245498_at	pentatricopeptide (PPR) repeat-containing protein, contains Pfam profile PF01535: PPR repeat	0.518387	1.43234	0.24093	0.14736	0.20501
AT4G16480	245499_at	sugar transporter family protein, similar to SP:Q96QE2 Proton myo-inositol co-transporter (Hmit) (Homo sapiens); contains Pfam profile PF00083: major facilitator superfamily protein	-0.0809222	-1.0577	0.80602	0.23061	0.21177
AT4G16590	245465_at	glucosyltransferase-related, low similarity to beta-(1-3)-glucosyl transferase (Bradyrhizobium japonicum) GI:3687658	0.818324	1.76335	0.19141	0.16587	0.28408
AT4G16600	245466_at	glycogenin glucosyltransferase (glycogenin)-related, low similarity to glycogenin-1 from Rattus norvegicus (SP:O08730), Homo sapiens (GI:496895), Mus musculus (SP:Q9R062)	0.816463	1.76108	0.06231	0.079	0.13513
AT4G16610	245467_at	zinc finger (C2H2 type) family protein, contains Pfam domain, PF00096: Zinc finger, C2H2 type	-0.136099	-1.09893	0.76934	0.25193	0.22267
AT4G16620	245436_at	integral membrane family protein / nodulin MtN21-related, low similarity to MtN21 (Medicago truncatula) GI:2598575	0.739926	1.67009	0.41665	0.06691	0.10854
245437_at	245437_at	RNA helicase like protein	0.0982626	1.07049	0.79932	0.14658	0.1524
AT4G16650	245438_at	expressed protein, contains Pfam PF03138: Plant protein family. The function of this family of plant proteins is unknown; previously annotated as growth regulator like protein based on similarity to axi 1 protein (GB:X80301) (GI:559920) from (Nicotiana tabacum), which, due to scienitific fraud was retracted. Retraction in: Schell J. EMBO J 1999 May 17;18(10):2908. PMID:10400497.	-0.0280371	-1.01962	0.90641	0.40134	0.38232
AT4G16670	245439_at	expressed protein	1.33329	2.51977	3.35e-07	0.13703	0.33537
AT4G16680	245440_at	RNA helicase, putative, similar to SP:Q14562 ATP-dependent helicase DDX8 (RNA helicase HRH1) (DEAH-box protein 8) {Homo sapiens}; contains Pfam profiles PF04408: Helicase associated domain (HA2), PF00271: Helicase conserved C-terminal domain	1.24174	2.36483	0.0107	0.06804	0.15628
AT4G16700	245441_at	phosphatidylserine decarboxylase, similar to SP:P27465 Phosphatidylserine decarboxylase proenzyme (EC 4.1.1.65 {Cricetulus griseus}; contains Pfam profile PF02666: phosphatidylserine decarboxylase	-0.000232535	-1.00016	0.9998	0.06949	0.06748
AT4G16710	245442_at	glycosyltransferase family protein 28, low similarity to C terminus subunit of GlcA transferase from Escherichia coli (GI:2586169); contains Pfam profile PF04101: Glycosyltransferase family 28 C-terminal domain	0.292064	1.22438	0.24981	0.41361	0.49187
AT4G16730	245443_at	terpene synthase/cyclase family protein, similar to myrcene/ocimene synthase (GI:9957293); contains Pfam profile: PF01397 terpene synthase family	-0.68259	-1.605	0.19111	0.10151	0.06143
AT4G16740	245444_at	terpene synthase/cyclase family protein, similar to myrcene/ocimene synthase (GI:9957293); contains Pfam profile PF01397: Terpene synthase, N-terminal domain; contains Pfam profile PF03936: Terpene synthase family, metal binding domain; identical to cDNA (partial mRNA) E-beta-ocimene synthase GI:30349137	1.40973	2.65687	0.07473	0.06694	0.17274
AT4G16750	245445_at	encodes a member of the DREB subfamily A-4 of ERF/AP2 transcription factor family. The protein contains one AP2 domain. There are 17 members in this subfamily including TINY.	2.80573	6.99218	1.83e-07	0.32789	2.22683
AT4G16800	245446_at	enoyl-CoA hydratase, putative, similar to AU-binding protein/Enoyl-CoA hydratase (Homo sapiens) GI:780241, (Mus musculus)GI:6840920; contains Pfam profile PF00378 enoyl-CoA hydratase/isomerase family protein	-0.426801	-1.34425	0.06098	0.51875	0.37482
AT4G16820	245447_at	lipase class 3 family protein, similar to DEFECTIVE IN ANTHER DEHISCENCE1 (Arabidopsis thaliana) GI:16215706; contains Pfam profile PF01764: Lipase	-0.143773	-1.10478	0.85033	0.07292	0.06411
AT4G16860	245448_at	disease resistance protein (TIR-NBS-LRR class), putative, domain signature TIR-NBS-LRR exists, suggestive of a disease resistance protein.	-1.39644	-2.63249	8.4e-07	1.37967	0.50904
AT4G16870	245449_at	copia-like retrotransposon family, has a 0. P-value blast match to dbj:BAA78426.1: polyprotein (AtRE2-1) (Arabidopsis thaliana) (Ty1_Copia-element)	-0.874863	-1.83385	6e-05	0.25356	0.1343
AT4G16880	245450_at	disease resistance protein-related, contains weak similarity to disease resistance protein RPP4 (Arabidopsis thaliana) gi:20270890:gb:AAM18462	-1.69182	-3.23064	2.27e-07	0.56961	0.17125
AT4G16890	245451_at	disease resistance protein (TIR-NBS-LRR class), putative, domain signature TIR-NBS-LRR exists, suggestive of a disease resistance protein.	-0.4659	-1.38117	0.04945	0.8741	0.61469
AT4G16910	245452_at	gypsy-like retrotransposon family, has a 6.1e-185 P-value blast match to GB:AAD27547 polyprotein (Gypsy_Ty3-element) (Oryza sativa subsp. indica)	0.953892	1.93709	0.04037	0.06435	0.12107
AT4G16900	245453_at	disease resistance protein (TIR-NBS-LRR class), putative, domain signature TIR-NBS-LRR exists, suggestive of a disease resistance protein.	0.317875	1.2465	0.61255	0.07318	0.0886
AT4G16920	245454_at	disease resistance protein (TIR-NBS-LRR class), putative, domain signature TIR-NBS-LRR exists, suggestive of a disease resistance protein.	-0.0308275	-1.0216	0.95801	0.0759	0.07217
AT4G16930	245455_at	disease resistance protein (TIR-NBS-LRR class), putative, domain signature TIR-NBS exists, suggestive of a disease resistance protein.	0.199914	1.14864	0.77363	0.06603	0.07367
AT4G16950	245456_at	disease resistance protein (TIR-NBS-LRR class), putative, domain signature TIR-NBS-LRR exists, suggestive of a disease resistance protein.; closest homolog in Col-0 to RPP5 of clutivar Landsberg erecta.	-0.555061	-1.46924	0.00117	2.66496	1.76174
AT4G16940,AT4G16960	245457_s_at	[AT4G16940, disease resistance protein (TIR-NBS-LRR class), putative, domain signature TIR-NBS-LRR exists, suggestive of a disease resistance protein. ];[AT4G16960, disease resistance protein (TIR-NBS-LRR class), putative, domain signature TIR-NBS-LRR exists, suggestive of a disease resistance protein. ]	0.0556755	1.03935	0.90995	0.15222	0.15367
AT4G16970	245458_at	protein kinase family protein, contains protein kinase domain, Pfam:PF00069	-0.563233	-1.47757	0.19005	0.1025	0.06738
AT4G16980	245459_at	arabinogalactan-protein family, similar to arabinogalactan protein (Arabidopsis thaliana) gi:10880495:gb:AAG24277; contains proline-rich extensin domains, INTERPRO:IPR002965	-1.71807	-3.28994	0.00462	0.21043	0.06213
AT4G16990	245460_at	similar to disease resistance protein (TIR-NBS-LRR class), putative [Arabidopsis thaliana] (TAIR:At5g51630.1); similar to disease resistance-like protein 9 [Brassica rapa] (GB:AAV88086.1); similar to nematode resistance-like protein [Solanum tuberosum] (GB:AAP44393.1); contains InterPro domain NB-ARC domain (InterPro:IPR002182); contains InterPro domain TIR domain (InterPro:IPR000157); contains I…	-1.57795	-2.98546	1e-05	1.20529	0.39213
AT4G17000	245461_at	expressed protein	-0.184932	-1.13675	0.7513	0.10638	0.0909
AT4G17020	245462_at	transcription factor-related, contains weak similarity to Swiss-Prot:Q92759 TFIIH basal transcription factor complex p52 subunit (Basic transcription factor 52 kDa subunit, BTF2-p52, General transcription factor IIH polypeptide 4) (Homo sapiens)	0.179882	1.13279	0.79478	0.20581	0.22645
AT4G17030	245463_at	expansin-related, identical to SWISS-PROT:O23547 expansin-related protein 1 precursor (At-EXPR1)(Arabidopsis thaliana); related to expansins, http://www.bio.psu.edu/expansins/	4.22483	18.6981	0	0.60974	11.0735
245464_at	245464_at	hypothetical protein	-0.464206	-1.37957	0.02773	0.41044	0.28897
AT4G17060	245430_at	expressed protein	0.378235	1.29975	0.21951	0.22494	0.28397
AT4G17080	245431_at	MORN (Membrane Occupation and Recognition Nexus) repeat-containing protein /phosphatidylinositol-4-phosphate 5-kinase-related, low similarity to phosphatidylinositol-4-phosphate 5-kinase AtPIP5K1 (Arabidopsis thaliana) GI:3702691; contains Pfam profile PF02493: MORN repeat	-0.296216	-1.22793	0.01821	0.50225	0.39728
AT4G15030	245588_at	similar to expressed protein [Arabidopsis thaliana] (TAIR:At1g56660.1); similar to chromosome 10 open reading frame 4 [Homo sapiens] (GB:CAH73836.1); similar to C10orf4 protein [Homo sapiens] (GB:AAH18007.1); similar to FRA10AC1 protein [Homo sapiens] (GB:CAD24470.1)	0.527954	1.44188	0.21398	0.09123	0.12777
AT4G15040	245589_at	subtilase family protein, contains similarity to prepro-cucumisin GI:807698 from (Cucumis melo)	0.395974	1.31583	0.33872	0.06893	0.08809
AT4G15060	245590_at	F-box protein-related, contains weak similarity to F-box domain Pfam:PF00646	-0.369731	-1.2921	0.52962	0.08526	0.06409
AT4G15100	245531_at	serine carboxypeptidase S10 family protein, similar to Serine carboxypeptidase II chains A and B (SP:P08819) (EC 3.4.16.6) (Triticum aestivum (Wheat))	-0.202173	-1.15044	0.79538	0.09018	0.07613
AT4G15110	245532_at	cytochrome P450 97B3, putative (CYP97B3), identical to Cytochrome P450 97B3 (SP:O23365) (Arabidopsis thaliana)	-0.287314	-1.22037	0.15077	1.43482	1.14196
AT4G15130	245533_at	cholinephosphate cytidylyltransferase, putative / phosphorylcholine transferase, putative / CTP:phosphocholine cytidylyltransferase, putative, strong similarity to CTP:phosphorylcholine cytidylyltransferase (Arabidopsis thaliana) GI:21668498; contains Pfam profile PF01467: Cytidylyltransferase; identical to cDNA AtCCT2 for CTP:phosphorylcholine cytidylyltransferase GI:21668499	0.560775	1.47508	0.02419	0.36145	0.51786
AT4G15150	245534_at	glycine-rich protein	0.302395	1.23319	0.63032	0.06691	0.08014
AT4G15160	245535_at	protease inhibitor/seed storage/lipid transfer protein (LTP) family protein, similar to SP:Q00451:PRF1_LYCES 36.4 kDa proline-rich protein Lycopersicon esculentum, proline-rich cell wall protein (Medicago sativa) GI:3818416; contains Pfam profile PF00234 Protease inhibitor/seed storage/LTP family	0.25333	1.19194	0.7034	0.09344	0.10818
245536_at	245536_at	hypothetical protein	0.303923	1.2345	0.13926	0.28331	0.3397
245537_at	245537_at	hypothetical protein	-0.9612	-1.94694	0.06953	0.17541	0.08751
AT4G15200	245538_at	formin homology 2 domain-containing protein / FH2 domain-containing protein, contains formin homology 2 domain, Pfam:PF02181	-0.401555	-1.32094	0.29832	0.0911	0.06698
AT4G15230	245539_at	ABC transporter family protein, similar to pleiotropic drug resistance like protein (Nicotiana tabacum) GI:20522008, PDR5-like ABC transporter (Spirodela polyrhiza) GI:1514643; contains Pfam profile PF00005: ABC transporter	0.3204	1.24868	0.50125	0.06988	0.08475
AT4G15230	245540_at	ABC transporter family protein, similar to pleiotropic drug resistance like protein (Nicotiana tabacum) GI:20522008, PDR5-like ABC transporter (Spirodela polyrhiza) GI:1514643; contains Pfam profile PF00005: ABC transporter	0.0843438	1.0602	0.79161	0.09669	0.09957
245541_at	245541_at	hypothetical protein	-0.0819852	-1.05847	0.80221	0.20911	0.19188
AT4G15250	245542_at	zinc finger (B-box type) family protein	-0.166063	-1.12199	0.71776	0.1022	0.08847
AT4G15260	245543_at	UDP-glucoronosyl/UDP-glucosyl transferase family protein, contains Pfam profile: PF00201 UDP-glucoronosyl and UDP-glucosyl transferase	0.964555	1.95148	0.00012	0.235	0.44542
AT4G15270	245544_at	glucosyltransferase-related, contains some similarity to glucosyltransferase GI:14349251 from (Nicotiana tabacum)	0.56207	1.47639	0.37575	0.06337	0.09088
AT4G15280	245545_at	UDP-glucoronosyl/UDP-glucosyl transferase family protein, contains Pfam profile: PF00201 UDP-glucoronosyl and UDP-glucosyl transferase	0.00900243	1.00627	0.98925	0.06575	0.06426
AT4G15290	245546_at	cellulose synthase family protein, similar to Zea mays cellulose synthase-5 (gi:9622882), -4 (gi:9622880)	0.884065	1.84557	0.02704	0.06244	0.11193
AT4G15300	245547_at	cytochrome P450 family protein, similar to Cytochrome P450 90C1 (ROTUNDIFOLIA3) (SP:Q9M066) (Arabidopsis thaliana); contains Pfam profile: PF00067: Cytochrome P450	-0.335183	-1.26154	0.5652	0.08405	0.06471
AT4G15310	245548_at	similar to cytochrome P450 family protein [Arabidopsis thaliana] (TAIR:At4g15300.1); similar to putative cytochrome P450 [Oryza sativa (japonica cultivar-group)] (GB:CAD30852.1); contains InterPro domain Cytochrome P450 (InterPro:IPR001128); contains InterPro domain E-class P450, group IV (InterPro:IPR002403)	0.10763	1.07745	0.86912	0.06614	0.06922
AT4G15320	245549_at	cellulose synthase family protein, similar to Zea mays cellulose synthase-5 (gi:9622882), -2 (gi:9622876), -1 (gi:9622874)	-0.379597	-1.30097	0.42917	0.08374	0.06252
AT4G15330	245550_at	cytochrome P450 family protein	0.296881	1.22847	0.71419	0.06325	0.07548
AT4G15350	245551_at	cytochrome P450 family protein, contains Pfam profile: PF00067 cytochrome P450	0.30389	1.23448	0.53487	0.06385	0.07656
AT4G15360	245552_at	cytochrome P450 family protein	0.21267	1.15882	0.6347	0.06478	0.07291
AT4G15370	245553_at	pentacyclic triterpene synthase, putative, similar to pentacyclic triterpene synthase (gi:6650208) (PMID:11247608)	-0.0285354	-1.01997	0.96836	0.06707	0.06387
AT4G15380	245554_at	cytochrome P450 family protein, similar to CYTOCHROME P450 93A3 (P450 CP5) (SP:O81973) (Glycine max)	0.591037	1.50632	0.36175	0.06608	0.09668
AT4G15390	245555_at	transferase family protein, similar to alcohol acyltransferase (Fragaria x ananassa)(GI:10121328)(PMID:10810141), deacetylvindoline 4-O-acetyltransferase (Catharanthus roseus)(GI:4091808)(PMID:9681034)	-0.278677	-1.21307	0.62969	0.07993	0.064
AT4G15400	245556_at	transferase family protein, similar to deacetylvindoline 4-O-acetyltransferase (Catharanthus roseus)(GI:4091808)(PMID:9681034), benzylalcohol acetyltransferase (Clarkia breweri)(GI:6166336)(PMID:10588064)	-0.202505	-1.15068	0.76362	0.07501	0.06331
AT4G15410	245557_at	UBX domain-containing protein, low similarity to XY40 protein (Rattus norvegicus) GI:2547025; contains Pfam profile PF00789: UBX domain	0.455403	1.37117	0.01433	0.605	0.80574
AT4G15430	245558_at	early-responsive to dehydration protein-related / ERD protein-related, similar to ERD4 protein (early-responsive to dehydration stress) (Arabidopsis thaliana) GI:15375406; contains Pfam profile PF02714: Domain of unknown function DUF221	-0.190911	-1.14149	0.70597	0.14832	0.12621
AT4G15460	245559_at	glycine-rich protein	0.121616	1.08794	0.88048	0.06442	0.06807
AT4G15480	245560_at	UDP-glucoronosyl/UDP-glucosyl transferase family protein, contains Pfam profile: PF00201 UDP-glucoronosyl and UDP-glucosyl transferase	1.11491	2.1658	0.02406	0.0657	0.1382
AT4G15500	245561_at	UDP-glucoronosyl/UDP-glucosyl transferase family protein, contains Pfam profile: PF00201 UDP-glucoronosyl and UDP-glucosyl transferase	1.06817	2.09677	0.35557	0.07017	0.14291
AT4G15520	245562_at	tRNA/rRNA methyltransferase (SpoU) family protein, similar to SP:P19396 tRNA (Guanosine-2-O-)-methyltransferase (EC 2.1.1.34) {Escherichia coli O157:H7}; contains Pfam profile PF00588: SpoU rRNA Methylase (RNA methyltransferase, TrmH) family; contains non_consensus donor splice site TA at exon 4	0.195695	1.14528	0.19343	0.52322	0.58203
AT4G15530	245528_at	similar to pyruvate,orthophosphate dikinase [Flaveria brownii] (GB:CAA55784.1); similar to pyruvate,orthophosphate dikinase [Mesembryanthemum crystallinum] (GB:CAA55143.1); similar to cold stable pyruvate, orthophosphate dikinase (GB:AAA86940.1); similar to pyruvate, phosphate dikinase (EC 2.7.9.1) precursor, chloroplast - Flaveria brownii (GB:S56649); similar to pyruvate,orthophosphate dikinase …	2.23665	4.71306	6.13e-17	1.20042	5.4952
AT4G15570	245529_at	tRNA-splicing endonuclease positive effector-related, contains similarity to SEN1, a positive effector of tRNA-splicing endonuclease (Saccharomyces cerevisiae) gi:172574:gb:AAB63976	0.504767	1.41888	0.0562	0.22285	0.30712
AT4G15590	245530_at	non-LTR retrotransposon family (LINE), has a 1.5e-50 P-value blast match to GB:AAA67727 reverse transcriptase (LINE-element) (Mus musculus)	-0.363452	-1.28652	0.46079	0.12459	0.09406
AT4G15590	245500_at	non-LTR retrotransposon family (LINE), has a 1.5e-50 P-value blast match to GB:AAA67727 reverse transcriptase (LINE-element) (Mus musculus)	0.30286	1.23359	0.55907	0.06347	0.07605
AT4G15620	245501_at	integral membrane family protein, contains TIGRFAM TIGR01569 : plant integral membrane protein TIGR01569; contains Pfam PF04535 : Domain of unknown function (DUF588)	-0.63791	-1.55608	0.05152	1.04436	0.65188
AT4G15640	245502_at	expressed protein	-0.0923828	-1.06613	0.75015	0.42394	0.38622
AT4G15650	245503_at	protein kinase-related, contains weak similarity to protein kinase (Dictyostelium discoideum) gi:551446:emb:CAA86053	-0.308574	-1.23848	0.67308	0.07981	0.06259
AT4G15660	245504_at	glutaredoxin family protein, contains INTERPRO Domain IPR002109, Glutaredoxin (thioltransferase)	-1.85274	-3.61186	0.00676	0.55184	0.1484
AT4G15690	245505_at	glutaredoxin family protein, contains INTERPRO Domain IPR002109, Glutaredoxin (thioltransferase)	-0.648507	-1.56754	0.22342	0.38462	0.23832
AT4G15700	245506_at	glutaredoxin family protein, contains INTERPRO Domain IPR002109, Glutaredoxin (thioltransferase)	0.0300967	1.02109	0.94508	0.36367	0.36068
AT4G15710	245507_at	hypothetical protein	-0.561007	-1.47531	0.10356	0.10043	0.06612
AT4G15720	245508_at	pentatricopeptide (PPR) repeat-containing protein, contains INTERPRO:IPR002885 PPR repeats	-0.664751	-1.58528	0.15332	0.11452	0.07016
AT4G15730	245509_at	expressed protein	0.0495632	1.03494	0.94961	0.07685	0.07726
AT4G15740	245510_at	C2 domain-containing protein, similar to cold-regulated gene SRC2 (Glycine max) GI:2055230; contains Pfam profile PF00168: C2 domain	-1.05548	-2.07842	0.13043	0.20017	0.09354
AT4G15755	245511_at	C2 domain-containing protein, similar to cold-regulated gene SRC2 (Glycine max) GI:2055230; contains Pfam profile PF00168: C2 domain	-0.173338	-1.12766	0.79468	0.07519	0.06476
AT4G15770	245512_at	60S ribosome subunit biogenesis protein, putative, contains similarity to 60S ribosome subunit biogenesis protein NIP7 (Swiss-Prot:Q08962) (Saccharomyces cerevisiae)	0.0212936	1.01488	0.93063	1.41838	1.39814
AT4G15780	245513_at	synaptobrevin-related family protein, similar to Vesicle-associated membrane protein 722 (AtVAMP722) Synaptobrevin-related protein 1 (SP:P47192) {Arabidopsis thaliana}	-0.22433	-1.16823	0.24132	0.92223	0.76675
245514_at	245514_at	OEP8 like protein	-0.975883	-1.96683	4e-05	0.71308	0.35214
AT4G15810	245515_at	chloroplast outer membrane protein, putative, similar to chloroplast protein import component Toc159 (Pisum sativum) GI:8489806, chloroplast outer envelope protein 86 (Pisum sativum) GI:599958, GTP-binding protein (Pisum sativum) GI:576509	0.531841	1.44578	0.23494	0.09746	0.13686
AT4G15820	245516_at	wound-responsive protein-related, contains weak similarity to KED (Nicotiana tabacum) gi:8096269:dbj:BAA95789	-0.0718533	-1.05107	0.90114	0.10642	0.09834
AT4G15840	245517_at	expressed protein	0.138026	1.10041	0.43717	0.46352	0.49542
AT4G15850	245518_at	DEAD/DEAH box helicase, putative, similar to D-E-A-D box protein (Drosophila melanogaster) GI:499204; contains Pfam profiles PF00270: DEAD/DEAH box helicase, PF00271: Helicase conserved C-terminal domain	1.31817	2.49349	0.01335	0.06627	0.1605
AT4G15860	245519_at	copia-like retrotransposon family, has a 2.3e-43 P-value blast match to dbj:BAA78425.1: polyprotein (Arabidopsis thaliana) (AtRE1) (Ty1_Copia-element)	-0.703485	-1.62842	0.10087	0.11	0.06561
AT4G15870	245520_at	terpene synthase/cyclase family protein	-0.106368	-1.07651	0.88275	0.07041	0.06353
AT4G15880	245521_at	Ulp1 protease family protein, contains Pfam profile PF02902: Ulp1 protease family, C-terminal catalytic domain; low similarity to sentrin/SUMO-specific protease (Homo sapiens) GI:6906859; identical to cDNA hypothetical protein, partial (1189 bp) GI:2326349	0.87669	1.83615	2.11e-09	0.36563	0.65207
AT4G15890	245522_at	expressed protein	-0.052719	-1.03721	0.84094	0.23668	0.22163
AT4G15910	245523_at	drought-responsive protein / drought-induced protein (Di21), identical to GI:469112; contains PF03242 Late embryogenesis abundant protein domain	4.14098	17.6423	0	0.40044	6.86183
AT4G15920	245524_at	nodulin MtN3 family protein, similar to MtN3 GI:1619602 (root nodule development) from (Medicago truncatula)	0.302993	1.2337	0.00075	2.53408	3.03652
AT4G15930	245525_at	dynein light chain, putative, similar to dynein light chain 2 (Mus musculus) GI:15545995; contains Pfam profile PF01221: Dynein light chain type 1	-0.566688	-1.48112	8.05e-07	2.01968	1.32446
AT4G15950	245526_at	expressed protein	-0.400857	-1.32029	0.28901	0.25991	0.19121
AT4G15955	245527_at	epoxide hydrolase-related, similar to epoxide hydrolase GI:1109600 from (Arabidopsis thaliana)	0.99226	1.9893	0.01422	0.12216	0.23603
AT1G24735,F5A9.20,F5A9_20	245650_at	caffeoyl-CoA 3-O-methyltransferase, putative, similar to SP:Q43237 (Vitis vinifera), GI:684942 (Medicago sativa subsp. sativa)	0.68558	1.60833	0.10388	0.09341	0.14591
AT1G25210,AT1G24880,AT1G24793,AT1G25054,AT1G25141	245651_s_at	[AT1G25210, UDP-3-O-acyl N-acetylglycosamine deacetylase family protein, contains Pfam domain PF03331: UDP-3-O-acyl N-acetylglycosamine deacetylase ];[AT1G24880, UDP-3-0-acyl N-acetylglucosamine deacetylase family protein / F-box protein-related, contains weak hit to TIGRFAM TIGR01640 : F-box protein interaction domain and weak hit to Pfam PF00646: F-box domain; similar to ESTs dbj AV442495.1, gb…	0.661197	1.5814	8e-05	2.79829	4.29814
AT4G13960	245652_at	F-box family protein, contains F-box domain Pfam:PF00646	0.382719	1.30379	0.36558	0.06672	0.08449
AT4G13985	245653_at	F-box family protein, contains F-box domain Pfam:PF00646	-0.532239	-1.44618	0.17404	0.0953	0.06401
AT4G13990	245619_at	exostosin family protein, contains Pfam profile: PF03016 exostosin family	0.976813	1.96813	0.07211	0.12693	0.24265
AT4G14050	245620_at	pentatricopeptide (PPR) repeat-containing protein, contains INTERPRO:IPR002885 PPR repeats	-0.211241	-1.1577	0.54724	0.08312	0.06974
AT4G14070	245621_at	AMP-binding protein, putative, similar to AMP-binding protein (gi:1617272) from Brassica napus; contains Pfam AMP-binding enzyme domain PF00501; identical to cDNA acyl-CoA synthetase-like protein GI:20799730	-0.0182374	-1.01272	0.92938	0.83251	0.79844
AT4G14080	245622_at	glycosyl hydrolase family 17 protein / anther-specific protein (A6), identical to probable glucan endo-1,3-beta-glucosidase A6 precursor SP:Q06915 from (Arabidopsis thaliana)	-0.638142	-1.55632	0.17879	0.10585	0.06606
AT4G14096,AT4G14103	245623_s_at	[AT4G14096, F-box family protein, contains F-box domain Pfam:PF00646 ];[AT4G14103, F-box family protein, contains F-box domain Pfam:PF00646 ]	0.731489	1.66036	0.10205	0.06317	0.10188
AT4G14090	245624_at	UDP-glucoronosyl/UDP-glucosyl transferase family protein, contains Pfam profile: PF00201 UDP-glucoronosyl and UDP-glucosyl transferase ;similar to UDP-glucose:anthocyanin 5-O-glucosyltransferase GI:4115563 from (Verbena x hybrida)	5.59828	48.4452	4.35e-33	0.06362	2.99338
AT4G14160	245625_at	transport protein, putative, similar to Swiss-Prot:Q15436 protein transport protein Sec23A (Homo sapiens)	0.509218	1.42328	5.94e-14	1.85046	2.55809
AT4G14170	245595_at	pentatricopeptide (PPR) repeat-containing protein, contains Pfam profile PF01535: PPR repeat	-0.466598	-1.38184	0.60149	0.09167	0.06443
AT4G14180	245596_at	expressed protein, ; expression supported by MPSS	0.171411	1.12615	0.78164	0.06465	0.07071
AT4G14190	245597_at	similar to pentatricopeptide (PPR) repeat-containing protein [Arabidopsis thaliana] (TAIR:At3g42630.1); similar to pentatricopeptide (PPR) repeat-containing protein-like [Oryza sativa (japonica cultivar-group)] (GB:XP_483365.1); contains InterPro domain PPR repeat (InterPro:IPR002885)	1.06641	2.09421	7.92e-07	0.32342	0.65785
AT4G14200	245598_at	expressed protein	-0.849218	-1.80154	0.08324	0.19825	0.10688
AT4G14220	245599_at	zinc finger (C3HC4-type RING finger) family protein, contains Pfam profile: PF00097 zinc finger, C3HC4 type (RING finger)	2.69734	6.48598	8.48e-20	0.06605	0.41611
AT4G14230	245600_at	CBS domain-containing protein-related, contains Pfam profile PF01595: Domain of unknown function	0.336777	1.26295	0.34744	0.74054	0.90841
AT4G14240	245601_at	expressed protein, contains Pfam profile PF01595: Domain of unknown function	0.0188353	1.01314	0.93835	0.46813	0.46066
AT4G14270	245602_at	Protein containing PAM2 motif which mediates interaction with the PABC domain of polyadenyl binding proteins.	1.632	3.09944	0.00068	2.80228	8.43607
245603_at	245603_at	hypothetical protein	-0.20885	-1.15577	0.79612	0.07514	0.06315
AT4G14290	245604_at	similar to expressed protein [Arabidopsis thaliana] (TAIR:At3g23540.1); similar to similar to Dictyostelium discoideum (Slime mold). Random slug cDNA-11 (Fragment) (GB:AAM33192.2); similar to random slug cDNA-11 [Dictyostelium discoideum] (GB:EAL71033.1); contains InterPro domain Esterase/lipase/thioesterase (InterPro:IPR000379)	0.940106	1.91868	0.03537	0.06765	0.12607
AT4G14300	245605_at	heterogeneous nuclear ribonucleoprotein, putative / hnRNP, putative	-0.359831	-1.28327	0.03177	1.78197	1.34874
245606_at	245606_at	hypothetical protein	0.150649	1.11007	0.68227	0.13803	0.14883
AT4G14330	245607_at	phragmoplast-associated kinesin-related protein 2 (PAKRP2), identical to cDNA phragmoplast-associated kinesin-related protein 2 (PAKRP2) GI:16973450	-0.38634	-1.30707	0.54609	0.08453	0.06282
AT4G14350	245608_at	protein kinase family protein, contains similarity to Swiss-Prot:O13310 serine/threonine-protein kinase orb6 (Schizosaccharomyces pombe)	-0.501379	-1.41557	0.10882	0.58489	0.40132
AT4G14370	245609_at	disease resistance protein (TIR-NBS-LRR class), putative, similar to zinc finger protein (GI:15811367) (Arabidopsis thaliana); similar to TIR-NBS-LRR (GI:27466164) (Arabidopsis thaliana); similar to disease resistance protein RPP1-WsB (GI:3860165) (Arabidopsis thaliana)	0.608909	1.52511	0.16918	0.06797	0.10068
AT4G14380	245610_at	expressed protein	-0.621101	-1.53803	0.1721	0.17409	0.10994
AT4G14390	245611_at	ankyrin repeat family protein, contains Pfam profile: PF00023 ankyrin repeat	-0.786666	-1.7251	0.11414	0.11852	0.06673
AT4G14440	245612_at	enoyl-CoA hydratase/isomerase family protein, low similarity to PhaB (Pseudomonas putida) GI:3253198, SP:P31551 Carnitine racemase {Escherichia coli}; contains Pfam profile PF00378 enoyl-CoA hydratase/isomerase family protein	-0.0949739	-1.06806	0.66679	1.80175	1.6385
245613_at	245613_at	hypothetical protein	1.03544	2.04977	0.04573	0.06532	0.13004
AT4G14460	245614_at	copia-like retrotransposon family, has a 4.2e-253 P-value blast match to GB:CAA72989 open reading frame 1 (Ty1_Copia-element) (Brassica oleracea)	-0.653556	-1.57305	0.23298	0.10673	0.0659
AT4G14470	245615_at	non-LTR retrotransposon family (LINE), has a 2.1e-25 P-value blast match to GB:AAB41224 ORF2 (LINE-element) (Rattus norvegicus)	-0.271202	-1.20681	0.53257	0.09538	0.07676
AT4G14480	245616_at	protein kinase family protein, contains protein kinase domain, Pfam:PF00069	0.279407	1.21371	0.29189	0.25625	0.30208
AT4G14490	245617_at	forkhead-associated domain-containing protein / FHA domain-containing protein, contains Pfam domain, PF00498: forkhead-associated (FHA) domain	0.204166	1.15201	0.78946	0.0745	0.08336
AT4G14510	245618_at	expressed protein, contains Pfam domain, PF04581: Protein of unknown function (DUF578)	0.22227	1.16658	0.4707	0.23419	0.26535
AT4G14530	245591_at	expressed protein	0.0983291	1.07052	0.87386	0.06525	0.06785
AT4G14540	245592_at	CCAAT-box binding transcription factor subunit B (NF-YB) (HAP3 ) (AHAP3) family, contains Pfam PF00808 : Histone-like transcription factor (CBF/NF-Y) and archaeal histone; similar to LEC1-like protein (GI:22536010) (Phaseolus coccineus)	-1.80082	-3.48419	6.33e-23	1.08469	0.30238
AT4G14550	245593_at	auxin-responsive AUX/IAA family protein, identical to IAA14 (GI:972931) (Arabidopsis thaliana); similar to SP:Q38825 Auxin-responsive protein IAA7 (Indoleacetic acid-induced protein 7) {Arabidopsis thaliana}	-0.237152	-1.17866	0.35019	0.65196	0.53725
AT4G14570	245594_at	acylaminoacyl-peptidase-related, similar to Acylamino-acid-releasing enzyme (EC 3.4.19.1) (Acyl-peptide hydrolase) (APH) (Acylaminoacyl-peptidase) (Swiss-Prot:P13676) (Rattus norvegicus); annotated with nonconsensus TT and CT acceptor splice sites.	-0.428163	-1.34553	0.24567	0.49142	0.35473
AT4G14580	245563_at	CBL-interacting protein kinase 4 (CIPK4), identical to CBL-interacting protein kinase 4 (Arabidopsis thaliana) gi:13249503:gb:AAG01367; identical to cDNA calcineurin B-like (CBL) interacting protein kinase 4 (CIPK4) GI:13249502	1.28585	2.43828	0.03107	0.17912	0.4242
AT4G14590	245564_at	expressed protein	0.362555	1.2857	0.251	0.14654	0.18299
AT4G14605	245565_at	mitochondrial transcription termination factor-related / mTERF-related, contains Pfam profile PF02536: mTERF	-0.0452447	-1.03185	0.86404	0.38611	0.36345
AT4G14610	245566_at	pseudogene, disease resistance protein (CC-NBS-LRR class), putative, domain signature CC-NBS-LRR exists, suggestive of a disease resistance protein.; blastp match of 45% identity and 2.2e-162 P-value to GP:24461866:gb:AAN62353.1:AF506028_20:AF506028 NBS-LRR type disease resistance protein {Poncirus trifoliata}	-0.803641	-1.74551	0.21647	0.1628	0.09059
AT4G14630	245567_at	germin-like protein (GLP9), identical to germin-like protein subfamily 1 member 8 (SP:Q9LEA7)	-0.375777	-1.29753	0.53877	0.07833	0.05863
AT4G14650	245568_at	similar to expressed protein [Arabidopsis thaliana] (TAIR:At2g22795.1); similar to mature parasite-infected erythrocyte surface antigen [Plasmodium falciparum] (GB:AAC13303.1); similar to GH09355p [Drosophila melanogaster] (GB:AAL68190.1); contains domain GLU_RICH (PS50313)	-0.799223	-1.74017	0.19203	0.11184	0.06243
AT4G14660	245569_at	RNA polymerase Rpb7 N-terminal domain-containing protein, similar to SP:P52433 DNA-directed RNA polymerase II 19 kDa polypeptide (EC 2.7.7.6) (RPB7) {Rattus norvegicus}; contains Pfam profile PF03876: RNA polymerase Rpb7, N-terminal domain	0.00408597	1.00283	0.98961	0.17359	0.16908
AT4G14670	245570_at	heat shock protein 101, putative / HSP101, putative, similar to heat shock protein 101 GI:6715468 GB:AAF26423 from (Arabidopsis thaliana)	0.227984	1.1712	0.61452	0.06347	0.0722
AT4G14695	245571_at	expressed protein, contains Pfam domain, PF03650: Uncharacterized protein family (UPF0041)	-0.781052	-1.71839	0.03076	0.1109	0.06268
AT4G14720	245572_at	expressed protein	0.293592	1.22568	0.29475	0.31337	0.37306
245573_at	245573_at	hypothetical protein	0.494004	1.40835	0.45309	0.0777	0.10628
AT4G14750	245574_at	calmodulin-binding family protein, contains Pfam profile PF00612: IQ calmodulin-binding motif	-1.19018	-2.28181	0.09087	0.1633	0.06951
AT4G14760	245575_at	M protein repeat-containing protein, contains Pfam profile: PF02370 M protein repeat	0.409594	1.3283	0.24168	0.3609	0.46562
AT4G14770	245576_at	tesmin/TSO1-like CXC domain-containing protein, similar to CXC domain containing TSO1-like protein 1 (SOL1) (Arabidopsis thaliana) GI:7767427, CXC domain protein TSO1 (Arabidopsis thaliana) GI:7767425; contains Pfam profile PF03638: Tesmin/TSO1-like CXC domain	-0.750556	-1.68244	0.42491	0.12051	0.06957
AT4G14780	245577_at	protein kinase, putative, similar to protein kinase ATMRK1 (Arabidopsis thaliana) gi:2351097:dbj:BAA22079	0.313424	1.24264	0.57564	0.08632	0.10419
AT4G14790	245578_at	ATP-dependent RNA helicase, mitochondrial (SUV3), identical to mitochondrial RNA helicase (Arabidopsis thaliana) GI:5823579; contains Pfam profile PF00271: Helicase conserved C-terminal domain	0.417899	1.33598	0.22611	0.21877	0.28388
AT4G14810	245579_at	expressed protein	0.6892	1.6124	0.18525	0.06654	0.10421
AT4G14820	245580_at	pentatricopeptide (PPR) repeat-containing protein, contains Pfam profile PF01535: PPR repeat	0.604425	1.52037	0.40935	0.0662	0.09775
AT4G14840	245581_at	expressed protein	-0.648806	-1.56787	0.29781	0.1053	0.06523
AT4G14850	245582_at	similar to pentatricopeptide (PPR) repeat-containing protein [Arabidopsis thaliana] (TAIR:At5g09950.1); similar to pentatricopeptide (PPR) repeat-containing protein-like [Oryza sativa (japonica cultivar-group)] (GB:BAD52598.1); contains InterPro domain PPR repeat (InterPro:IPR002885)	0.255323	1.19359	0.74949	0.08511	0.09867
AT4G14920	245583_at	PHD finger transcription factor, putative	0.30957	1.23934	0.16627	0.25063	0.3017
AT4G14940	245584_at	copper amine oxidase, putative, highly similar to copper amine oxidase (Arabidopsis thaliana) gi:2654118:gb:AAB87690	-0.55639	-1.47057	0.15595	0.173	0.11426
AT4G14970	245585_at	expressed protein	-0.851776	-1.80474	0.21766	0.11696	0.06295
AT4G14980	245586_at	DC1 domain-containing protein, contains Pfam profile PF03107: DC1 domain	-0.205494	-1.15309	0.71435	0.07378	0.06215
AT4G15020	245587_at	expressed protein, contains Pfam profile PF04937: Protein of unknown function (DUF 659)	0.897253	1.86254	0.00018	0.23813	0.4308
AT1G28210,F3H9.13,F3H9_13,ATJ,ATJ1	245670_at	DNAJ heat shock protein, putative, strong similarity to mitochondrial DnaJ protein (AtJ1) GI:564030 from (Arabidopsis thaliana); contains Pfam profiles PF00226: DnaJ domain, PF01556: DnaJ C terminal region, PF00684: DnaJ central domain (4 repeats); identical to cDNA DnaJ homolog AtJ1 (atj) GI:564029	0.647743	1.56672	0.16081	0.13736	0.20903
AT1G28230,F3H9_22,F3H9.22,PUP1,PURINE PERMEASE 1,ATPUP1	245671_at	purine permease (PUP1), identical to purine permease GI:7620007 from (Arabidopsis thaliana)	0.297445	1.22896	0.45205	1.36324	1.62726
AT1G56710,F25P12_85,F25P12.85	245672_at	glycoside hydrolase family 28 protein / polygalacturonase (pectinase) family protein, similar to polygalacturonase PG1 GI:5669846, PG2 GI:5669848 from (Glycine max); contains PF00295: Glycosyl hydrolases family 28 (polygalacturonases)	-0.336644	-1.26282	0.65145	0.08916	0.06858
AT1G56690,F25P12_87,F25P12.87	245673_at	pentatricopeptide (PPR) repeat-containing protein, contains INTERPRO:IPR002885 PPR repeats	-0.0652094	-1.04625	0.90368	0.06969	0.0647
AT1G56680,F25P12.88,F25P12_88	245674_at	glycoside hydrolase family 19 protein, similar to basic endochitinase CHB4 precursor SP:Q06209 from (Brassica napus)	0.336013	1.26226	0.83925	0.06981	0.08558
AT4G09146,AT1G56675	245675_at	[AT4G09146, copia-like retrotransposon family, has a 2.7e-196 P-value blast match to GB:AAC02666 polyprotein (Ty1_Copia-element) (Arabidopsis thaliana) ];[AT1G56675, copia-like retrotransposon family, has a 1.7e-196 P-value blast match to GB:AAC02666 polyprotein (Ty1_Copia-element) (Arabidopsis thaliana) ]	0.221539	1.16598	0.64165	0.07541	0.0854
AT1G56670,F25P12.90,F25P12_90	245676_at	GDSL-motif lipase/hydrolase family protein, similarity to early early nodulin ENOD8 (Medicago sativa) GI:304037, lanatoside 15-O-acetylesterase (Digitalis lanata) GI:3688284, elicitor-induced glycoprotein iEP4 (Daucus carota) GI:1911765; contains InterPro Entry IPR001087 Lipolytic enzyme, G-D-S-L family	-0.0878982	-1.06283	0.80179	0.16916	0.15459
AT1G56660,F25P12.91,F25P12_91	245677_at	expressed protein	0.880012	1.84039	0.211	0.12426	0.22211
AT1G56610,F25P12_94,F25P12.94	245678_at	syntaxin-related family protein, similar to proteins At3g54160, At1g47920 (syntaxin SYP81), At5g41830, At3g44180, At3g58890, At1g48390, At3g59270 (Arabidopsis thaliana); contains a novel domain similar to F-box that is shared among other proteins in Arabidopsis	0.361393	1.28467	0.26561	0.40122	0.50063
AT1G56590,F25P12_96,F25P12.96	245679_at	clathrin adaptor complexes medium subunit family protein, contains Pfam profile: PF00928 adaptor complexes medium subunit family	-0.287247	-1.22032	0.21205	0.61033	0.48578
AT1G56570,F25P12.98,F25P12_98	245680_at	pentatricopeptide (PPR) repeat-containing protein, contains INTERPRO:IPR002885 PPR repeats	-0.094376	-1.06759	0.89275	0.07419	0.0675
AT1G56560,F25P12_99,F25P12.99	245681_at	beta-fructofuranosidase, putative / invertase, putative / saccharase, putative / beta-fructosidase, putative, similar to neutral invertase (Daucus carota) GI:4200165; contains Pfam profile PF04853: Plant neutral invertase	1.20334	2.30273	9e-05	0.4703	1.05187
AT1G56540,F25P12.101,F25P12_101	245654_at	disease resistance protein (TIR-NBS-LRR class), putative, domain signature TIR-NBS-LRR exists, suggestive of a disease resistance protein.	-0.584925	-1.49997	0.30004	0.24191	0.15664
245655_at	245655_at	hypothetical protein predicted by genemark.hmm	-0.609341	-1.52555	0.24046	0.09959	0.06341
AT1G56620,F25P12_14,F25P12.14	245656_at	pectinesterase inhibitor domain-containing protein	0.0176394	1.0123	0.98238	0.06586	0.06476
AT1G56720,F25P12_84,F25P12.84	245657_at	protein kinase family protein, contains protein kinase domain, Pfam:PF00069	-0.46507	-1.38039	0.07394	0.64031	0.45054
AT1G56700,F25P12.86,F25P12_86	245626_at	pyrrolidone-carboxylate peptidase family protein, similar to Pyrrolidone-carboxylate peptidase (5-oxoprolyl- peptidase) (Pyroglutamyl-peptidase I) (PGP-I) (Pyrase). (Swiss-Prot:O73944) (Pyrococcus furiosus); similar to Pyrrolidone-carboxylate peptidase (5-oxoprolyl- peptidase) (Pyroglutamyl-peptidase I) (PGP-I). (Swiss-Prot:O07883) (Thermococcus litoralis); contains Pfam PF01470: pyrrolidone-carb…	0.769325	1.70447	2.7e-06	2.00088	3.3125
AT1G56600,F25P12.95,F25P12_95	245627_at	galactinol synthase, putative, similar to galactinol synthase, isoform GolS-1 GI:5608497 from (Ajuga reptans)	3.27482	9.6787	3.77e-16	0.70255	6.60446
AT1G56650,SIAA1,PAP1,F25P12_92,F25P12.92,MYB75,PRODUCTION OF ANTHOCYANIN PIGMENT 1	245628_at	myb family transcription factor (MYB75), contains Pfam profile: PF00249 myb-like DNA-binding domain; identical to cDNA putative transcription factor (MYB75) GI:3941507	3.85437	14.4638	0	0.27344	3.84142
AT1G56580,F25P12.97,F25P12_97	245629_at	expressed protein, contains Pfam profile PF04398: Protein of unknown function, DUF538	0.752417	1.68463	7e-05	5.60639	9.17347
AT1G25360,F4F7_25,F4F7.25	245630_at	pentatricopeptide (PPR) repeat-containing protein, contains INTERPRO:IPR002885 PPR repeats	0.324818	1.25251	0.39685	0.13147	0.15994
AT1G25350,OVULE ABORTION 9,OVA9,F4F7_26,F4F7.26	245631_at	glutamine-tRNA ligase, putative / glutaminyl-tRNA synthetase, putative / GlnRS, putative, similar to tRNA-glutamine synthetase GI:2995454 from (Lupinus luteus)	0.125037	1.09053	0.53404	1.16276	1.23162
AT1G25290,F4F7.32,F4F7_32	245632_at	rhomboid family protein, contains PFAM domain PF01694, Rhomboid family	0.24383	1.18414	0.48242	0.24112	0.27732
AT1G25280,TLP10,F4F7_33,F4F7.33	245633_at	F-box family protein / tubby family protein, similar to Tubby protein homolog (SP:O88808) (Rattus norvegicus); contains Pfam PF00646: F-box domain and Pfam PF01167: Tub family;	0.667741	1.58857	4e-05	0.7519	1.16015
AT1G25270,F4F7.34,F4F7_34	245634_at	nodulin MtN21 family protein, similar to MtN21 GI:2598575 (root nodule development) from (Medicago truncatula)	0.20194	1.15024	0.73934	0.06694	0.07478
AT1G25250,F4F7_36,F4F7.36	245635_at	zinc finger (C2H2 type) family protein, contains zinc finger, C2H2 type, domain, PROSITE:PS00028	0.533269	1.44719	0.14118	0.11885	0.16706
AT1G25240,F4F7_37,F4F7.37	245636_at	epsin N-terminal homology (ENTH) domain-containing protein / clathrin assembly protein-related, contains Pfam PF01417: ENTH domain. ENTH (Epsin N-terminal homology) domain; similar to clathrin assembly protein AP180 (GI:6492344) (Xenopus laevis)	-0.955619	-1.93942	0.06634	0.13196	0.06609
AT1G25230,F4F7_38,F4F7.38	245637_at	purple acid phosphatase family protein, contains Pfam profile: PF00149 calcineurin-like phosphoesterase; similar to purple acid phosphatase (GI:20257479) (Arabidopsis thaliana)	-2.33435	-5.04321	9.9e-30	2.07517	0.39966
AT1G25170,AT1G24822,AT1G25097,AT1G24996	245638_s_at	[AT1G25170, expressed protein, nearly identical to At1g24996, At1g25097, At1g24822 ];[AT1G24822, expressed protein, nearly identical to At1g24996, At1g25170, At1g25097; similar to ESTs dbj AV530941.1, dbj:AV530975.1, gb:BE037999.1, gb:BE037993.1, gb:AI995009.1, gb:AI099531.1, gb:N37906.1, gb:T76894.1 ];[AT1G25097, expressed protein, nearly identical to At1g24996, At1g25170, At1g24822; similar to …	0.260439	1.19783	0.36134	0.35481	0.4128
AT1G25260,F4F7.35,F4F7_35	245639_at	acidic ribosomal protein P0-related, contains similarity to 60S acidic ribosomal protein GI:5815233 from (Homo sapiens)	-0.304089	-1.23463	0.00311	2.43008	1.91175
AT1G25330,F4F7.28,F4F7_28	245640_at	basic helix-loop-helix (bHLH) family protein, contains Pfam profile: PF00010 helix-loop-helix DNA-binding domain	-1.25981	-2.39465	0.13938	0.15828	0.0642
AT1G25370,F4F7.1	245641_at	expressed protein	0.662525	1.58284	0.00757	0.18199	0.27979
AT1G25275	245642_at	expressed protein	-0.565126	-1.4795	2.48e-07	8.21038	5.39006
AT1G25340,F4F7_27,F4F7.27,MYB116	245643_at	myb family transcription factor (MYB116), contains Pfam profile: PF00249 myb-like DNA-binding domain	0.495798	1.41009	0.19883	0.0661	0.09054
AT1G25320,F4F7_29,F4F7.29	245644_at	leucine-rich repeat transmembrane protein kinase, putative, similar to putative receptor-like protein kinase GI:4262228 from (Arabidopsis thaliana)	-0.894097	-1.85843	0.10582	0.66047	0.34519
AT1G24764,ATMAP70-2,F5A9_19,F5A9.19	245645_at	Member of the MAP70 protein family.	0.56217	1.47649	0.15897	0.28397	0.40724
AT1G25112,AT1G24851,AT1G25025,AT1G25180	245646_x_at	[AT1G25112, expressed protein ];[AT1G24851, expressed protein ];[AT1G25025, expressed protein ];[AT1G25180, expressed protein ]	-0.361592	-1.28485	0.49441	0.12962	0.09798
245647_at	245647_at	F5A9.22 hypothetical protein	-1.01173	-2.01633	0.09569	0.13381	0.06446
AT1G24938	245648_at	expressed protein	-0.0365744	-1.02567	0.95785	0.06639	0.06287
AT1G24706,F5A9_21,F5A9.21	245649_at	expressed protein	0.253629	1.19221	0.30377	0.28854	0.33413
AT5G33390	245717_at	glycine-rich protein, similar to nuclear antigen EBNA-1 (GI:3342234) {Cercopithecine herpesvirus 15}	0.585224	1.50029	0.46894	0.06779	0.09878
AT5G04110	245718_at	DNA topoisomerase II family protein, siimilar to DNA topoisomerase II subunit B (Thermotoga maritima) GI:1622792; contains Pfam profiles PF00204: DNA topoisomerase II (N-terminal region), PF00249: Myb-like DNA-binding domain	-0.243398	-1.18378	0.18593	0.69981	0.57419
AT5G04110	245719_at	DNA topoisomerase II family protein, siimilar to DNA topoisomerase II subunit B (Thermotoga maritima) GI:1622792; contains Pfam profiles PF00204: DNA topoisomerase II (N-terminal region), PF00249: Myb-like DNA-binding domain	0.644487	1.5632	0.24879	0.1135	0.17233
AT5G04210	245720_at	RNA recognition motif (RRM)-containing protein, contains InterPro entry IPR000504: RNA-binding region RNP-1 (RNA recognition motif) (RRM)	1.19566	2.29052	0.00983	0.06425	0.14295
AT5G04120	245689_at	phosphoglycerate/bisphosphoglycerate mutase family protein, low similarity to SP:P36623 Phosphoglycerate mutase (EC 5.4.2.1) {Schizosaccharomyces pombe}; contains Pfam profile PF00300: phosphoglycerate mutase family	0.503372	1.41752	0.39916	0.06601	0.09088
AT5G04230	245690_at	similar to phenylalanine ammonia-lyase 1 (PAL1) [Arabidopsis thaliana] (TAIR:At2g37040.1); similar to phenylalanine ammonia-lyase 2 (PAL2) [Arabidopsis thaliana] (TAIR:At3g53260.1); similar to phenylalanine ammonia-lyase, putative [Arabidopsis thaliana] (TAIR:At3g10340.1); similar to phenylalanine ammonia lyase [Populus balsamifera subsp. trichocarpa x Populus deltoides] (GB:AAQ74878.1); similar …	-1.42481	-2.68477	2.27e-06	0.61689	0.22317
AT5G04240	245691_at	similar to zinc finger (C2H2 type) family protein / transcription factor jumonji (jmj) family protein [Arabidopsis thaliana] (TAIR:At3g48430.1); similar to putative zinc finger protein [Oryza sativa (japonica cultivar-group)] (GB:XP_463579.1); contains InterPro domain Transcription factor jumonji, JmjN (InterPro:IPR003349); contains InterPro domain Zn-finger, C2H2 type (InterPro:IPR007087); conta…	0.337608	1.26367	0.13373	0.37475	0.45996
AT5G04150	245692_at	basic helix-loop-helix (bHLH) family protein, contains Pfam profile: PF00010 helix-loop-helix DNA-binding domain; PMID: 12679534	0.721755	1.64917	0.32109	0.09774	0.15656
AT5G04260	245693_at	thioredoxin family protein, low similarity to SP:P29429 Thioredoxin. (Aspergillus nidulans) {Emericella nidulans}; contains Pfam profile: PF00085 Thioredoxin	0.396339	1.31615	0.00584	0.97576	1.24736
AT5G04170	245694_at	calcium-binding EF hand family protein, low similarity to peflin (Homo sapiens) GI:6015440; contains INTERPRO:IPR002048 calcium-binding EF-hand domain	0.268511	1.20457	0.43246	1.23699	1.44726
AT5G04270	245695_at	zinc finger (DHHC type) family protein, low similarity to Golgi-specific DHHC zinc figer protein (Mus musculus) GI:21728103; contains Pfam profile PF01529: DHHC zinc finger domain	-0.352988	-1.27722	0.0946	0.33433	0.25425
AT5G04190	245696_at	phytochrome kinase substrate-related, contains similarity to Swiss-Prot:Q9SWI1 phytochrome kinase substrate 1 (Arabidopsis thaliana)	-1.46035	-2.75174	0.00256	0.17691	0.06245
AT5G04200	245697_at	latex-abundant protein, putative (AMC9) / caspase family protein, similar to latex-abundant protein (Hevea brasiliensis) gb:AAD13216; contains Pfam profile PF00656: ICE-like protease (caspase) p20 domain	0.316679	1.24545	0.45151	0.15425	0.1866
AT5G04160	245698_at	phosphate translocator-related, low similarity to SP:P52178 Triose phosphate/phosphate translocator, non-green plastid, chloroplast precursor (CTPT) {Brassica oleracea}, phosphoenolpyruvate/phosphate translocator precursor (Mesembryanthemum crystallinum) GI:9295275	-0.990366	-1.9867	0.00035	0.66829	0.32672
AT5G04250	245699_at	OTU-like cysteine protease family protein, contains Pfam profile PF02338: OTU-like cysteine protease	2.58715	6.00913	1.2e-35	0.48151	2.81035
AT5G04180	245700_at	carbonic anhydrase family protein, similar to storage protein (dioscorin) (Dioscorea cayenensis) GI:433463; contains Pfam profile PF00194: Eukaryotic-type carbonic anhydrase	0.0421885	1.02968	0.9381	0.10201	0.10202
AT5G04140	245701_at	glutamate synthase (GLU1) / ferredoxin-dependent glutamate synthase (Fd-GOGAT 1), identical to ferredoxin-dependent glutamate synthase precursor (Arabidopsis thaliana) GI:3869251	-1.13258	-2.1925	0.00027	5.84849	2.5909
AT5G04220	245702_at	C2 domain-containing protein (sytC), GC donor splice site at exon 3; similar to Ca2+-dependent lipid-binding protein (CLB1) GI:2789434 from (Lycopersicon esculentum)	1.1645	2.24155	1.73e-08	0.18718	0.40752
AT5G04380	245703_at	S-adenosyl-L-methionine:carboxyl methyltransferase family protein, similar to SAM:salicylic acid carboxyl methyltransferase (SAMT) (GI:6002712)(Clarkia breweri) and to SAM:benzoic acid carboxyl methyltransferase (BAMT)(GI:9789277)(Antirrhinum majus)	3.14726	8.85962	7.16e-08	0.065	0.55934
AT5G04290	245704_at	KOW domain-containing transcription factor family protein	0.13497	1.09808	0.69068	0.22677	0.24186
AT5G04390	245705_at	zinc finger (C2H2 type) family protein, contains Pfam domain, PF00096: Zinc finger, C2H2 type	0.0603594	1.04273	0.92572	0.06607	0.06692
AT5G04310	245706_at	pectate lyase family protein, similar to pectate lyase GP:14531296 from (Fragaria x ananassa)	-0.475368	-1.39027	0.42544	0.09845	0.06878
AT5G04400	245707_at	no apical meristem (NAM) family protein, ontains Pfam PF02365: No apical meristem (NAM) protein	-1.18942	-2.28063	0.11548	0.1446	0.06158
AT5G04310	245708_at	pectate lyase family protein, similar to pectate lyase GP:14531296 from (Fragaria x ananassa)	0.308175	1.23815	0.60523	0.06467	0.07778
AT5G04320	245709_at	expressed protein	-0.571206	-1.48576	0.49247	0.10801	0.07061
AT5G04330	245710_at	cytochrome P450, putative / ferulate-5-hydroxylase, putative, Similar to Cytochrome P450 84A1 Ferulate-5-hydroxylase)(SP:Q42600)(Arabidopsis thaliana);	1.02256	2.03151	0.00236	0.15168	0.29929
AT5G04340	245711_at	zinc finger (C2H2 type) family protein, contains Pfam domain, PF00096: Zinc finger, C2H2 type	0.977843	1.9695	0.04862	3.02421	5.78514
AT5G04360	245712_at	pullulanase, putative / starch debranching enzyme, putative, similar to pullulanase (Spinacia oleracea) GI:634093 (EC 3.2.1.41); contains Pfam profiles PF00128: Alpha amylase catalytic domain, PF02922: Isoamylase N-terminal domain	-0.824336	-1.77072	0.00114	0.53842	0.29534
AT5G04370	245713_at	S-adenosyl-L-methionine:carboxyl methyltransferase family protein, similar to SAM:salicylic acid carboxyl methyltransferase (SAMT) (GI:6002712)(Clarkia breweri) and to SAM:benzoic acid carboxyl methyltransferase (BAMT)(GI:9789277)(Antirrhinum majus)	3.07491	8.42646	4.21e-27	0.06386	0.52266
AT5G04280	245714_at	glycine-rich RNA-binding protein	0.0837458	1.05976	0.61192	1.33696	1.37616
AT5G08670,AT5G08690	245715_s_at	[AT5G08670, ATP synthase beta chain 1, mitochondrial, identical to SP:P83483 ATP synthase beta chain 1, mitochondrial precursor (EC 3.6.3.14) {Arabidopsis thaliana}; strong similarity to SP:P17614 ATP synthase beta chain, mitochondrial precursor (EC 3.6.3.14) {Nicotiana plumbaginifolia}; contains Pfam profiles PF00006: ATP synthase alpha/beta family nucleotide-binding domain, PF00306: ATP synthas…	0.0936452	1.06707	0.20401	4.67952	4.84997
AT5G08740	245716_at	pyridine nucleotide-disulphide oxidoreductase family protein, similar to DhnA (Synechococcus sp. PCC 7942) GI:15620546; contains Pfam profile PF00070: Pyridine nucleotide-disulphide oxidoreductase	-0.248447	-1.18793	0.15079	1.00912	0.82509
AT5G08750	245682_at	zinc finger (C3HC4-type RING finger) family protein, contains Pfam profile: PF00097 zinc finger, C3HC4 type (RING finger)	1.56748	2.96387	4.2e-09	0.1906	0.54869
AT5G22030	245683_at	ubiquitin-specific protease 8, putative (UBP8), similar to ubiquitin-specific protease 8 partial sequence GI:11993469 (Arabidopsis thaliana)	0.376541	1.29824	0.06275	0.45108	0.5688
AT5G22000	245684_at	zinc finger (C3HC4-type RING finger) family protein, contains Pfam profile: PF00097 zinc finger, C3HC4 type (RING finger)	0.672923	1.59432	2.65e-08	1.92559	2.98183
AT5G22220	245685_at	E2F transcription factor-1 (E2F1), identical to E2F transcription factor-1 E2F1 (Arabidopsis thaliana) gi:10443849:gb:AAG17608	1.27908	2.42685	0.00032	0.15441	0.36397
AT5G22060	245686_at	DNAJ heat shock protein, putative, strong similarity to SP:O60884 DnaJ homolog subfamily A member 2 (Dnj3) Homo sapiens, several plant DnaJ proteins from PGR; contains Pfam profiles PF00226 DnaJ domain, PF00684 DnaJ central domain (4 repeats), PF01556 DnaJ C terminal region	0.407235	1.32615	0.0934	1.46103	1.88191
AT1G28320,F3H9_3,F3H9.3	245687_at	protease-related, similar to Protease degS (Precursor) (SP:P44947) (Haemophilus influenzae); similar to DegP protease precursor (GI:2565436) (Arabidopsis thaliana)	0.116168	1.08385	0.38482	0.53725	0.56558
AT1G28290,F3H9.6,F3H9_6	245688_at	pollen Ole e 1 allergen and extensin family protein, similar to arabinogalactan protein (Daucus carota) GI:11322245; contains Pfam profile PF01190: Pollen proteins Ole e I family	-1.70402	-3.25807	3.07e-06	1.03205	0.30767
AT1G28270,F3H9_8,RALFL4,F3H9.8,RALF-LIKE 4	245658_at	rapid alkalinization factor (RALF) family protein, similar to RALF precursor (Nicotiana tabacum) GI:16566316	0.727137	1.65537	0.3317	0.063	0.1013
AT1G28260,F3H9.9,F3H9_9	245659_at	expressed protein	1.85128	3.60817	5.29e-12	0.59458	2.08374
AT1G28240,F3H9.11,F3H9_11	245660_at	expressed protein	-0.63977	-1.55808	0.00083	0.71303	0.44449
AT1G28220,ATPUP3,F3H9_12,F3H9.12	245661_at	purine permease, putative, similar to purine permease GI:7620007 from (Arabidopsis thaliana)	0.605455	1.52144	0.28923	0.07395	0.10928
AT1G28190,F3H9.15,F3H9_15	245662_at	expressed protein	1.70963	3.27079	0.00011	0.1388	0.44096
AT1G28170,F3H9_17,F3H9.17	245663_at	sulfotransferase family protein, similar to steroid sulfotransferase 3 GI:3420008 from (Brassica napus); contains Pfam profile PF00685: Sulfotransferase domain	-0.221008	-1.16554	0.75665	0.07825	0.06521
AT1G28327,F3H9.2,F3H9_2	245664_at	expressed protein	-0.0890277	-1.06365	0.89414	0.06974	0.06368
AT1G28250,F3H9_10,F3H9.10	245665_at	expressed protein	-0.149753	-1.10938	0.63891	0.70275	0.61527
AT1G28280,F3H9_7,F3H9.7	245666_at	VQ motif-containing protein, contains PF05678: VQ motif	-0.29522	-1.22708	0.11144	0.85037	0.6731
AT1G28200,FH INTERACTING PROTEIN 1,F3H9.14,F3H9_14,VIRF-INTERACTING PROTEIN 1,FIP1	245667_at	GRAM domain-containing protein / ABA-responsive protein-related, similar to ABA-responsive protein (Hordeum vulgare) GI:4103635; contains Pfam profile PF02893: GRAM domain	0.798392	1.73916	1.17e-06	1.93883	3.2751
AT1G28330,F3H9_1,DORMANCY-ASSOCIATED PROTEIN 1,DRM1,F3H9.1	245668_at	dormancy-associated protein, putative (DRM1), identical to dormancy-associated protein (Arabidopsis thaliana) GI:2995990; similar to dormancy-associated protein GI:2605887 from (Pisum sativum); contains Pfam profile PF05564: Dormancy/auxin associated protein	1.46301	2.7568	0.0081	2.55081	6.83013
AT1G28300,F3H9_5,F3H9.5,LEAFY COTYLEDON 2,LEC2	245669_at	transcriptional factor B3 family protein / leafy cotyledon 2 (LEC2), nearly identical to LEAFY COTYLEDON 2 (Arabidopsis thaliana) GI:15987516; contains Pfam profile PF02362: B3 DNA binding domain	-0.205661	-1.15321	0.77343	0.07398	0.06231
AT1G30300,F12P21.8,F12P21_8	245772_at	expressed protein, similar to putative hydrolase GI:7270684 from (Arabidopsis thaliana); similar to PhnP protein (GI:15620485) (Rickettsia conorii)	0.551606	1.46573	0.03926	0.29237	0.41624
AT1G30290,F12P21.10,F12P21_10	245773_at	pentatricopeptide (PPR) repeat-containing protein, contains Pfam profile PF01535: PPR repeat	0.18347	1.1356	0.46494	0.28493	0.31427
AT1G30210,F12P21_11,TCP24,F12P21.11	245774_at	TCP family transcription factor, putative, similar to TFPD (GI:6681577) (Arabidopsis thaliana); contains similarity to cyc1A protein GI:6358548 from (Antirrhinum graniticum)	-0.346843	-1.27177	0.34037	0.5195	0.39676
AT1G30270,F12P21_6,ATCIPK23,CBL-INTERACTING PROTEIN KINASE 23,F12P21.6,CIPK23	245775_at	CBL-interacting protein kinase 23 (CIPK23), identical to CBL-interacting protein kinase 23 (Arabidopsis thaliana) gi:14486386:gb:AAK61494	0.492841	1.4072	0.02007	0.30618	0.41848
AT1G30260,F12P21_9,F12P21.9,AGL79	245776_at	expressed protein	1.41106	2.65934	2.89e-06	0.73433	1.89675
AT1G73540,ATNUDT21,T9L24.30,T9L24_30	245777_at	MutT/nudix family protein, low similarity to SP:Q09790 Diadenosine 5,5-P1,P6-hexaphosphate hydrolase (EC 3.6.1.-) (Ap6A hydrolase) {Schizosaccharomyces pombe}; contains Pfam profile PF00293: NUDIX domain	-0.321164	-1.24934	0.1282	5.23537	4.07017
AT1G73530,T9L24.48,T9L24_48	245778_at	RNA recognition motif (RRM)-containing protein, low similarity to SP:Q03251 Glycine-rich RNA-binding protein 8 (CCR1 protein) {Arabidopsis thaliana}; contains InterPro entry IPR000504: RNA-binding region RNP-1 (RNA recognition motif) (RRM)	-1.08026	-2.11442	3.78e-18	1.77455	0.81516
AT1G73510,T9L24_31,T9L24.31	245779_at	expressed protein	0.464372	1.37971	0.40986	0.06423	0.08607
AT1G73460,AT1G73450	245721_s_at	[AT1G73460, protein kinase family protein, contains protein kinase domain Pfam:PF00069 ];[AT1G73450, protein kinase, putative, similar to nuclear serine/threonine protein kinase GI:3582644 from (Rattus norvegicus) ]	0.116035	1.08374	0.4712	0.48994	0.51572
AT1G73430,T9L24_37,T9L24.37	245722_at	sec34-like family protein, contains Pfam PF04136: Sec34-like family profile; similar to Conserved oligomeric Golgi complex component 3 (Vesicle docking protein SEC34 homolog) (p94) (Swiss-Prot:Q96JB2) (Homo sapiens)	-0.173106	-1.12748	0.59074	0.29158	0.25119
AT1G73400,T9L24.39,T9L24_39	245723_at	pentatricopeptide (PPR) repeat-containing protein, contains Pfam profile PF01535: PPR repeat	1.6016	3.03482	0.00375	0.07449	0.21957
AT1G73390,T9L24.40,T9L24_40	245724_at	expressed protein	1.82955	3.55429	4.31e-25	0.87884	3.03394
AT1G73370,T9L24_42,T9L24.42	245725_at	sucrose synthase, putative / sucrose-UDP glucosyltransferase, putative, similar to sucrose synthase GI:6682841 from (Citrus unshiu)	-0.364582	-1.28752	0.37465	0.15859	0.11964
AT1G73360,T9L24.43,T9L24_43	245726_at	homeobox-leucine zipper family protein / lipid-binding START domain-containing protein, protodermal factor2 (GI:14276060) (Arabidopsis thaliana); similar to homeobox protein GI:1173621 from ( Phalaenopsis sp.)	-0.747201	-1.67853	0.11832	0.18911	0.10943
AT1G73350,T9L24_52,T9L24.52	245727_at	expressed protein	0.545892	1.45993	0.13664	0.17938	0.25437
AT1G73340,T9L24_44,T9L24.44	245728_at	cytochrome P450 family protein, similar to Cytochrome P450 90A1 (SP:Q42569) (Arabidopsis thaliana); contains Pfam profile: PF00067 cytochrome P450	0.0940106	1.06734	0.84283	0.06812	0.07062
AT1G73490,T9L24_49,T9L24.49	245729_at	RNA recognition motif (RRM)-containing protein, contains INTERPRO:IPR000504 RNA-binding region RNP-1 (RNA recognition motif) domain	-0.65834	-1.57825	0.00069	2.07753	1.27855
AT1G73470,T9L24.34,T9L24_34	245730_at	expressed protein	0.117696	1.085	0.56527	1.49266	1.57302
AT1G73500,T9L24_32,T9L24.32,ATMKK9	245731_at	mitogen-activated protein kinase kinase (MAPKK), putative (MKK9), mitogen-activated protein kinase kinase (MAPKK) family, PMID:12119167	0.492476	1.40685	0.07139	5.33168	7.28548
AT1G73440,T9L24.51,T9L24_51	245732_at	calmodulin-related, low similarity to calmodulin 8 (Arabidopsis thaliana) GI:5825600; contains Pfam profiles PF02809: Ubiquitin interaction motif, PF00036: EF hand	0.622529	1.53956	0.00891	0.39096	0.58462
AT1G73380,T9L24.41,T9L24_41	245733_at	expressed protein	0.637976	1.55615	0.00083	0.37112	0.56093
AT1G73480,T9L24_33,T9L24.33	245734_at	hydrolase, alpha/beta fold family protein, low similarity to monoglyceride lipase from (Homo sapiens) GI:14594904, (Mus musculus) GI:2632162; contains Pfam profile PF00561: hydrolase, alpha/beta fold family	1.5726	2.97443	2.01e-13	2.67873	7.73889
AT1G73410,MYB54,T9L24.38,T9L24_38,ATMYB54,BW54	245735_at	myb family transcription factor (MYB54), identical to putative transcription factor (MYB54) GI:3941471 from (Arabidopsis thaliana)	0.258014	1.19582	0.61715	0.06641	0.07714
AT1G73330,T9L24.45,ATDR4,T9L24_45	245736_at	protease inhibitor, putative (DR4), identical to Dr4 GI:469114 from (Arabidopsis thaliana); contains Pfam profile PF00197: Trypsin and protease inhibitor	0.311995	1.24143	0.53967	0.77449	0.93387
AT1G44160,T7O23.16,T7O23_16	245737_at	DNAJ chaperone C-terminal domain-containing protein, contains Pfam profile PF01556: DnaJ C terminal region	0.204797	1.15252	0.77788	0.06728	0.07532
AT1G44130,T7O23_17,T7O23.17	245738_at	nucellin protein, putative, similar to nucellin GI:2290202 from (Hordeum vulgare)	-0.200478	-1.14907	0.72851	0.0787	0.06653
AT1G44110,CYCLIN A1,1,T7O23_18,T7O23.18,CYCA1,1	245739_at	cyclin, putative, similar to mitotic cyclin a2-type (Glycine max) GI:857397, cyclin A-like protein (Nicotiana tabacum) GI:1064927; contains Pfam profiles PF00134: Cyclin, N-terminal domain, PF02984: Cyclin, C-terminal domain	-0.732219	-1.66119	0.02784	0.2157	0.12612
AT1G44100,T7O23_19,T7O23.19,AAP5	245740_at	amino acid permease 5, putative (AAP5), nearly identical to amino acid permease (AAP5) GI:608673 from (Arabidopsis thaliana)	-0.544564	-1.45858	0.23744	0.98938	0.65884
AT1G44120,T7O23.25,T7O23_25	245741_at	C2 domain-containing protein / armadillo/beta-catenin repeat family protein, similar to CCLS 65 (Silene latifolia) GI:2570102; contains Pfam profiles PF00514: Armadillo/beta-catenin-like repeat, PF00168: C2 domain	0.799156	1.74009	0.14411	0.06832	0.11547
AT1G44170,ALDH3H1,ALDH4,T7O23_15,T7O23.15	245742_at	aldehyde dehydrogenase, putative (ALDH), similar to aldehyde dehydrogenase ALDH (Craterostigma plantagineum) gi:17065918:emb:CAC84900	0.993788	1.99142	2.11e-09	0.74729	1.44543
AT1G51080,F23H24.7,F23H24_7	245743_at	expressed protein	-1.20722	-2.30895	0.00022	0.35872	0.1509
AT1G51110,F23H24_16,F23H24.16,AT1G51115	245744_at	plastid-lipid associated protein PAP / fibrillin family protein, similar to plastid-lipid associated protein PAP2 (Brassica rapa) GI:14248550; contains Pfam profile PF04755: PAP_fibrillin	-0.946849	-1.92768	6.74e-10	1.39562	0.7032
AT1G51110,F23H24_16,F23H24.16,AT1G51115	245745_at	plastid-lipid associated protein PAP / fibrillin family protein, similar to plastid-lipid associated protein PAP2 (Brassica rapa) GI:14248550; contains Pfam profile PF04755: PAP_fibrillin	-0.708235	-1.63382	1.9e-08	1.39761	0.83086
AT1G51070,F23H24_8,F23H24.8	245746_at	basic helix-loop-helix (bHLH) family protein, similar to bHLH transcription factor GI:3757520 from (Arabidopsis thaliana)	-1.26841	-2.40894	0.00412	0.90557	0.36513
AT1G51100,F23H24_6,F23H24.6	245747_at	expressed protein	-0.907484	-1.87579	1.41e-06	0.8	0.41424
AT1G51140,F23H24.3,F23H24_3	245748_at	basic helix-loop-helix (bHLH) family protein, contains Pfam profile: PF00010 helix-loop-helix DNA-binding domain	3.31399	9.94517	0	0.68478	6.61467
AT1G51090,F23H24.15,F23H24_15	245749_at	heavy-metal-associated domain-containing protein, contains Pfam profile PF00403: Heavy-metal-associated domain	1.81311	3.51395	0.00044	0.83363	2.84521
AT1G51060,F23H24_9,F23H24.9	245750_at	histone H2A, putative, similar to histone H2A GI:7595337 from Arabidopsis thaliana, Triticum aestivum GI:536892, Picea abies SP:P35063; contains Pfam profile PF00125 Core histone H2A/H2B/H3/H4	-0.90878	-1.87747	2.72e-14	1.8249	0.94409
AT1G25682,AT1G25988	245751_s_at	[AT1G25682, cell cycle control protein-related, contains similarity to Swiss-Prot:Q9P7C5 cell cycle control protein cwf16 (Schizosaccharomyces pombe) ];[AT1G25988, expressed protein ]	-0.0406604	-1.02858	0.83602	0.91141	0.86064
AT1G32160,F3C3.6,F3C3_6	245795_at	expressed protein	-0.262034	-1.19917	0.0135	2.27683	1.84415
AT1G32230,F3C3.1,CEO1,RCD1,RADICAL-INDUCED CELL DEATH1,CEO,F3C3_1,CLONE EIGHTY-ONE,ATP8	245796_at	WWE domain-containing protein / ceo protein, putative (CEO), contains Pfam domain, PF02825: WWE domain; identical to cDNA for ceo protein (ceo gene) GI:11044956	0.575491	1.49019	0.00242	1.75504	2.54024
AT1G45230	245797_at	defective chloroplasts and leaves protein-related / DCL protein-related, similar to defective chloroplasts and leaves (DCL) protein SP:Q42463 from (Lycopersicon esculentum)	0.273328	1.20858	0.07599	0.82991	0.97421
AT1G45545,F2G19.5,F2G19_5	245798_at	expressed protein, contains Pfam profile PF05701: Plant protein of unknown function (DUF827)	-0.382254	-1.30338	0.4697	0.12054	0.08983
AT1G45616,F2G19.6,F2G19_6	245799_at	leucine-rich repeat family protein, contains leucine rich-repeat (LRR) domains Pfam:PF00560, INTERPRO:IPR001611; similar to disease resistance protein (Lycopersicon esculentum) gi:3894383:gb:AAC78591	0.566023	1.48043	0.28234	0.06511	0.09363
AT1G46264,F2G19.8,F2G19_8,AT-HSFB4,HSFB4	245800_at	heat shock transcription factor family protein, contains Pfam profile: PF00447 HSF-type DNA-binding domain	0.566887	1.48131	0.28035	0.09232	0.13283
AT1G46912,F2G19_20,F2G19.20	245801_at	F-box family protein-related, contains weak hit to TIGRFAM TIGR01640 : F-box protein interaction domain; similar to hypothetical protein GI:4589954 from (Arabidopsis thaliana) contains weak hit to TIGRFAM TIGR01640 : F-box protein interaction domain;	-0.126067	-1.09131	0.87947	0.07055	0.06279
AT1G46840,F2G19_29,F2G19.29	245802_at	F-box family protein, contains F-box domain Pfam:PF00646; contains 1 predicted transmembrane domain; similar to Probable disease resistance RPP8-like protein 2 (Swiss-Prot:Q9MAG6) (Arabidopsis thaliana)	-0.308574	-1.23848	0.67283	0.08348	0.06547
AT1G47128,F2G19.31,F2G19_31	245803_at	cysteine proteinase (RD21A) / thiol protease, identical to SP:P43297 Cysteine proteinase RD21A precursor (EC 3.4.22.-) {Arabidopsis thaliana}, thiol protease RD21A SP:P43297 from (Arabidopsis thaliana)	1.53875	2.90542	0	8.44083	23.8199
AT1G46696,F2G19.33,F2G19_33	245804_at	expressed protein, slight similarity to maebl (GI:20087019)(Plasmodium falciparum).	0.0795934	1.05673	0.87142	0.06628	0.06803
AT1G46336,F2G19_35,F2G19.35	245805_at	hypothetical protein	-0.594393	-1.50984	0.28132	0.10107	0.06502
AT1G45474,F2G19_4,LHCA5,F2G19.4	245806_at	chlorophyll A-B binding protein, putative (LHCA5), identical to Lhca5 protein (Arabidopsis thaliana) GI:4741942; contains Pfam profile: PF00504 chlorophyll A-B binding protein; similar to light-harvesting complex protein GI:22752 from (Pinus sylvestris)	-0.757632	-1.69071	3.77e-15	4.29022	2.46466
AT1G46768,F2G19_32,RAP2.1,F2G19.32	245807_at	encodes a member of the DREB subfamily A-5 of ERF/AP2 transcription factor family (RAP2.1). The protein contains one AP2 domain. There are 16 members in this subfamily including RAP2.9 and RAP2.10.	3.28894	9.77401	2.37e-13	0.06892	0.65431
AT1G45688,F2G19.25,F2G19_25	245780_at	expressed protein	-0.246354	-1.18622	0.0808	2.68038	2.19471
AT1G45976,S-RIBONUCLEASE BINDING PROTEIN 1,F2G19.22,SBP1,F2G19_22	245781_at	expressed protein	1.25459	2.38598	7.08e-22	0.90781	2.10383
AT1G35200,T32G9_26,T32G9.26	245782_at	60S ribosomal protein L4/L1 (RPL4B), pseudogene, similar to 60S ribosomal protein L4 (fragment) GB:P49691 from (Arabidopsis thaliana); blastp match of 50% identity and 6.3e-17 P-value to SP:Q9XF97:RL4_PRUAR 60S ribosomal protein L4 (L1). (Apricot) {Prunus armeniaca}	0.0575358	1.04068	0.9477	0.06772	0.06845
AT1G35180,AT1G35170	245783_s_at	[AT1G35180, expressed protein, similar to hypothetical protein GB:AAF69173 GI:7767676 from (Arabidopsis thaliana) ];[AT1G35170, expressed protein ]	-1.08717	-2.12456	0.00586	0.35994	0.16455
AT1G35150,T32G9_31,T32G9.31	245752_at	hypothetical protein	0.259443	1.19701	0.612	0.06701	0.07791
AT1G35143,T32G9_43,T32G9.43	245753_at	hypothetical protein	-0.48055	-1.39529	0.21982	0.09021	0.0628
AT1G35183,T32G9.50,T32G9_50	245754_at	expressed protein, ; expression supported by MPSS	-0.129422	-1.09386	0.8469	0.0747	0.06633
AT1G35210,T32G9_25,T32G9.25	245755_at	expressed protein	-1.35279	-2.55403	0.00137	0.79708	0.30312
AT1G35190,T32G9_27,T32G9.27	245756_at	oxidoreductase, 2OG-Fe(II) oxygenase family protein, low similarity to hyoscyamine 6-dioxygenase hydroxylase from Hyoscyamus niger (GB:P24397)(SP:P24397), Atropa belladona (gi:4996123); contains Pfam domain PF03171, 2OG-Fe(II) oxygenase superfamily	1.42278	2.681	5.85e-18	0.59721	1.55513
AT1G35140,PHOSPHATE-INDUCED 1,T32G9_32,PHI-1,T32G9.32	245757_at	phosphate-responsive protein, putative, similar to phi-1 (phosphate-induced gene) (Nicotiana tabacum) GI:3759184; contains Pfam profile PF04674: Phosphate-induced protein 1 conserved region	-6.28658	-78.0644	1.66e-21	13.0427	0.16228
AT1G32240,F27G20_7,F27G20.7	245758_at	myb family transcription factor (KAN2), contains Pfam profile: PF00249 myb-like DNA-binding domain; identical to cDNA GARP-like putative transcription factor KANADI2 (KAN2) GI:15723594	1.31611	2.48997	0.00551	0.09645	0.23327
AT1G66900,T4O24_3,T4O24.3	245759_at	expressed protein	-0.370262	-1.29258	0.03024	1.38954	1.04414
AT1G66920,AT1G66910	245760_s_at	[AT1G66920, serine/threonine protein kinase, putative, similar to receptor serine/threonine kinase PR55K gi:1235680:gb:AAC49208; contains protein kinase domain, Pfam:PF00069; contains serine/threonine protein kinase domain, INTERPRO:IPR002290 ];[AT1G66910, protein kinase, putative, similar to receptor serine/threonine kinase PR5K gi:1235680:gb:AAC49208 ]	-1.03953	-2.05556	0.00295	0.40057	0.18928
AT1G66890,T4O24.4,T4O24_4	245761_at	expressed protein	0.88732	1.84972	0.00296	0.87234	1.56724
AT1G27880,F28L5.4,F28L5_4	245762_at	ATP-dependent DNA helicase, putative, similar to SP:O94761 ATP-dependent DNA helicase Q4 (RecQ4) {Homo sapiens}; contains Pfam profiles PF00270: DEAD/DEAH box helicase, PF00271: Helicase conserved C-terminal domain	-0.911371	-1.88084	0.01658	0.18245	0.09422
AT1G27850,F28L5_11,F28L5.11	245763_at	expressed protein, similar to En/Spm-like transposon protein GB:AAB95292 GI:2088658 from (Arabidopsis thaliana)	-0.531641	-1.44556	0.00027	0.76402	0.51335
AT1G19750,AT1G27840	245764_s_at	[AT1G19750, transducin family protein / WD-40 repeat family protein, similar to Cockayne syndrome complementaion group A proteins (GI:18077663)(Mus musculus) and (SP:Q13216)(Homo sapiens); confirmed by full-length cDNA GI:15982896 ];[AT1G27840, transducin family protein / WD-40 repeat family protein, contains similarity to cockayne syndrome complementation group A protein GB:U28413 GI:975301 from…	0.962097	1.94814	0.003	0.16094	0.30454
AT1G33600,T1E4.2,T1E4_2	245765_at	leucine-rich repeat family protein, contains leucine rich-repeat (LRR) domains Pfam:PF00560, INTERPRO:IPR001611; contains similarity to gi:9294355:dbj:BAB02252 (Arabidopsis thaliana)	-1.13959	-2.20316	8.8e-14	3.31615	1.46196
AT1G33580,T1E4_4,T1E4.4	245766_at	CACTA-like transposase family (Tnp2/En/Spm), has a 5.5e-96 P-value blast match to gb:AAG52024.1:AC022456_5 Tam1-homologous transposon protein TNP2, putative; 12762-16371 (Arabidopsis thaliana) (CACTA-element)	0.35425	1.27833	0.43267	0.06373	0.07913
AT1G33610,T1E4.10,T1E4_10	245767_at	leucine-rich repeat family protein, contains leucine rich-repeat (LRR) domains Pfam:PF00560, INTERPRO:IPR001611	-1.08551	-2.12211	0.01221	0.15219	0.06965
AT1G33590,T1E4_3,T1E4.3	245768_at	disease resistance protein-related / LRR protein-related, contains leucine rich-repeat domains Pfam:PF00560, INTERPRO:IPR001611; similar to Hcr2-5D (Lycopersicon esculentum) gi:3894393:gb:AAC78596	-1.80401	-3.49185	0	8.01446	2.22928
AT1G30220,F12P21.2,F12P21_2	245769_at	sugar transporter family protein, similar to SP:Q96QE2 Proton myo-inositol co-transporter (Hmit) (Homo sapiens); contains Pfam profile PF00083: major facilitator superfamily protein	2.5929	6.03314	3.98e-13	0.18019	1.05591
AT1G30240,F12P21_4,F12P21.4	245770_at	similar to proline-, glutamic acid-, leucine-rich protein 1 [Mus musculus] (GB:NP_083507.2)	0.699199	1.62359	0.0025	0.1476	0.23276
245771_at	245771_at	hypothetical protein predicted by genemark.hmm	-0.214231	-1.1601	0.76215	0.40237	0.33688
AT1G57906,F13D13_1,F13D13.1	245823_at	expressed protein	-0.15912	-1.1166	0.80214	0.07454	0.06484
AT1G57943,F13D13.4,F13D13_4,ATPUP17	245824_at	purine permease-related, low similarity to purine permease (Arabidopsis thaliana) GI:7620007; contains Pfam profile PF03151: Domain of unknown function, DUF250	-1.24061	-2.36299	0.00173	0.20477	0.08417
AT1G57870,F12K22.12,F12K22_12	245825_at	shaggy-related protein kinase kappa, putative / ASK-kappa, putative, similar to shaggy-related protein kinase kappa SP:Q39019 GI:717180 from (Arabidopsis thaliana)	0.182606	1.13494	0.27127	0.63035	0.69487
AT1G57850,F12K22_22,F12K22.22	245826_at	Toll-Interleukin-Resistance (TIR) domain-containing protein, domain signature TIR exists, suggestive of a disease resistance protein.	-0.0470053	-1.03313	0.94368	0.07592	0.07138
AT1G57830,F12K22_13,F12K22.13	245827_at	Toll-Interleukin-Resistance (TIR) domain-containing protein, domain signature TIR exists, suggestive of a disease resistance protein.	-0.422483	-1.34024	0.36707	0.11167	0.08093
AT1G57820,F12K22_14,F12K22.14	245828_at	zinc finger (C3HC4-type RING finger) family protein, low similarity to nuclear protein np95 (Mus musculus) GI:4220590; contains Pfam profiles PF02182: YDG/SRA domain, PF00097: Zinc finger, C3HC4 type (RING finger), PF00628: PHD-finger	-1.77155	-3.41421	2e-05	0.27536	0.07834
AT1G57780,F12K22_17,F12K22.17	245829_at	heavy-metal-associated domain-containing protein, low similarity to myosin-like antigen GI:159877 Onchocerca volvulus; contains Pfam profile PF00403: Heavy-metal-associated domain	0.519051	1.433	0.44119	0.06245	0.08692
AT1G57790,F12K22_16,F12K22.16	245830_at	F-box family protein, contains Pfam PF00646: F-box domain	-0.271103	-1.20673	0.65247	0.51332	0.41317
AT1G48840,T24P22.6,T24P22_6	245831_at	expressed protein, contains Pfam profile: PF04842 plant protein of unknown function (DUF639)	1.82523	3.54366	0.04917	0.23839	0.82052
AT1G48850,EMB1144,T24P22.3,T24P22_3,EMBRYO DEFECTIVE 1144	245832_at	chorismate synthase, putative / 5-enolpyruvylshikimate-3-phosphate phospholyase, putative, similar to chorismate synthase from Lycopersicon esculentum (SP:Q42884), Corydalis sempervirens (SP:P27793); contains Pfam chorismate synthase domain PF01264	0.491114	1.40554	0.00011	1.93026	2.63514
AT1G42220,F19C17_5,F19C17.5	245833_at	CACTA-like transposase family (Ptta/En/Spm), has a 3.7e-14 P-value blast match to At5g36655.1/81-333 CACTA-like transposase family (Ptta/En/Spm) (CACTA-element) (Arabidopsis thaliana)	-0.0883301	-1.06314	0.90695	0.10183	0.09303
AT1G42200,F19C17_6,F19C17.6	245834_at	CACTA-like transposase family (Ptta/En/Spm), has a 2.3e-27 P-value blast match to At5g36655.1/81-333 CACTA-like transposase family (Ptta/En/Spm) (CACTA-element) (Arabidopsis thaliana)	0.0825831	1.05892	0.86202	0.06487	0.06672
AT1G42190,F19C17.40,F19C17_40	245835_at	expressed protein	-0.655383	-1.57503	0.248	0.09986	0.06158
AT1G42250,F19C17_42,F19C17.42	245836_at	replication protein-related, weak similarity to Replication Protein A 70 kDa DNA-binding subunit (RP-A) (RF-A) (Replication factor-A protein 1) (Single-stranded DNA-binding protein) (DMRPA1) (GI:2498844)(SP:Q24492) (Drosophila melanogaster)	0.273096	1.2084	0.53877	0.06172	0.07244
AT1G58450,F9K23.2,F9K23_2	245837_at	peptidyl-prolyl cis-trans isomerase FKBP-type family protein, similar to rof1 from (Arabidopsis thaliana) GI:1373396, GI:1354207; contains Pfam profile PF00515 TPR Domain	0.0607581	1.04302	0.8604	0.06904	0.06995
AT1G58410,F9K23_6,F9K23.6	245838_at	disease resistance protein (CC-NBS-LRR class), putative, domain signature CC-NBS-LRR exists, suggestive of a disease resistance protein.	-0.210012	-1.1567	0.66196	0.10433	0.08761
AT1G58390,F9K23_8,F9K23.8	245839_at	disease resistance protein (CC-NBS-LRR class), putative, domain signature CC-NBS-LRR exists, suggestive of a disease resistance protein.	0.37973	1.30108	0.41756	0.06181	0.07811
AT1G58420,F9K23_5,F9K23.5	245840_at	expressed protein	-0.0798259	-1.05689	0.80394	0.28127	0.25849
AT1G58380,AT1G58684,AT1G59359,AT1G58983	245841_s_at	[AT1G58380, 40S ribosomal protein S2 (RPS2A), similar to ribosomal protein S2 GI:939717 from (Urechis caupo) ];[AT1G58684, 40S ribosomal protein S2, putative ];[AT1G59359, 40S ribosomal protein S2 (RPS2B), similar to ribosomal protein S2 GI:430711 from (Drosophila melanogaster) ];[AT1G58983, 40S ribosomal protein S2, putative, similar to ribosomal protein S2 GI:939717 from (Urechis caupo) ]	-0.2428	-1.18328	0.07941	9.78851	8.03479
AT1G58430,RXF26,F9K23.4,F9K23_4	245842_at	GDSL-motif lipase/hydrolase family protein, similar to family II lipases EXL3 GI:15054386, EXL1 GI:15054382, EXL2 GI:15054384 from (Arabidopsis thaliana); contains Pfam profile PF00657: GDSL-like Lipase/Acylhydrolase	-0.138823	-1.10101	0.79918	0.07341	0.06476
AT1G58470,RBP1,RNA-BINDING PROTEIN 1,F9K23.11,XF41,ATRBP1,F9K23_11	245808_at	RNA-binding protein (XF41), identical to RNA binding protein GI:18181938 from (Arabidopsis thaliana); contains InterPro entry IPR000504: RNA-binding region RNP-1 (RNA recognition motif) (RRM) domain 15450911 gb AY054536.1	1.43501	2.70381	0.0001	0.12857	0.33764
AT1G58440,XF1,F9K23.3,F9K23_3	245809_at	squalene monooxygenase, putative / squalene epoxidase, putative, similar to SP:O65404 (SE 1,1), SP:O65402 (SE 1,2) 6566341 dbj AB008021.1 AB008021	-0.520646	-1.43458	0.03406	1.21922	0.82547
AT1G38065,AT1G38131	245810_at	[AT1G38065, expressed protein, contains Pfam PF03138: Plant protein family. The function of this family of plant proteins is unknown; previously annotated as growth regulator-related protein based on similarity to axi 1 protein (GB:X80301) (GI:559920) from (Nicotiana tabacum), which, due to scienitific fraud was retracted. Retraction in: Schell J. EMBO J 1999 May 17;18(10):2908. PMID:10400497. ];…	-1.62595	-3.08646	3.38e-08	0.40024	0.12595
AT1G37537	245811_at	gypsy-like retrotransposon family, has a 1.5e-34 P-value blast match to GB:AAD19359 polyprotein (gypsy_Ty3-element) (Sorghum bicolor)	-0.406438	-1.32542	0.43177	0.0895	0.06558
245812_at	245812_at	hypothetical protein predicted by genemark.hmm	0.289473	1.22221	0.56909	0.06115	0.07259
AT1G49920,T18C15.1,T18C15_1	245813_at	zinc finger protein-related, weak similarity to mudrA (Zea mays) GI:540581, MURAZC (Zea mays) GI:1857256; contains Pfam profiles PF03108: MuDR family transposase, PF04434: SWIM zinc finger	-1.12032	-2.17395	0.14251	0.20747	0.09269
AT1G49910,T18C15_2,T18C15.2	245814_at	WD-40 repeat family protein / mitotic checkpoint protein, putative, contains 5 WD-40 repeats (PF00400) (1 weak); similar to testis mitotic checkpoint protein BUB3 (GB:AAC28439,SP:O43684)(Homo sapiens)	-0.00710893	-1.00494	0.99348	0.09484	0.09166
AT1G32190,F3C3_3,F3C3.3	245784_at	expressed protein	-0.0720858	-1.05124	0.86531	0.14085	0.13014
AT1G32180,F3C3.4,CSLD6,ATCSLD6,F3C3_4	245785_at	cellulose synthase family protein, similar to cellulose synthase catalytic subunit gi:2827143 from (Arabidopsis thaliana), cellulose synthase-9 (gi:9622890) from Zea mays	0.527389	1.44131	0.29518	0.06078	0.08509
AT1G32150,F3C3_7,F3C3.7	245786_at	bZIP transcription factor family protein, contains Pfam profile: PF00170 bZIP transcription factor	-0.283394	-1.21706	0.38725	0.5592	0.44627
AT1G32130,F3C3.8,F3C3_8	245787_at	similar to IWS1 C-terminus family protein [Arabidopsis thaliana] (TAIR:At4g19000.1); similar to P0416D03.25 [Oryza sativa (japonica cultivar-group)] (GB:XP_462790.1); contains InterPro domain IWS1, C-terminal (InterPro:IPR008654)	0.554828	1.46898	5.26e-09	1.09005	1.55528
AT1G32120,F3C3_9,F3C3.9	245788_at	expressed protein, contains Pfam profile PF04819: Family of unknown function (DUF716) (Plant viral-response family)	1.03863	2.05428	0.01097	0.16507	0.32936
AT1G32090,F3C3_11,F3C3.11	245789_at	early-responsive to dehydration protein-related / ERD protein-related, similar to ERD4 protein (early-responsive to dehydration stress) (Arabidopsis thaliana) GI:15375406; contains Pfam profile PF02714: Domain of unknown function DUF221	0.04757	1.03352	0.92434	0.23629	0.2372
AT1G32200,ATS1,F3C3.13,GLYCEROL-3-PHOSPHATE ACYLTRANSFERASE,ACYLTRANSFERASE 1,ACT1,F3C3_13	245790_at	glycerol-3-phosphate acyltransferase, chloroplast (ATS1), identical to SP:Q43307:PLSB_ARATH Glycerol-3-phosphate acyltransferase, chloroplast precursor (EC 2.3.1.15) (GPAT) (ATS1) {Arabidopsis thaliana}; contains Pfam profile PF01553: Acyltransferase	-1.78238	-3.43992	0	2.47331	0.69835
AT1G32210,F3C3.14,DEFENDER AGAINST APOPTOTIC DEATH 1,F3C3_14,ATDAD1	245791_at	defender against cell death 1 (DAD1), identical to defender against cell death 1 (DAD-1, AtDAD1) (Arabidopsis thaliana) SWISS-PROT:Q39080	-0.0959705	-1.06879	0.61885	2.25675	2.05087
AT1G32100,F3C3_10,F3C3.10	245792_at	pinoresinol-lariciresinol reductase, putative, similar to pinoresinol-lariciresinol reductase TH1 (Tsuga heterophylla)(GI:7578915); contains isoflavone reductase domain PF02716	1.68212	3.20903	8.11e-21	0.35545	1.1079
AT1G32220,F3C3_2,F3C3.2	245793_at	expressed protein	-0.897253	-1.86251	5.48e-20	4.25777	2.22039
AT1G32170,XYLOGLUCAN ENDOTRANSGLYCOSYLASE 4,F3C3.5,XYLOGLUCAN ENDOTRANSGLYCOSYLASE-RELATED PROTEIN,XTR4,F3C3_5	245794_at	xyloglucan:xyloglucosyl transferase, putative / xyloglucan endotransglycosylase, putative / endo-xyloglucan transferase, putative (XTR4), identical to N-terminal partial sequence of xyloglucan endotransglycosylase-related protein XTR4 GI:1244754 from (Arabidopsis thaliana); similar to endoxyloglucan transferase (Arabidopsis thaliana) GI:5533311	-1.06451	-2.09147	0.00306	0.89448	0.4154
AT5G11050	245847_at	myb family transcription factor, contains Pfam profile: PF00249 myb-like DNA binding domain; identical to cDNA putative transcription factor MYB64 (MYB64) GI:15375309	0.116998	1.08447	0.87709	0.06779	0.0714
AT5G13480	245848_at	similar to WD-40 repeat family protein [Arabidopsis thaliana] (TAIR:At5g67320.1); similar to putative FY protein [Oryza sativa (japonica cultivar-group)] (GB:BAD87887.1); contains InterPro domain G-protein beta WD-40 repeat (InterPro:IPR001680)	0.1359	1.09877	0.63195	0.32462	0.34644
AT5G13520	245849_at	peptidase M1 family protein, similar to SP:P09960 Leukotriene A-4 hydrolase (EC 3.3.2.6) (LTA-4 hydrolase) {Homo sapiens}; contains Pfam profile PF01433: Peptidase family M1	0.036209	1.02542	0.90931	0.17892	0.1782
AT5G13530	245850_at	protein kinase family protein / ankyrin repeat family protein, contains similarity to ankyrin-related gene UNC-44 gi:790608:gb:AAA85854; contains Pfam domains PF00023: Ankyrin repeat and PF00069: Protein kinase domain	0.262598	1.19964	0.55411	0.11624	0.13544
AT5G13540	245851_at	expressed protein, HERC2 - Homo sapiens, EMBL:AF071172; isoform contains non-consensus GG acceptor splice site at intron 6	0.69621	1.62026	7e-05	0.34059	0.53599
AT5G13510	245852_at	ribosomal protein L10 family protein, ribosomal protein L10- Nicotiana tabacum, EMBL:AB010879	-1.69066	-3.22805	0	8.66591	2.60747
AT5G13500	245853_at	expressed protein, predicted protein At2g25260 - Arabidopsis thaliana, EMBL:AC007070	0.104242	1.07493	0.78205	0.53065	0.55403
AT5G13490	245854_at	ADP, ATP carrier protein 2, mitochondrial / ADP/ATP translocase 2 / adenine nucleotide translocator 2 (ANT2), identical to SWISS-PROT:P40941 ADP,ATP carrier protein 2, mitochondrial precursor (Adenine nucleotide translocator 2) (Arabidopsis thaliana)	1.91164	3.76236	1.7e-23	0.74705	2.72997
AT5G13550	245855_at	sulfate transporter family protein, similar to sulfate transporter (Arabidopsis thaliana) GI:3777483; contains Pfam profiles PF00916: Sulfate transporter family, PF01740: STAS domain	1.02545	2.03559	1.61e-11	0.43561	0.86125
AT5G28240	245856_at	expressed protein, predicted proteins, Arabidopsis thaliana	0.255224	1.19352	0.73002	0.06289	0.07291
AT5G28270	245857_at	hypothetical protein, similar to At2g12100, At2g05450, At1g45090, At2g16180, At2g06750	-0.552204	-1.46632	0.33218	0.10004	0.06627
AT5G28280	245858_at	pseudogene, sterol desaturase domain-containing protein, CER1-like, A.thaliana, ATCER1L19; blastp match of 55% identity and 8.9e-22 P-value to GP:4769012:gb:AAD29719.1:AF143746_1:AF143746 CER1 {Oryza sativa}	-0.17666	-1.13027	0.73274	0.07344	0.06311
AT5G28290	245859_at	protein kinase, putative, similar to LSTK-1-like kinase (Lycopersicon esculentum) GI:15637110; contains Pfam profile: PF00069 Eukaryotic protein kinase domain	-0.460253	-1.37578	0.37084	0.14953	0.10557
AT5G28310	245860_at	oxidoreductase-related, low similarity to glyoxylate reductase from Thermococcus litoralis (gi:13515409)	0.845099	1.79637	0.03377	0.08903	0.15534
AT5G28300	245861_at	trihelix DNA-binding protein, putative, similar to GT-2 factor (Arabidopsis thaliana GI:416490	0.909012	1.87774	0.00057	0.37872	0.69072
AT5G01010	245862_at	expressed protein	0.952264	1.93492	2.65e-09	0.83351	1.56646
AT1G58060,AT1G58050	245863_s_at	[AT1G58060, helicase domain-containing protein, contains similarity to SP:P24785 Dosage compensation regulator (Male-less protein) (No action potential protein) {Drosophila melanogaster}; contains Pfam profiles PF04408: Helicase associated domain (HA2), PF00271: Helicase conserved C-terminal domain ];[AT1G58050, helicase domain-containing protein, contains similarity to SP:P24785 Dosage compensat…	0.929475	1.90458	0.00024	0.13235	0.24484
AT1G58070,T15M6.8,T15M6_8	245864_at	expressed protein	0.726738	1.65491	0.11976	0.14574	0.23426
245865_at	245865_at	hypothetical protein contains similarity to cell proliferation related protein GI:9931486 from [Mus musculus]	-0.841444	-1.79183	0.41328	0.11561	0.06267
AT1G57990,AT1G57980	245866_s_at	[AT1G57990, purine permease-related, low similarity to purine permease (Arabidopsis thaliana) GI:7620007; contains Pfam profile PF03151: Domain of unknown function, DUF250 ];[AT1G57980, purine permease-related, low similarity to purine permease (Arabidopsis thaliana) GI:7620007; contains Pfam profile PF03151: Domain of unknown function, DUF250 ]	-2.59529	-6.04306	1.14e-12	8.41667	1.35279
AT1G58080,T15M6_9,T15M6.9,ATP PHOSPHORIBOSYL TRANSFERASE,ATATP-PRT1	245867_at	ATP phosphoribosyl transferase 1 (ATP-PRT1), identical to ATP phosphoribosyl transferase GI:6683617 from (Arabidopsis thaliana)	-1.04518	-2.06361	1.4e-07	2.21442	1.04226
AT1G58030,CAT2,CATIONIC AMINO ACID TRANSPORTER 2	245868_at	amino acid permease family protein, similar to SP:P18581 Low-affinity cationic amino acid transporter-2 (CAT-2) (T-cell early activation protein) {Mus musculus}; contains Pfam profile PF00324: Amino acid permease	1.18244	2.26958	9.6e-10	2.35404	5.18927
AT1G26330,F28B23_2,F28B23.2	245869_at	expressed protein	-0.832973	-1.78134	0.13529	0.11454	0.06245
AT1G26300,F28B23_4,F28B23.4	245870_at	BSD domain-containing protein, contains Pfam profile PF03909: BSD domain	0.310335	1.24	0.36573	0.34995	0.42148
AT1G26290,F28B23.5,F28B23_5	245871_at	expressed protein	-0.871674	-1.82979	0.0642	0.12216	0.06485
AT1G26300,F28B23_4,F28B23.4	245872_at	BSD domain-containing protein, contains Pfam profile PF03909: BSD domain	0.417766	1.33584	0.0857	0.22164	0.28758
AT1G26260,F28B23.8,F28B23_8	245873_at	basic helix-loop-helix (bHLH) family protein, similar to bHLH transcription factor GBOF-1 GI:5923912 from (Tulipa gesneriana)	0.623692	1.54083	0.28086	0.07337	0.10981
245874_at	245874_at	unknown protein	-0.248148	-1.18769	0.77064	0.07972	0.0652
AT1G26240,F28B23_10,F28B23.10	245875_at	proline-rich extensin-like family protein, similar to hydroxyproline-rich glycoprotein precursor gi:727264:gb:AAA87902; contains proline-rich extensin domains, INTERPRO:IPR002965	0.00401953	1.0028	0.9957	0.06559	0.06389
AT1G26230,F28B23.11,F28B23_11	245876_at	chaperonin, putative, similar to SWISS-PROT:P08927- RuBisCO subunit binding-protein beta subunit, chloroplast precursor (60 kDa chaperonin beta subunit, CPN-60 beta) (Pisum sativum); contains Pfam:PF00118 domain, TCP-1/cpn60 chaperonin family	-0.850247	-1.80281	1.77e-07	0.67168	0.36188
AT1G26220,F28B23_27,F28B23.27	245877_at	GCN5-related N-acetyltransferase (GNAT) family protein, low similarity to SP:P09453 Ribosomal-protein-alanine acetyltransferase (EC 2.3.1.128) {Escherichia coli}; contains Pfam profile PF00583: acetyltransferase, GNAT family	-1.49782	-2.82416	6e-05	1.14343	0.39325
AT1G26190,F28B23_13,F28B23.13	245878_at	phosphoribulokinase/uridine kinase family protein, weak similarity to SP:Q59190 Uridine kinase (EC 2.7.1.48) (Uridine monophosphokinase) (Cytidine monophosphokinase) {Borrelia burgdorferi}; contains Pfam profile PF00485: Phosphoribulokinase / Uridine kinase family	0.108627	1.0782	0.69581	0.2019	0.21144
245843_at	245843_at	unknown protein	-0.114075	-1.08229	0.55528	0.57603	0.51695
AT1G26170,F28B23.15,F28B23_15	245844_at	importin beta-2 subunit family protein, similar to Importin9 isoform 1 (Mus musculus) GI:15186756; contains Pfam profile PF03810: Importin-beta N-terminal domain	0.360363	1.28374	0.06684	0.30697	0.38275
AT1G26150,F28B23_17,F28B23.17	245845_at	similar to protein kinase family protein [Arabidopsis thaliana] (TAIR:At5g38560.1); similar to putative receptor protein kinase PERK1 [Oryza sativa (japonica cultivar-group)] (GB:BAD87028.1); contains InterPro domain Serine/threonine protein kinase, active site (InterPro:IPR008271); contains InterPro domain Tyrosine protein kinase (InterPro:IPR001245); contains InterPro domain Serine/threonine pr…	-1.05488	-2.07754	8e-05	0.7343	0.3433
AT1G26130,F28B23_19,F28B23.19	245846_at	haloacid dehalogenase-like hydrolase family protein, similar to Potential phospholipid-transporting ATPase (EC 3.6.3.1) from Homo sapiens (SP:Q9Y2Q0, SP:O43520), Mus musculus (SP:P98200, SP:P70704), {Bos taurus} SP:Q29449; contains InterPro accession IPR005834: Haloacid dehalogenase-like hydrolase	0.215062	1.16074	0.44215	0.1926	0.21714
AT1G26090,F14G11.6	245815_at	expressed protein	0.123609	1.08945	0.5706	0.24517	0.25943
AT1G26210,F28B23.12,F28B23_12	245816_at	expressed protein, similar to hypothetical protein GI:6524175 from (Arabidopsis thaliana)	-0.107763	-1.07756	0.4861	0.69417	0.6257
AT1G26160,F28B23_16,F28B23.16	245817_at	metal-dependent phosphohydrolase HD domain-containing protein, contains Pfam profile PF01966: HD domain	0.0249145	1.01743	0.9022	0.67555	0.66759
AT1G26100,F14G11_7,F14G11.7	245818_at	cytochrome B561 family protein, contains Pfam domain, PF03188: Cytochrome b561	-0.898548	-1.86421	0.00331	0.37465	0.1952
AT1G26310,MADS3,AGL10,F28B23.25,F28B23_25,CAL1,CAULIFLOWER,CAL	245819_at	MADS-box protein, putative, strong similarity to DNA-binding protein (Brassica rapa subsp. pekinensis) GI:6469345, SP:Q41276 Floral homeotic protein APETALA1 (MADS C) {Sinapis alba}; contains InterPro accession IPR002100: Transcription factor, MADS-box	0.280437	1.21457	0.63986	0.06435	0.07591
AT1G26320,F28B23.3,F28B23_3	245820_at	NADP-dependent oxidoreductase, putative, similar to probable NADP-dependent oxidoreductase (zeta-crystallin homolog) P1 (SP:Q39172)(gi:886428) and P2 (SP:Q39173)(gi:886430), Arabidopsis thaliana; similar to allyl alcohol dehydrogenase GI:9758497 from (Arabidopsis thaliana)	0.60592	1.52195	0.34709	0.06454	0.09541
AT1G26270,F28B23_7,F28B23.7	245821_at	phosphatidylinositol 3- and 4-kinase family protein, similar to phosphatidylinositol 4-kinase type-II beta (Homo sapiens) GI:20159767; contains Pfam profile PF00454: Phosphatidylinositol 3- and 4-kinase	-0.0730824	-1.05196	0.75921	1.31267	1.212
AT1G26110,F14G11.8,F14G11_8	245822_at	expressed protein	0.507823	1.42189	6.49e-07	1.43609	1.98332
AT5G28770	245925_at	bZIP transcription factor family protein, similar to seed storage protein opaque-2(bZIP family)GI:168428 from Zea mays; contains Pfam profile PF00170: bZIP transcription factor; identical to cDNA bZIP protein BZO2H3 GI:10954098	-2.98419	-7.91286	1.27e-08	2.46343	0.30238
AT5G24740	245926_at	expressed protein	1.26303	2.40001	0.00327	0.13004	0.30314
AT5G24750	245927_at	expressed protein	-0.172275	-1.12684	0.83085	0.07273	0.06269
AT5G24770,AT5G24780	245928_s_at	[AT5G24770, vegetative storage protein 2 (VSP2), identical to SP:O82122 Vegetative storage protein 2 precursor {Arabidopsis thaliana}; contains Pfam profile PF03767: HAD superfamily (subfamily IIIB) phosphatase ];[AT5G24780, vegetative storage protein 1 (VSP1), identical to SP:O49195 Vegetative storage protein 1 precursor {Arabidopsis thaliana}; contains Pfam profile PF03767: HAD superfamily (sub…	2.25177	4.7627	3.65e-20	6.62849	30.6629
AT5G24760	245929_at	alcohol dehydrogenase, putative, similar to alcohol dehydrogenase from Solanum tuberosum (SP:p14673); contains Pfam zinc-binding dehydrogenase domain PF00107	0.908215	1.87673	5e-05	0.32752	0.59701
AT5G09240	245930_at	transcriptional coactivator p15 (PC4) family protein, similar to SP:P11031 Activated RNA polymerase II transcriptional coactivator p15 precursor (PC4) (p14) (Single-stranded DNA binding protein p9) {Mus musculus}; contains Pfam profile PF02229: Transcriptional Coactivator p15 (PC4)	-1.85636	-3.62092	2.01e-14	0.7897	0.21183
AT5G09280	245931_at	pectate lyase family protein, similar to major pollen allergen Cup a 1 SP:Q9SCG9 from (Cupressus arizonica)	-0.763844	-1.69802	0.29463	0.11289	0.06458
AT5G09290	245932_at	3(2),5-bisphosphate nucleotidase, putative / inositol polyphosphate 1-phosphatase, putative, similar to SP:Q42546 3(2),5-bisphosphate nucleotidase (EC 3.1.3.7) {Arabidopsis thaliana}; contains Pfam profile PF00459: Inositol monophosphatase family	0.169684	1.12481	0.77572	0.10217	0.11162
AT5G09320	245933_at	vacuolar sorting protein 9 domain-containing protein / VPS9 domain-containing protein, contains similarity to Rab5 GDP/GTP exchange factor, Rabex5 (Bos taurus) gi:2558516:emb:CAA04545; contains Pfam profile PF02204: Vacuolar sorting protein 9 (VPS9) domain	-0.0207953	-1.01451	0.95422	0.22207	0.21261
AT5G09330	245934_at	no apical meristem (NAM) family protein, similar to NAC1 (GI:7716952) {Medicago truncatula}; contains Pfam PF02365: No apical meristem (NAM) protein	0.164768	1.12098	0.13	0.84084	0.9155
AT5G09340	245907_at	ubiquitin, putative, similar to ubiquitin SP:P42740 from (Aglaothamnion neglectum)	-0.188885	-1.13988	0.76125	0.0775	0.06604
AT5G09360	245908_at	laccase family protein / diphenol oxidase family protein, similar to laccase (Pinus taeda)(GI:13661201)	-0.421519	-1.33935	0.4264	0.08715	0.0632
AT5G09380	245909_at	DNA-directed RNA polymerase III RPC4 family protein, low similarity to SP:P25441 DNA-directed RNA polymerase III 47 kDa polypeptide (EC 2.7.7.6) (C53) (RNA polymerase C subunit 4) {Saccharomyces cerevisiae}; contains Pfam profile PF05132: RNA polymerase III RPC4	0.0780985	1.05563	0.82081	0.20761	0.21286
AT5G09410	245910_at	calmodulin-binding protein, similar to another ethylene-upregulated calmodulin-binding protein ER1 GI:11612392 from (Nicotiana tabacum)	-0.634056	-1.55194	0.00106	0.98197	0.61457
AT5G09420	245879_at	chloroplast outer membrane translocon subunit, putative, similar to component of chloroplast outer membrane translocon Toc64 (Pisum sativum) GI:7453538; contains Pfam profiles PF01425: Amidase, PF00515: TPR Domain	0.32804	1.25531	0.36065	0.13675	0.16674
AT5G09430	245880_at	hydrolase, alpha/beta fold family protein, low similarity to hydrolases from Rhodococcus sp. EtbD1 GI:3273239, EtbD2 GI:3273241; contains Pfam profile PF00561: hydrolase, alpha/beta fold family	-0.125403	-1.09082	0.8317	0.07557	0.06729
AT5G09460	245881_at	expressed protein	-0.416304	-1.3345	0.13338	0.44516	0.324
AT5G09470	245882_at	mitochondrial substrate carrier family protein, contains Pfam profile: PF00153 mitochondrial carrier protein	-0.7863	-1.72464	0.11252	0.1133	0.06381
AT5G09500	245883_at	40S ribosomal protein S15 (RPS15C), ribosomal protein S15 - Arabidopsis thaliana, EMBL:Z23161	-0.666545	-1.58727	0.0557	0.34249	0.20958
AT5G09300	245884_at	2-oxoisovalerate dehydrogenase, putative / 3-methyl-2-oxobutanoate dehydrogenase, putative / branched-chain alpha-keto acid dehydrogenase E1 alpha subunit, putative, similar to branched-chain alpha-keto acid dehydrogenase E1-alpha subunit (Gallus gallus) GI:12964598; contains Pfam profile PF00676: Dehydrogenase E1 component	-0.180082	-1.13296	0.69954	0.1993	0.17086
AT5G09440	245885_at	phosphate-responsive protein, putative, similar to phi-1 (phosphate-induced gene) (Nicotiana tabacum) GI:3759184; contains Pfam profile PF04674: Phosphate-induced protein 1 conserved region	-0.998771	-1.9983	8.54e-08	3.04927	1.48211
AT5G09510	245886_at	40S ribosomal protein S15 (RPS15D), ribosomal protein S15 - Arabidopsis thaliana, EMBL:Z23161	-0.505631	-1.41975	4e-05	1.91599	1.31077
AT5G09390	245887_at	CD2-binding protein-related, similar to CD2 cytoplasmic domain binding protein (Homo sapiens) GI:3983427	0.754244	1.68676	0.0024	0.48765	0.79893
AT5G09450	245888_at	pentatricopeptide (PPR) repeat-containing protein, low similiarity to DNA-binding protein (Triticum aestivum) GI:6958202; contains Pfam profile: PF01535 PPR repeat	0.893034	1.85707	0.01283	0.28227	0.50914
AT5G09480	245889_at	hydroxyproline-rich glycoprotein family protein, contains proline-rich extensin domains, INTERPRO:IPR002965; Common family members At5g09530, At5g09520, At1g44222 (Arabidopsis thaliana)	1.34857	2.5466	0.01157	0.06623	0.16382
AT5G09490	245890_at	40S ribosomal protein S15 (RPS15B), ribosomal protein S15 - Arabidopsis thaliana, EMBL:Z23161	-0.744012	-1.67482	0.02324	0.23533	0.13648
AT5G09220	245891_at	amino acid permease 2 (AAP2), identical to amine acid permease AAP2 (Arabidopsis thaliana) GI:510236	-0.2135	-1.15948	0.57528	1.95154	1.63478
AT5G09370	245892_at	protease inhibitor/seed storage/lipid transfer protein (LTP) family protein, similar to lipid transfer protein - Hordeum vulgare, EMBL:AF109195; contains Pfam protease inhibitor/seed storage/LTP family domain PF00234	-0.402917	-1.32217	0.61851	0.08898	0.06537
AT5G09270	245893_at	expressed protein	0.296515	1.22818	0.3665	0.32779	0.39102
AT5G09310	245894_at	expressed protein	-0.299339	-1.23058	0.01048	1.09761	0.86634
AT5G09230	245895_at	transcriptional regulator Sir2 family protein, contains Pfam domain PF02146: transcriptional regulator, Sir2 family;	0.929708	1.90488	7e-05	0.38439	0.71119
AT5G09250	245896_at	transcriptional coactivator p15 (PC4) family protein, similar to SP:P11031 Activated RNA polymerase II transcriptional coactivator p15 precursor (PC4) (p14) (Single-stranded DNA binding protein p9) {Mus musculus}; contains Pfam profile PF02229: Transcriptional Coactivator p15 (PC4)	-0.163439	-1.11996	0.64867	0.40782	0.35368
AT5G09400	245897_at	potassium transporter family protein, similar to K+ transporter HAK5 (Arabidopsis thaliana) GI:7108597; contains Pfam profile PF02705: K+ potassium transporter; KUP/HAK/KT Transporter family member, PMID:11500563; Note: possible sequencing error causes a frameshift in the 4th exon:15810448:gb:AY056263	1.06484	2.09195	0.00335	0.16798	0.34131
AT5G11020	245898_at	protein kinase family protein, contains protein kinase domain, Pfam:PF00069	-0.220244	-1.16492	0.56421	0.15649	0.13048
AT5G11030	245899_at	expressed protein	0.941933	1.92109	0.04323	0.12669	0.2364
AT5G11040	245900_at	expressed protein, weak similarity to hypercellular protein (Aspergillus nidulans) GI:9309269	0.154968	1.11339	0.53157	0.48029	0.51939
AT5G11060	245901_at	homeobox protein knotted-1 like 4 (KNAT4), identical to homeobox protein knotted-1 like 4 ( KNAT4) SP:P48001 from (Arabidopsis thaliana)	0.633658	1.55149	0.07273	0.85162	1.28333
AT5G11080	245902_at	ubiquitin family protein, contains INTERPRO:IPR000626 ubiquitin domain	-0.05923	-1.04191	0.92504	0.06967	0.06495
AT5G11100	245903_at	C2 domain-containing protein, similar to Ca2+-dependent lipid-binding protein (CLB1) GI:2789434 from (Lycopersicon esculentum)	1.60057	3.03262	0.00128	0.0625	0.18408
AT5G11110	245904_at	similar to sucrose-phosphate synthase, putative [Arabidopsis thaliana] (TAIR:At1g04920.1); similar to sucrose-phosphate synthase, putative [Arabidopsis thaliana] (TAIR:At5g20280.1); similar to sucrose-phosphate synthase, putative [Arabidopsis thaliana] (TAIR:At4g10120.1); similar to sucrose phosphate synthase [Lycopersicon esculentum] (GB:AAU29197.1); similar to sucrose-6-phosphate synthase [Nico…	3.91117	15.0446	3.66e-38	0.14805	2.16342
AT5G11090	245905_at	serine-rich protein-related, contains some similarity to serine-rich proteins	1.0084	2.01169	5.8e-10	1.71025	3.34169
AT5G11070	245906_at	expressed protein	0.18822	1.13936	0.33698	5.16762	5.71873
AT5G19530	245947_at	spermine/spermidine synthase family protein, similar to SP:P09158 Spermidine synthase (EC 2.5.1.16) (Putrescine aminopropyltransferase) {Escherichia coli}; contains Pfam profile PF01564: Spermine/spermidine synthase	-0.841278	-1.79162	0.0004	0.88134	0.4778
AT5G19540	245948_at	expressed protein	0.769359	1.7045	1.29e-10	2.33247	3.86153
AT5G19510	245949_at	elongation factor 1B alpha-subunit 2 (eEF1Balpha2), identical to elongation factor 1B alpha-subunit (Arabidopsis thaliana) GI:6686821	-0.199083	-1.14798	2e-05	9.56549	8.09321
AT5G19570	245950_at	expressed protein	0.0652759	1.04629	0.88398	0.36677	0.37272
AT5G19550	245951_at	aspartate aminotransferase, cytoplasmic isozyme 1 / transaminase A (ASP2), identical to SP:P46645 Aspartate aminotransferase, cytoplasmic isozyme 1 (EC 2.6.1.1) (Transaminase A) {Arabidopsis thaliana}	0.35528	1.27924	0.00269	1.64043	2.03825
AT5G28500	245952_at	expressed protein, predicted proteins, Arabidopsis thaliana and Synechocystis sp.	-0.910607	-1.87982	7.09e-11	2.87494	1.48545
AT5G28520	245953_at	jacalin lectin family protein, similar to myrosinase-binding protein homolog (Arabidopsis thaliana) GI:2997767; contains Pfam profile PF01419 jacalin-like lectin domain	0.514666	1.42867	0.42415	0.06601	0.0916
AT5G28530	245954_at	far-red impaired responsive protein, putative, similar to far-red impaired response protein FAR1 (Arabidopsis thaliana) gi:5764395:gb:AAD51282; contains Pfam:PF03101 domain: FAR1 family	0.7767	1.71319	0.11833	0.1324	0.22032
AT5G28510	245955_at	glycosyl hydrolase family 1 protein, contains Pfam PF00232 : Glycosyl hydrolase family 1 domain; TIGRFAM TIGR01233: 6-phospho-beta-galactosidase; similar to beta-glucosidase 1 (GI:12043529) (Arabidopsis thaliana)	0.00265754	1.00183	0.99597	0.09356	0.09104
AT5G42020,AT5G28540	245956_s_at	[AT5G42020, luminal binding protein 2 (BiP-2) (BP2), similar to SWISS-PROT: Q39043; GI:1303695; luminal binding protein (BiP) (Arabidopsis thaliana) ];[AT5G28540, luminal binding protein 1 (BiP-1) (BP1), SWISS-PROT:Q9LKR3 PMID:8888624 ]	0.168555	1.12394	0.32864	3.76611	4.11135
AT5G19590	245957_at	expressed protein, contains Pfam profile PF04398: Protein of unknown function, DUF538	-0.0838455	-1.05984	0.4906	2.89183	2.65021
AT5G19610	245958_at	sec7 domain-containing protein, similar to SP:Q42510 Pattern formation protein EMB30 (GNOM) {Arabidopsis thaliana}; contains Pfam profile PF01369: Sec7 domain	-0.517523	-1.43148	0.23546	0.09479	0.06432
AT5G19640	245959_at	proton-dependent oligopeptide transport (POT) family protein, contains Pfam profile: PF00854 POT family	-0.459788	-1.37534	0.55745	0.09017	0.06368
AT5G19660	245960_at	subtilase family protein, contains Pfam profile: PF00082 subtilase family	-0.109159	-1.07859	0.68712	0.51664	0.46525
AT5G19670	245961_at	exostosin family protein, contains Pfam domain, PF03016: Exostosin family	-0.511045	-1.42507	0.41693	0.15335	0.10452
AT5G19700	245962_at	MATE efflux protein-related, contains Pfam profile PF01554: Uncharacterized membrane protein family	-0.539448	-1.45342	0.41906	0.09422	0.06297
AT5G19710	245963_at	hypothetical protein, HPt phosphotransmitter - Arabidopsis thaliana, EMBL:AB041766	-0.276185	-1.21097	0.59582	0.07772	0.06234
AT5G19720	245964_at	tRNA synthetase class I (E and Q) family protein, similar to tRNA-glutamine synthetase (Lupinus luteus) GI:2995455; contains Pfam profile PF03950: tRNA synthetases class I (E and Q), anti-codon binding domain	-0.425506	-1.34304	0.33165	0.16291	0.11782
AT5G19730	245965_at	pectinesterase family protein, contains Pfam profile: PF01095 pectinesterase	0.0300302	1.02104	0.9468	0.17522	0.17377
AT5G19790,AT5G19780	245966_at	[AT5G19790, encodes a member of the ERF (ethylene response factor) subfamily B-6 of ERF/AP2 transcription factor family (RAP2.11). The protein contains one AP2 domain. There are 12 members in this subfamily including RAP2.11. ];[AT5G19780, tubulin alpha-3/alpha-5 chain (TUA5), nearly identical to SP:P20363 Tubulin alpha-3/alpha-5 chain {Arabidopsis thaliana} ]	0.272365	1.20778	0.77758	0.06904	0.08099
AT5G19800	245967_at	hydroxyproline-rich glycoprotein family protein, similar to extensin (Catharanthus roseus) gi:1486263:dbj:BAA13175; contains proline-rich extensin domains, INTERPRO:IPR002965	-0.552935	-1.46706	0.40204	0.10152	0.06721
AT5G19810	245968_at	proline-rich extensin-like family protein, contains proline-rich extensin domains, INTERPRO:IPR002965	-0.634621	-1.55254	0.24571	0.0999	0.0625
AT5G19830	245969_at	similar to peptidyl-tRNA hydrolase family protein [Arabidopsis thaliana] (TAIR:At5g16140.1); similar to CRS2 [Zea mays] (GB:AAF27939.1); similar to A Chain A, Crystal Structure Of The Chloroplast Group Ii Intron Splicing Factor Crs2 (GB:1RYB); contains InterPro domain Peptidyl-tRNA hydrolase (InterPro:IPR001328)	0.463475	1.37886	0.18446	0.13619	0.18239
AT5G19840	245935_at	transcription factor jumonji (jmjC) domain-containing protein, low similarity to PASS1 (Homo sapiens) GI:21591407; contains Pfam profile PF02373: jmjC domain	0.592267	1.50762	0.20489	0.10431	0.15274
AT5G19850	245936_at	hydrolase, alpha/beta fold family protein, low similarity to hydrolase (Terrabacter sp. DBF63) GI:14196240; contains Pfam profile PF00561: hydrolase, alpha/beta fold family	0.692589	1.61617	0.00233	0.71203	1.11771
AT5G19750	245937_at	peroxisomal membrane 22 kDa family protein, similar to SP:P42925 22 kDa peroxisomal membrane protein {Mus musculus}; contains Pfam profile PF04117: Mpv17 / PMP22 family	-1.63595	-3.10795	5.85e-19	0.62628	0.19572
AT5G19680	245938_at	leucine-rich repeat family protein, contains leucine rich repeat (LRR) domains, Pfam:PF00560	0.0801913	1.05715	0.57781	0.75131	0.77143
AT5G19760	245939_at	dicarboxylate/tricarboxylate carrier (DTC), identical to dicarboxylate/tricarboxylate carrier (Arabidopsis thaliana) GI:19913113	-0.391888	-1.3121	2.88e-06	11.3561	8.40637
AT5G19630	245940_at	expressed protein	-0.00531508	-1.0037	0.97639	0.68742	0.66522
AT5G19820	245941_at	PBS lyase HEAT-like repeat-containing protein, contains Pfam profile: PF03130 PBS lyase HEAT-like repeat	-0.315251	-1.24424	0.09547	1.11047	0.86686
AT5G19690	245911_at	oligosaccharyl transferase STT3 subunit family protein, similar to SP:P39007 Oligosaccharyl transferase STT3 subunit {Saccharomyces cerevisiae}; contains Pfam profile PF02516: Oligosaccharyl transferase STT3 subunit	-0.303525	-1.23416	0.13199	1.50019	1.18065
AT5G19600	245912_at	sulfate transporter, putative, similar to sulfate transporter (Arabidopsis thaliana) GI:2285885; contains Pfam profiles PF00916: Sulfate transporter family, PF01740: STAS domain; supporting cDNA gi:14141683:dbj:AB061739.1:	-1.10285	-2.14778	4.59e-06	0.32423	0.14663
AT5G19860	245913_at	expressed protein, contains Pfam profile PF04398: Protein of unknown function, DUF538	0.516892	1.43088	0.048	3.883	5.39654
AT5G19620	245914_at	outer membrane OMP85 family protein, weak similarity to chloroplastic outer envelope membrane protein (OEP75) (Pisum sativum) GI:633607; contains Pfam profile PF01103: outer membrane protein, OMP85 family	-0.31545	-1.2444	0.19586	0.50551	0.39456
AT5G19780,AT5G19770	245915_s_at	[AT5G19780, tubulin alpha-3/alpha-5 chain (TUA5), nearly identical to SP:P20363 Tubulin alpha-3/alpha-5 chain {Arabidopsis thaliana} ];[AT5G19770, tubulin alpha-3/alpha-5 chain (TUA3), nearly identical to SP:P20363 Tubulin alpha-3/alpha-5 chain {Arabidopsis thaliana} ]	-2.21031	-4.62778	7.15e-43	9.42294	1.9777
AT5G28720	245916_at	hypothetical protein	0.00710893	1.00493	0.99686	0.06628	0.06469
AT5G28740	245917_at	transcription-coupled DNA repair protein-related, similar to XAB2 (XPA-binding protein 2) (Homo sapiens) GI:10566459	0.353486	1.27763	0.05389	0.72871	0.90429
AT5G28760	245918_at	hypothetical protein, contains Pfam profile PF03384: Drosophila protein of unknown function, DUF287	0.487892	1.40238	0.34946	0.06436	0.08767
AT5G28780	245919_at	hypothetical protein, various predicted proteins, Arabidopsis thaliana	-0.647411	-1.56635	0.22472	0.0978	0.06065
AT5G28790	245920_at	hypothetical protein	-0.142112	-1.10353	0.78775	0.08163	0.07185
AT5G28800	245921_at	expressed protein, predicted protein, Arabidopsis thaliana	-0.442514	-1.35898	0.51768	0.08948	0.06396
AT5G28810	245922_at	hypothetical protein	-0.482776	-1.39742	0.38213	0.09048	0.06289
AT5G28820	245923_at	hypothetical protein	-0.00358768	-1.00249	0.99491	0.06537	0.06334
AT5G28750	245924_at	thylakoid assembly protein, putative, similar to thylakoid assembly 4 (tha4) protein (Pisum sativum) GI:4929305; contains Pfam profile PF02416: mttA/Hcf106 family	-0.85048	-1.80311	5.66e-09	4.37317	2.3557
AT5G21090	246029_at	leucine-rich repeat protein, putative, similar to leucine rich repeat protein (LRP) GI:1619300 from (Lycopersicon esculentum); contains leucine rich-repeat (LRR) domains Pfam:PF00560, INTERPRO:IPR001611	0.0626516	1.04438	0.52424	6.76672	6.86408
AT5G21105	246030_at	L-ascorbate oxidase, putative, similar to L-ascorbate oxidase from {Nicotiana tabacum} SP:Q40588, {Cucurbita pepo var. melopepo} SP:P37064; contains Pfam profile PF00394: Multicopper oxidase; supported by cDNA gi_15215753_gb_AY050406.1_; A false intron was added between exons 4 and 5 to circumvent the single nucleotide insertion in this BAC which, otherwise, causes a frameshift.	-0.399329	-1.31891	0.00318	0.95377	0.70239
AT5G21160	246031_at	La domain-containing protein / proline-rich family protein, contains proline-rich extensin domains, INTERPRO:IPR002965, PF05383: La domain	-0.538784	-1.45274	5.15e-06	0.95021	0.6353
246032_s_at	246032_s_at	putative protein	0.115005	1.08297	0.83943	0.06702	0.07049
AT5G32490	245973_at	pseudogene, hypothetical protein	-0.0072418	-1.00504	0.99196	0.06714	0.06489
245974_at	245974_at	putative protein	-0.290303	-1.22289	0.55793	0.12539	0.09959
AT5G13070	245975_at	MSF1-like family protein, similar to px19 (Gallus gallus) GI:969170; contains Pfam profile PF04707: MSF1-like conserved region	0.156363	1.11447	0.2076	0.85097	0.92114
AT5G13080	245976_at	WRKY family transcription factor, WRKY DNA binding protein - Solanum tuberosum, EMBL:AJ278507	2.61868	6.14192	0.00093	0.0671	0.40029
AT5G13110	245977_at	Encodes a plastidic glucose-6-phosphate dehydrogenase that is sensitive to reduction by DTT and whose mRNA is most highly expressed in root.	0.657343	1.57718	0.002	0.5665	0.86781
AT5G13130	245978_at	expressed protein, low similarity to microrchidia (Mus musculus) GI:5410255	-0.200943	-1.14944	0.81579	0.07347	0.06209
AT5G13150	245979_at	exocyst subunit EXO70 family protein, leucine zipper-containing protein - Lycopersicon esculentum, EMBL:Z12127 contains Pfam domain PF03081: Exo70 exocyst complex subunit;	-0.220875	-1.16544	0.68802	0.07608	0.0634
AT5G13140	245980_at	expressed protein	-2.3884	-5.23578	0	1.44877	0.26876
AT5G13100	245981_at	expressed protein	-1.97977	-3.94431	1.04e-29	3.36189	0.82786
AT5G13170	245982_at	nodulin MtN3 family protein, similar to MtN3 GI:1619602 (root nodule development) from (Medicago truncatula); identical to cDNA senescence-associated protein (SAG29) mRNA, partial cds GI:4426938	6.64386	100	0	0.06362	8.54553
AT5G13050	245983_at	5-formyltetrahydrofolate cyclo-ligase (5-FCL), nearly identical to gi:22087553	0.0828821	1.05913	0.71184	0.63497	0.6532
AT5G13090	245984_at	expressed protein, predicted proteins - Arabidopsis thaliana	-1.35445	-2.55697	8.34e-24	1.33662	0.50772
AT5G13120	245985_at	peptidyl-prolyl cis-trans isomerase cyclophilin-type family protein, contains Pfam domain, PF00160: peptidyl-prolyl cis-trans isomerase, cyclophilin-type	-0.724479	-1.65231	5.71e-26	4.67225	2.7465
AT5G13160	245986_at	protein kinase family protein, contains protein kinase domain, Pfam:PF00069	0.291931	1.22426	0.26024	0.85848	1.02082
AT5G13180	245987_at	no apical meristem (NAM) family protein, contains Pfam PF02365: No apical meristem (NAM) domain; hypothetical protein SENU5, senescence up-regulated - Lycopersicon esculentum, EMBL:Z75524	0.622895	1.53994	0.01101	1.64785	2.46472
AT5G20610	245988_at	expressed protein	0.114939	1.08292	0.4081	0.52794	0.5553
AT5G20620	245989_s_at	polyubiquitin (UBQ4), identical to GI:17677	1.05644	2.07981	6.85e-07	1.05495	2.13109
AT5G20640	245990_at	expressed protein, contains Pfam profile PF04525: Protein of unknown function (DUF567)	-0.867289	-1.82421	0.03254	0.12089	0.06437
AT5G20660	245991_at	24 kDa vacuolar protein, putative, similar to 24 kDa vacuolar protein VP24 (Ipomoea batatas) gi:5821406:dbj:BAA83809	0.0594957	1.0421	0.79602	0.90879	0.91985
AT5G20690	245992_at	leucine-rich repeat transmembrane protein kinase, putative, receptor-like protein kinase PRK1, tomato, PIR:T07865	-0.773146	-1.70898	0.20693	0.11104	0.06311
AT5G20700	245993_at	senescence-associated protein-related, similar to senescence-associated protein SAG102 (GI:22331931) (Arabidopsis thaliana);	0.476531	1.3914	0.01836	2.81033	3.79801
AT5G20760	245994_at	hypothetical protein	-1.12444	-2.18016	0.02359	0.31418	0.13997
AT5G20770	245995_at	hypothetical protein	0.174933	1.12891	0.82149	0.06679	0.07323
AT5G20800	245996_at	pseudogene, similar to putative reverse transcriptase, predicted non-LTR reverse ranscriptase sequence fragments; blastp match of 31% identity and 1.8e-59 P-value to GP:20279456:gb:AAM18736.1:AC092548_14:AC092548 putative reverse transcriptase {Oryza sativa (japonica cultivar-group)}	-0.108727	-1.07828	0.87698	0.06954	0.06264
AT5G20810	245997_at	similar to auxin-responsive protein-related [Arabidopsis thaliana] (TAIR:At3g43120.1); similar to auxin-induced protein-like [Oryza sativa (japonica cultivar-group)] (GB:BAD36439.1); contains InterPro domain Auxin responsive SAUR protein (InterPro:IPR003676)	-0.658041	-1.57794	0.2722	0.10474	0.06447
AT5G20830	245998_at	sucrose synthase / sucrose-UDP glucosyltransferase (SUS1), identical to SP:P49040 Sucrose synthase (EC 2.4.1.13) (Sucrose-UDP glucosyltransferase) {Arabidopsis thaliana}	4.27635	19.3779	0	0.46902	8.82761
AT5G20650	245999_at	copper transporter family protein, similar to SP:Q39065 Copper transporter 1 (COPT1) {Arabidopsis thaliana}; contains Pfam profile PF04145: Ctr copper transporter family	0.139189	1.10129	0.41476	5.07763	5.43137
AT5G20820	246000_at	auxin-responsive protein-related, similar to auxin-induced protein TGSAUR21 (GI:10185818) Tulipa gesneriana)	-1.47374	-2.77739	0.01527	0.18372	0.06425
AT5G20790	246001_at	expressed protein, predicted protein, Arabidopsis thaliana	-1.05325	-2.07522	0.01636	0.13579	0.06355
AT5G20740	246002_at	invertase/pectin methylesterase inhibitor family protein, low similarity to pectinesterase from Arabidopsis thaliana SP:Q42534, Lycopersicon esculentum SP:Q43143; contains Pfam profile PF04043: Plant invertase/pectin methylesterase inhibitor	-3.81082	-14.0337	8.62e-39	1.32586	0.09176
AT5G20720	246003_at	20 kDa chaperonin, chloroplast (CPN21) (CHCPN10) (CPN20), identical to chloroplast 20 kDa chaperonin, chloroplast precursor (Protein Cpn21), chloroplast protein Cpn10, chloroplast chaperonin 10 (Ch-CPN10), SP:O65282 from (Arabidopsis thaliana); identical to cDNA chaperonin 20 GI:14587372	-1.06438	-2.09129	8.43e-14	11.4273	5.3073
AT5G20630	246004_at	germin-like protein (GER3), identical to germin-like protein subfamily 3 member 3 (SP:P94072)	-3.4262	-10.7494	6.08e-29	6.65906	0.60169
AT5G20710	245970_at	similar to beta-galactosidase, putative / lactase, putative [Arabidopsis thaliana] (TAIR:At2g28470.1); similar to beta-galactosidase, putative / lactase, putative [Arabidopsis thaliana] (TAIR:At4g36360.2); similar to beta-galactosidase, putative / lactase, putative [Arabidopsis thaliana] (TAIR:At4g36360.1); similar to beta-galactosidase, putative / lactase, putative [Arabidopsis thaliana] (TAIR:A…	-0.185829	-1.13748	0.71378	0.07317	0.06248
AT5G20730	245971_at	auxin-responsive factor (ARF7), identical to auxin response factor 7 GI:4104929 from (Arabidopsis thaliana)	0.360795	1.28413	0.0158	0.62177	0.77551
AT5G20680	245972_at	expressed protein, predicted proteins, Arabidopsis thaliana	0.398797	1.3184	0.03013	0.36801	0.47125
AT5G19490	245942_at	repressor protein-related, similar to repressor protein (Oryza sativa) GI:18481624	0.987244	1.98241	0.10206	0.06545	0.12603
AT5G19500	245943_at	tryptophan/tyrosine permease family protein, contains Pfam profile PF03222: Tryptophan/tyrosine permease family	0.181244	1.13386	0.35803	0.40618	0.44732
AT5G19520	245944_at	mechanosensitive ion channel domain-containing protein / MS ion channel domain-containing protein, contains Pfam profile PF00924: Mechanosensitive ion channel	0.489719	1.40419	0.13836	0.07177	0.09788
AT5G19560	245945_at	member of KPP-like gene family, homolog of KPP (kinase partner protein) gene in tomato; expressed protein, contains Pfam profile PF03759: Domain of unknown function (DUF315)	-1.37162	-2.5876	0.01046	0.16582	0.06224
AT5G19580	245946_at	glyoxal oxidase-related, contains similarity to glyoxal oxidase precursor (Phanerochaete chrysosporium) gi:1050302:gb:AAA87594	0.190978	1.14153	0.70593	0.15582	0.17276
AT5G28870	246047_at	pseudogene, hypothetical protein	-0.0290004	-1.02029	0.96263	0.09637	0.09174
AT5G28880	246048_at	pseudogene, hypothetical protein	-0.616118	-1.53273	0.11857	0.10279	0.06514
AT5G28890	246049_at	expressed protein, contains similarity to hypothetical proteins of (Arabidopsis thaliana)	0.425273	1.34282	0.44683	0.0667	0.087
AT5G28850,AT5G28900	246050_s_at	[AT5G28850, calcium-binding EF hand family protein, contains Pfam profile: PF00036 EF hand ];[AT5G28900, calcium-binding EF hand family protein, contains Pfam profile: PF00036 EF hand ]	-0.306714	-1.23689	5.04e-07	1.52863	1.20037
AT5G28840	246051_at	NAD-dependent epimerase/dehydratase family protein, similar to sugar epimerase BlmG from Streptomyces verticillus GI:9937230; contains Pfam profile PF01370 NAD dependent epimerase/dehydratase family	-0.137561	-1.10004	0.12136	5.22173	4.61052
AT5G08310	246052_at	pentatricopeptide (PPR) repeat-containing protein, contains Pfam profile PF01535: PPR repeat	0.571837	1.48641	0.14157	0.10859	0.15677
AT5G08340	246053_at	riboflavin biosynthesis protein-related, contains weak similarity to Riboflavin biosynthesis protein ribF. (Swiss-Prot:P08391) (Escherichia coli O157:H7)	0.0970335	1.06957	0.65549	0.38143	0.39625
AT5G08360	246054_at	expressed protein	0.757865	1.69099	0.185	0.06557	0.10769
AT5G08380	246055_at	alpha-galactosidase, putative / melibiase, putative / alpha-D-galactoside galactohydrolase, putative, similar to alpha-galactosidase SP:Q42656 from (Coffea arabica); contains Pfam profile PF02065: Melibiase	0.497857	1.41211	0.18106	0.79914	1.09607
AT5G08390	246056_at	transducin family protein / WD-40 repeat family protein, similar to katanin p80 subunit (Strongylocentrotus purpuratus) GI:3005601; contains Pfam profile PF00400: WD domain, G-beta repeat	0.839651	1.78961	0.01152	0.27124	0.47148
AT5G08400	246057_at	expressed protein, predicted proteins, Arabidopsis thaliana and Synechocystis sp.	0.667874	1.58873	0.01109	0.4094	0.63174
AT5G08430	246058_at	SWIB complex BAF60b domain-containing protein / plus-3 domain-containing protein / GYF domain-containing protein, similar to CPRF interacting protein (Petroselinum crispum) GI:9588690; contains Pfam profiles PF02201: BAF60b domain of the SWIB complex, PF03126: Plus-3 domain, PF02213: GYF domain; contains non-conensus AT-AC splice sites at intron 5	0.427233	1.34464	0.00567	0.47199	0.61643
AT5G08450	246059_at	expressed protein, KED, Nicotiana tabacum, EMBL:AB009883	0.217287	1.16254	0.2392	0.72588	0.81963
AT5G08420	246060_at	expressed protein	-0.670498	-1.59163	0.00198	1.01467	0.61919
AT5G08280	246033_at	hydroxymethylbilane synthase / porphobilinogen deaminase, chloroplast / pre-uroporphyrinogen synthase, identical to SP:Q43316	-1.38541	-2.61244	1.19e-16	5.58813	2.07762
AT5G08350	246034_at	GRAM domain-containing protein / ABA-responsive protein-related, contains similarity to ABA-responsive protein in barley (GI:4103635) (Hordeum vulgare) (J. Exp. Bot. 50, 727-728 (1999); FH protein interacting protein FIP1, Arabidopsis thaliana, EMBL:AF174428; contains Pfam PF02893: GRAM domain	-0.878152	-1.83801	0.10642	0.60911	0.32188
AT5G08300	246035_at	succinyl-CoA ligase (GDP-forming) alpha-chain, mitochondrial, putative / succinyl-CoA synthetase, alpha chain, putative / SCS-alpha, putative, identical to SP:P53586 Succinyl-CoA ligase (GDP-forming) alpha-chain, mitochondrial precursor (EC 6.2.1.4) (Succinyl-CoA synthetase, alpha chain) (SCS-alpha) {Arabidopsis thaliana}; strong similarity to SP:P13086 Succinyl-CoA ligase (GDP-forming) alpha-cha…	-0.105538	-1.07589	0.14973	1.83821	1.65949
AT5G08370	246036_at	alpha-galactosidase, putative / melibiase, putative / alpha-D-galactoside galactohydrolase, putative, similar to alpha-galactosidase SP:Q42656 from (Coffea arabica)	-0.0294323	-1.02062	0.91097	0.91346	0.8693
AT5G08415	246005_at	lipoic acid synthase family protein, similar to lipoic acid synthase from Arabidopsis thaliana (gi:3928758), from Mus musculus (gi:14669826) Pfam profile PF04055: radical SAM domain protein	0.00621201	1.00431	0.9604	0.6742	0.65766
AT5G08290	246006_at	yellow-leaf-specific protein 8 (YLS8) / mitosis protein DIM1, putative, contains Pfam domain PF02966: Mitosis protein DIM1; identical to cDNA YLS8 mRNA for Dim1 homolog GI:13122293	-0.0429857	-1.03025	0.30452	5.9087	5.57051
AT5G08410	246007_at	ferredoxin-thioredoxin reductase, putative, similar to ferredoxin-thioredoxin reductase, variable chain (FTR-V, Ferredoxin- thioredoxin reductase subunit A, FTR-A) (Zea mays) SWISS-PROT:P80680	0.531974	1.44589	0.01537	3.73048	5.23897
AT5G08320	246008_at	expressed protein, predicted proteins, Homo sapiens and Caenorhabditis elegans	-0.425439	-1.34298	0.01519	0.79231	0.57302
AT5G08335	246009_at	isoprenylcysteine carboxyl methyltransferase family protein / ICMT family protein, similar to SP:O60725 Protein-S isoprenylcysteine O-methyltransferase (EC 2.1.1.100) (Isoprenylcysteine carboxylmethyltransferase) {Homo sapiens}; contains Pfam profile PF04140: Isoprenylcysteine carboxyl methyltransferase (ICMT) family	-0.146397	-1.1068	0.39664	0.577	0.50635
AT5G08440	246010_at	expressed protein	0.489254	1.40371	0.18977	0.20482	0.27926
AT5G08330	246011_at	TCP family transcription factor, putative, similar to PCF1 (GI:2580438) and PCF2 ((GI:2580440) Oryza sativa) ; auxin-induced basic helix-loop-helix transcription factor, Gossypium hirsutum, EMBL:AF165924	-3.60619	-12.1778	0	5.16813	0.4122
AT5G10650	246012_at	zinc finger (C3HC4-type RING finger) family protein, similar to Pfam domain, PF00097: Zinc finger, C3HC4 type (RING finger)	2.31256	4.96768	2.16e-11	0.13315	0.64244
AT5G10660	246013_at	calmodulin-binding protein-related, contains weak similarity to calmodulin-binding proteins	-1.09458	-2.13548	4.21e-07	0.30484	0.13865
AT5G10680	246014_at	calmodulin-binding protein-related, contains weak similarity to calmodulin-binding proteins	-0.0603927	-1.04275	0.89515	0.07123	0.06635
AT5G10700	246015_at	expressed protein	-0.853337	-1.80666	0.00048	0.59819	0.3216
AT5G10720	246016_at	sensory transduction histidine kinase-related, similar to Sensor protein rcsC (Capsular synthesis regulator component C) (SP:Q56128) {Salmonella typhi}; sensory transduction histidine kinase slr1759, Synechocystis sp., PIR:S75142	-0.377471	-1.29905	0.46385	0.08386	0.0627
AT5G10730	246017_at	expressed protein	2.15836	4.46406	5.49e-21	0.42796	1.85559
AT5G10695	246018_at	expressed protein	-0.18945	-1.14034	0.22485	3.80459	3.24056
AT5G10690	246019_at	pentatricopeptide (PPR) repeat-containing protein / CBS domain-containing protein, contains CBS and PPR domain repeats	-1.43218	-2.69857	7.9e-06	1.01757	0.36625
AT5G10710	246020_at	expressed protein	0.531043	1.44499	0.00976	0.55401	0.77755
AT5G21100	246021_at	L-ascorbate oxidase, putative, similar to L-ascorbate oxidase (Precursor) SP:Q40588 from (Nicotiana tabacum)	-0.976215	-1.96729	1.1e-12	1.47648	0.72896
AT5G21110	246022_at	expressed protein, predicted protein - Arabidopsis thaliana, EMBL:AL163852	0.149354	1.10909	0.76491	0.06377	0.06869
AT5G21120	246023_at	ethylene-insensitive3-like2 (EIL2), identical to ethylene-insensitive3-like2 (EIL2) GI:2224929 from (Arabidopsis thaliana)	0.0787297	1.0561	0.91284	0.06588	0.06758
AT5G21130	246024_at	expressed protein	0.500814	1.41501	0.29507	0.06503	0.08938
AT5G21150	246025_at	PAZ domain-containing protein / piwi domain-containing protein, similar to SP:O04379 Argonaute protein (AGO1) {Arabidopsis thaliana}; contains Pfam profile: PF02170 PAZ (Piwi Argonaut and Zwille), PF02171 Piwi domain	0.0517889	1.03655	0.91528	0.0694	0.06987
AT5G21070	246026_at	expressed protein	-0.0881308	-1.06299	0.41828	0.96254	0.8795
AT5G21060	246027_at	homoserine dehydrogenase family protein, similar to aspartokinase-homoserine dehydrogenase (Glycine max) GI:2970447, GI:2970556; contains Pfam profile PF00742: Homoserine dehydrogenase	-0.95625	-1.94025	0.00044	0.84826	0.42464
AT5G21170	246028_at	5-AMP-activated protein kinase beta-2 subunit, putative, similar to Swiss-Prot:Q9QZH4 5-AMP-activated protein kinase, beta-2 subunit (AMPK beta-2 chain) (Rattus norvegicus)	-1.46381	-2.75835	1.53e-25	2.47804	0.87258
AT5G20150	246071_at	SPX (SYG1/Pho81/XPR1) domain-containing protein, similar to PHO1 protein (Arabidopsis thaliana) GI:20069032; contains Pfam profile PF03105: SPX domain	1.38847	2.61798	0.00594	0.45175	1.14871
AT5G20240	246072_at	floral homeotic protein PISTILLATA (PI), contains Pfam profiles PF01486: K-box region and PF00319: SRF-type transcription factor (DNA-binding and dimerisation domain)	0.0466731	1.03288	0.93328	0.10317	0.1035
AT5G20180	246073_at	ribosomal protein L36 family protein, contains Pfam profile: PF00444 ribosomal protein L36	-0.36116	-1.28447	0.0102	1.7522	1.32497
AT5G20130	246074_at	expressed protein	-0.268777	-1.20478	0.04583	0.98348	0.79287
AT5G20410	246075_at	1,2-diacylglycerol 3-beta-galactosyltransferase, putative / monogalactosyldiacylglycerol synthase, putative / MGDG synthase, putative, identical to monogalactosyldiacylglycerol synthase (gi:3367638) from Arabidopsis thaliana, similar to MGDG synthase type A (gi:9884651) from Glycine max	-0.149287	-1.10903	0.71421	0.18167	0.15911
AT5G20280	246076_at	sucrose-phosphate synthase, putative, similar to sucrose-phosphate synthase (EC 2.4.1.14) isoform 1 - Citrus unshiu, EMBL:AB005023	1.38249	2.60716	1.13e-22	1.52756	3.86823
AT5G20420	246077_at	SNF2 domain-containing protein / helicase domain-containing protein, low similarity to SP:Q9U7E0 Transcriptional regulator ATRX homolog {Caenorhabditis elegans}; contains PFam profiles PF00271: Helicase conserved C-terminal domain, PF00176: SNF2 family N-terminal domain	-0.306846	-1.23699	0.64352	0.0829	0.06509
AT5G20430,AT5G20440	246078_s_at	[AT5G20430, mob1/phocein family protein, contains Pfam profile: PF03637 mob1/phocein family ];[AT5G20440, similar to mob1/phocein family protein [Arabidopsis thaliana] (TAIR:At5g45550.1); similar to putative Mob1-like protein [Oryza sativa (japonica cultivar-group)] (GB:XP_463026.1); similar to putative Mob1/phocein family protein [Oryza sativa (japonica cultivar-group)] (GB:AAT76373.1); contains…	0.247019	1.18675	0.58075	0.07559	0.08713
AT5G20450	246079_at	expressed protein, weak similarity to myosin (Arabidopsis thaliana) GI:433663	-2.07026	-4.19965	1e-05	0.32132	0.07431
AT5G20460	246080_at	hypothetical protein	-0.237119	-1.17864	0.61796	0.07588	0.06253
AT5G20470,AT5G20490	246081_s_at	[AT5G20470, myosin, putative, similar to PIR:T00727 myosin heavy chain PCR43 (Arabidopsis thaliana) ];[AT5G20490, myosin, putative, similar to myosin (GI:433663) (Arabidopsis thaliana); myosin-like protein my5, common sunflower, PIR:T14279 ]	-0.0879314	-1.06284	0.63375	0.85121	0.77788
AT5G20480	246082_at	leucine-rich repeat transmembrane protein kinase, putative, protein kinase Xa21, Oryza sativa, PIR:A57676	-1.22998	-2.34562	0.0091	0.15693	0.06498
246083_at	246083_at	zinc finger protein - like probable zinc finger protein, alfalfa, PIR:T09646	0.804073	1.74604	0.07911	0.08807	0.14936
246084_at	246084_at	putative protein predicted proteins, Arabidopsis thaliana	-0.485168	-1.39976	0.4449	0.11696	0.08116
AT5G20540	246085_at	expressed protein	-1.24596	-2.37176	9e-05	0.54051	0.22135
AT5G20560	246086_at	beta-1,3-glucanase, putative, similar to plant beta-1,3-glucanase genes bg4 GI:2808438 from (Arabidopsis thaliana)	-0.694516	-1.61833	0.20949	0.20088	0.12056
AT5G20580	246087_at	expressed protein, predicted protein, Arabidopsis thaliana	-0.125203	-1.09066	0.45711	0.32564	0.29
AT5G20600	246088_at	expressed protein	0.215161	1.16083	0.46346	0.44333	0.49986
AT5G20570	246089_at	ring-box protein-related, similar to ring-box protein 1 GI:4769004 from (Homo sapiens)	0.508654	1.42273	0.00015	2.00122	2.76543
AT5G20520	246090_at	expressed protein	0.235591	1.17739	0.2025	1.71827	1.96497
AT5G20590	246091_at	expressed protein, various predicted proteins, Arabidopsis thaliana	0.0847424	1.0605	0.77518	0.28853	0.2972
AT5G20500	246092_at	glutaredoxin, putative, similar to glutaredoxin (Populus tremula x Populus tremuloides) gi:19548658:gb:AAL90750	-0.442647	-1.3591	0.00118	4.75056	3.39499
AT5G20550	246093_at	oxidoreductase, 2OG-Fe(II) oxygenase family protein, similar to leucoanthocyanidin dioxygenase (Malus domestica)(SP:P51091), flavonol synthase (Petunia x hybrida)(GI:311658); contains PF03171 2OG-Fe(II) oxygenase superfamily domain	-0.00156131	-1.00108	0.99805	0.07149	0.06936
AT5G19300	246094_at	expressed protein, contains Pfam profile PF02598: Uncharacterized ACR, COG2106	-0.0346477	-1.0243	0.90321	0.17228	0.16336
AT5G19310	246095_at	homeotic gene regulator, putative, similar to SP:P25439 Homeotic gene regulator (Brahma protein) {Drosophila melanogaster}; contains Pfam profiles PF00271: Helicase conserved C-terminal domain, PF00176: SNF2 family N-terminal domain	0.753314	1.68565	0.03611	0.13555	0.22194
AT5G19320	246061_at	RAN GTPase activating protein 2 (RanGAP2), identical to RAN GTPase activating protein 2 GI:6708468 from (Arabidopsis thaliana)	0.520214	1.43416	0.01181	0.24132	0.33616
AT5G19330	246062_at	armadillo/beta-catenin repeat family protein / BTB/POZ domain-containing protein, contains armadillo/beta-catenin-like repeats, Pfam:PF00514 and a BTB/POZ domain, Pfam:PF00651	0.571704	1.48629	0.00493	0.85794	1.23852
AT5G19340	246063_at	expressed protein	-1.15397	-2.22527	0.03418	0.15772	0.06884
AT5G19350	246064_at	RNA-binding protein 45 (RBP45), putative	0.334419	1.26087	0.01945	1.12554	1.37841
AT5G19360	246065_at	calcium-dependent protein kinase, putative / CDPK, putative, similar to calcium-dependent protein kinase (Marchantia polymorpha) gi:5162877:dbj:BAA81748	-0.0407268	-1.02863	0.95867	0.06666	0.06294
AT5G19400	246066_at	similar to expressed protein [Arabidopsis thaliana] (TAIR:At1g28260.2); similar to expressed protein [Arabidopsis thaliana] (TAIR:At1g28260.1); similar to putative cig3 [Oryza sativa (japonica cultivar-group)] (GB:BAD30976.1); similar to putative cytokinin inducible protein [Oryza sativa (japonica cultivar-group)] (GB:AAQ56472.1)	0.701159	1.6258	0.00575	0.43533	0.68744
AT5G19410	246067_at	ABC transporter family protein, white membrane transporter, Bactrocera tryoni, EMBL:U97104	-0.0239179	-1.01672	0.96834	0.06979	0.06667
AT5G19420	246037_at	zinc finger protein, putative / regulator of chromosome condensation (RCC1) family protein, similar to zinc finger protein (Arabidopsis thaliana) gi:15811367:gb:AAL08940	0.99309	1.99046	0.0049	0.14837	0.28685
AT5G19460,AT5G19470	246038_s_at	[AT5G19460, MutT/nudix family protein, similar to SP:P41888 Thiamine pyrophosphokinase (EC 2.7.6.2) (TPK) (Thiamine kinase) {Schizosaccharomyces pombe}; contains Pfam profile PF00293: NUDIX domain ];[AT5G19470, MutT/nudix family protein, similar to SP:P41888 Thiamine pyrophosphokinase (EC 2.7.6.2) (TPK) (Thiamine kinase) {Schizosaccharomyces pombe}; contains Pfam profile PF00293: NUDIX domain ]	0.601933	1.51773	0.03516	0.27147	0.40018
AT5G19480	246039_at	expressed protein	0.344318	1.26955	0.37518	0.27175	0.33509
AT5G19370	246040_at	rhodanese-like domain-containing protein / PPIC-type PPIASE domain-containing protein, low similarity to MPT-synthase sulfurylase (Synechococcus sp. PCC 7942) GI:2950364; contains Pfam profiles PF00581: Rhodanese-like domain, PF00639: PPIC-type PPIASE domain; identical to cDNA peptidyl-prolyl cis-trans isomerase GI:2246379	-0.691559	-1.61501	1.5e-08	2.88912	1.73755
AT5G19290	246041_at	esterase/lipase/thioesterase family protein, low similarity to monoglyceride lipase (Homo sapiens) GI:14594904; contains Interpro entry IPR000379	-0.753447	-1.68583	1.59e-12	2.29326	1.32125
AT5G19440	246042_at	similar to Eucalyptus gunnii alcohol dehydrogenase of unknown physiological function (GI:1143445), apple tree, PIR:T16995; NOT a cinnamyl-alcohol dehydrogenase	1.3384	2.52872	9.39e-09	1.60231	3.93543
AT5G19380	246043_at	expressed protein	0.51254	1.42657	0.25825	0.08872	0.12293
AT5G19450	246044_at	calcium-dependent protein kinase 19 (CDPK19), identical to calcium-dependent protein kinase (Arabidopsis thaliana) gi:836942:gb:AAA67655	0.00372056	1.00259	0.97989	0.95556	0.93053
AT5G19430	246045_at	zinc finger (C3HC4-type RING finger) family protein, contains Pfam profile: PF00097 zinc finger, C3HC4 type (RING finger)	0.634455	1.55233	1e-05	0.44021	0.66374
AT5G28860	246046_at	expressed protein	-0.00245823	-1.0017	0.99748	0.084	0.08145
AT5G20040	246152_at	tRNA isopentenyltransferase 9 / IPP transferase 9 (IPT9), identical to tRNA isopentenyltransferase (IPT9) (Arabidopsis thaliana) GI:14279070	-0.96419	-1.95097	2.06e-06	0.52597	0.26185
AT5G20010,AT5G20020	246153_s_at	[AT5G20010, Ras-related GTP-binding nuclear protein (RAN-1), identical to GTP-binding nuclear protein RAN-1 SP:P41916 from (Arabidopsis thaliana) ];[AT5G20020, Ras-related GTP-binding nuclear protein (RAN-2), identical to GTP-binding nuclear protein RAN-2 SP:P41917 from (Arabidopsis thaliana) ]	0.123343	1.08927	0.28569	2.92207	3.09151
AT5G19940	246154_at	plastid-lipid associated protein PAP-related / fibrillin-related, weak hit to Pfam profile PF04755: PAP_fibrillin	-0.736837	-1.66654	1.7e-06	11.1206	6.48129
AT5G20030	246155_at	agenet domain-containing protein, contains Pfam PF05641: Agenet domain	0.177258	1.13074	0.75904	0.10222	0.11227
AT5G20090	246156_at	expressed protein, contains Pfam domain, PF03650: Uncharacterized protein family (UPF0041)	-0.284257	-1.21778	0.01205	3.53094	2.81622
AT5G20080	246157_at	NADH-cytochrome b5 reductase, putative, similar to SP:P36060 NADH-cytochrome b5 reductase precursor (EC 1.6.2.2) {Saccharomyces cerevisiae}; contains Pfam profiles PF00175: Oxidoreductase NAD-binding domain, PF00970: oxidoreductase, FAD-binding	-0.426801	-1.34425	5e-05	1.34851	0.97436
AT5G19855	246158_at	expressed protein	0.736638	1.66629	0.00112	2.38818	3.86514
AT5G20060	246124_at	phospholipase/carboxylesterase family protein, similar to lysophospholipase II (Mus musculus) GI:4589453; contains Pfam profile PF02230: Phospholipase/Carboxylesterase family	-0.632562	-1.55033	5.71e-06	1.91384	1.19902
AT5G19875	246125_at	expressed protein	3.07086	8.40276	2.56e-24	0.19396	1.58301
AT5G20070	246126_at	MutT/nudix family protein, low similarity to SP:Q19427 NADH pyrophosphatase (EC 3.6.1.-) {Caenorhabditis elegans}; contains Pfam profile PF00293: NUDIX domain	0.479354	1.39411	7e-05	1.39952	1.89506
246127_s_at	246127_s_at	putative protein	-0.696309	-1.62037	0.24209	0.10519	0.06305
AT5G32540	246128_at	pseudogene, hypothetical protein, predicted proteins, Arabidopsis thaliana similar to hypothetical protein GI:4263830 from (Arabidopsis thaliana) (similar to MYOSIN HEAVY CHAIN (Encephalitozoon cuniculi) GI:19074177) similar to hypothetical protein GI:4263830 from (Arabidopsis thaliana) (similar to MYOSIN HEAVY CHAIN (Encephalitozoon cuniculi) GI:19074177) (similar to MYOSIN HEAVY CHAIN (Encephal…	0.0801581	1.05714	0.88238	0.06386	0.06557
AT5G32540	246129_at	pseudogene, hypothetical protein, predicted proteins, Arabidopsis thaliana similar to hypothetical protein GI:4263830 from (Arabidopsis thaliana) (similar to MYOSIN HEAVY CHAIN (Encephalitozoon cuniculi) GI:19074177) similar to hypothetical protein GI:4263830 from (Arabidopsis thaliana) (similar to MYOSIN HEAVY CHAIN (Encephalitozoon cuniculi) GI:19074177) (similar to MYOSIN HEAVY CHAIN (Encephal…	-0.672956	-1.59434	0.13074	0.1047	0.06378
AT5G32540	246130_at	pseudogene, hypothetical protein, predicted proteins, Arabidopsis thaliana similar to hypothetical protein GI:4263830 from (Arabidopsis thaliana) (similar to MYOSIN HEAVY CHAIN (Encephalitozoon cuniculi) GI:19074177) similar to hypothetical protein GI:4263830 from (Arabidopsis thaliana) (similar to MYOSIN HEAVY CHAIN (Encephalitozoon cuniculi) GI:19074177) (similar to MYOSIN HEAVY CHAIN (Encephal…	0.554098	1.46825	0.20527	0.066	0.09412
246100_at	246100_at	putative protein predicted protein, Arabidopsis thaliana	0.131216	1.09521	0.78329	0.06553	0.06971
246101_at	246101_at	putative protein	-0.371458	-1.29366	0.54067	0.09	0.06758
AT5G32590	246102_at	myosin heavy chain-related, similar to Myosin heavy chain, non-muscle (Zipper protein) (Myosin II)(SP:Q99323) {Drosophila melanogaster}	-0.549613	-1.46369	0.26415	0.10137	0.06727
AT5G28640	246103_at	SSXT protein-related / glycine-rich protein, contains weak hit to Pfam profile PF05030: SSXT protein (N-terminal region)	0.00285686	1.00198	0.99397	0.17031	0.16574
AT5G28650	246104_at	WRKY family transcription factor, DNA-binding protein WRKY3, parsley, PIR:S72445	-0.654852	-1.57447	0.35293	0.11054	0.06819
AT5G28670	246105_at	pseudogene, similar to putative helicase, predicted helicase proteins, Arabidopsis thaliana; blastp match of 42% identity and 6.8e-154 P-value to GP:14140296:gb:AAK54302.1:AC034258_20:AC034258 putative helicase {Oryza sativa (japonica cultivar-group)}	-0.0593961	-1.04204	0.92126	0.06901	0.06433
AT5G28680	246106_at	protein kinase family protein, contains protein kinase domain, Pfam:PF00069	0.75132	1.68332	0.17922	0.0657	0.10742
AT5G28700	246107_at	pseudogene, similar to OSJNBa0026J14.30, various predicted proteins, Arabidopsis thaliana and others; blastp match of 57% identity and 1.2e-65 P-value to GP:20146463:dbj:BAB89243.1::AP004231 OSJNBa0026J14.30 {Oryza sativa (japonica cultivar-group)}	0.0988938	1.07094	0.84562	0.08691	0.0904
AT5G28630	246108_at	glycine-rich protein	-4.3774	-20.784	2.12e-08	1.36585	0.06383
AT5G20120	246109_at	expressed protein	0.053782	1.03799	0.83528	0.56491	0.56953
AT5G20140	246110_at	SOUL heme-binding family protein, contains PFam profile PF04832: SOUL heme-binding protein	-0.638508	-1.55671	0.01171	0.75851	0.47326
AT5G20170	246111_at	expressed protein	0.362489	1.28564	0.03122	0.45186	0.56424
AT5G20200	246112_at	nucleoporin-related, contains weak similarity to Nucleoporin NUP1 (Nuclear pore protein NUP1) (Swiss-Prot:P20676) (Saccharomyces cerevisiae)	-0.228283	-1.17144	0.27111	0.45148	0.37434
246113_at	246113_at	putative protein predicted proteins - Arabidopsis thaliana	-0.431751	-1.34885	0.61682	0.10962	0.07893
AT5G20250	246114_at	similar to alkaline alpha galactosidase, putative [Arabidopsis thaliana] (TAIR:At3g57520.2); similar to alkaline alpha galactosidase, putative [Arabidopsis thaliana] (TAIR:At3g57520.3); similar to alkaline alpha galactosidase, putative [Arabidopsis thaliana] (TAIR:At1g55740.1); similar to alkaline alpha galactosidase, putative [Arabidopsis thaliana] (TAIR:At3g57520.1); similar to putative alkalin…	-2.2804	-4.85809	1.39e-06	7.67317	1.5341
AT5G20300	246115_at	chloroplast outer membrane protein, putative, similar to chloroplast protein import component Toc159 (Pisum sativum) GI:8489806, chloroplast outer envelope protein 86 (Pisum sativum) GI:599958, GTP-binding protein (Pisum sativum) GI:576509	-0.188453	-1.13954	0.60166	0.406	0.34605
AT5G20310	246116_at	expressed protein	0.0483673	1.0341	0.9413	0.06939	0.06969
AT5G20320	246117_at	DEAD/DEAH box helicase, putative, similar to CAF protein (Arabidopsis thaliana) GI:6102610; contains Pfam profiles PF00270: DEAD/DEAH box helicase, PF00271: Helicase conserved C-terminal domain, PF03368: Domain of unknown function, PF00636: RNase3 domain, PF00035: Double-stranded RNA binding motif	-0.924559	-1.89809	0.02979	0.24944	0.12764
AT5G20340	246118_at	beta-1,3-glucanase (BG5), identical to plant beta-1,3-glucanase bg5 GI:2808439 (Arabidopsis thaliana)	-0.425838	-1.34334	0.48976	0.11624	0.08405
AT5G20350	246119_at	similar to ankyrin repeat family protein [Arabidopsis thaliana] (TAIR:At2g14250.1); similar to putative ankyrin repeat-containing protein [Oryza sativa (japonica cultivar-group)] (GB:XP_464354.1); contains InterPro domain Zn-finger, DHHC type (InterPro:IPR001594); contains InterPro domain Ankyrin (InterPro:IPR002110)	-0.0442149	-1.03113	0.7492	2.18522	2.0584
AT5G20360	246120_at	octicosapeptide/Phox/Bem1p (PB1) domain-containing protein / tetratricopeptide repeat (TPR)-containing protein, contains Pfam profiles PF00564: PB1 domain, PF00515: TPR Domain	1.01442	2.02006	7.05e-06	0.41881	0.82173
AT5G20370	246121_at	serine-rich protein-related, contains some similarity to serine-rich proteins	-0.546557	-1.46059	0.11779	0.24539	0.16318
AT5G20380	246122_at	transporter-related, low similarity to vesicular glutamate transporter 3 (Rattus norvegicus) GI:21685382	1.29758	2.45814	9.66e-11	0.82262	1.96405
AT5G20390	246123_at	beta-1,3-glucanase, putative, similar to plant beta-1,3-glucanase bg4 GI:2808438 from (Arabidopsis thaliana)	-0.0237518	-1.01661	0.97812	0.06618	0.06323
AT5G20330	246096_at	beta-1,3-glucanase (BG4), identical to to plant beta-1,3-glucanase bg4 GI:2808438 from (Arabidopsis thaliana)	0.101485	1.07287	0.87627	0.06529	0.06804
AT5G20270	246097_at	expressed protein, contains Pfam domain, PF03006: Uncharacterised protein family (Hly-III / UPF0073)	-0.111883	-1.08063	0.53101	1.89161	1.70019
AT5G20400	246098_at	oxidoreductase, 2OG-Fe(II) oxygenase family protein, similar to naringenin,2-oxoglutarate 3-dioxygenase (flavonone-3-hydroxylase) (SP:Q06942)(Malus domestica); contains PF031712OG-Fe(II) oxygenase superfamily domain	-0.0348138	-1.02442	0.95962	0.08427	0.0799
AT5G20230	246099_at	plastocyanin-like domain-containing protein	-0.35043	-1.27493	0.25804	12.3442	9.40417
AT5G20290	246068_at	40S ribosomal protein S8 (RPS8A), ribosomal protein S8 - Zea mays, PIR:T04088	-0.48241	-1.39709	2.91e-13	16.7342	11.6339
AT5G20220	246069_at	zinc knuckle (CCHC-type) family protein, contains Pfam domain, PF00098: Zinc knuckle	0.519682	1.43363	0.18828	0.59943	0.83469
AT5G20160	246070_at	ribosomal protein L7Ae/L30e/S12e/Gadd45 family protein, Similar to NHP2/L7Ae family proteins, see SWISSPROT:P32495 and PMID:2063628.	-0.399429	-1.31899	3.83e-06	2.95165	2.17355
AT5G28410	246176_at	hypothetical protein, DYNAMIN-LIKE PROTEIN- Arabidopsis thaliana, EMBL:L36939	-0.535561	-1.44949	0.19672	0.09821	0.06581
AT5G28420	246177_at	hypothetical protein, predicted proteins - Arabidopsis thaliana	0.432814	1.34987	0.43962	0.06608	0.08664
AT5G28430,AT3G60930	246178_s_at	[AT5G28430, expressed protein ];[AT3G60930, expressed protein, similar to hypothetical protein [Arabidopsis thaliana] (TAIR:At3g31540.1); similar to hypothetical protein [Arabidopsis thaliana] (TAIR:At1g40133.1); similar to hypothetical protein [Arabidopsis thaliana] (TAIR:At1g34590.1); similar to expressed protein [Arabidopsis thaliana] (TAIR:At4g06603.1) ]	0.861675	1.81716	0.08087	0.06631	0.11703
AT5G28440	246179_at	expressed protein	0.637212	1.55531	0.1498	0.06584	0.09946
AT5G20840	246180_at	phosphoinositide phosphatase family protein, contains similarity to phosphoinositide phosphatase SAC1 (Rattus norvegicus) gi:11095248:gb:AAG29810; contains Pfam domain, PF02383: SacI homology domain; identical to cDNA SAC domain protein 4 (SAC4) GI:31415724	0.357406	1.28111	0.00469	1.02354	1.27361
AT5G20860	246181_at	pectinesterase family protein, contains Pfam profile: PF01095 pectinesterase	0.520181	1.43414	0.47847	0.06343	0.08835
AT5G20870	246182_at	glycosyl hydrolase family 17 protein, similar to elicitor inducible chitinase Nt-SubE76 GI:11071974 (Nicotiana tabacum)	-0.168289	-1.12372	0.75286	0.23155	0.20014
AT5G20940	246183_at	glycosyl hydrolase family 3 protein, beta-glucosidase, common nasturtium, PIR:T10521	0.471747	1.38678	0.45097	0.06818	0.09183
AT5G20950	246184_at	glycosyl hydrolase family 3 protein, beta-D-glucan exohydrolase, Nicotiana tabacum, EMBL:AB017502	-0.887121	-1.84947	5.6e-06	2.32296	1.21995
AT5G20980	246185_at	5-methyltetrahydropteroyltriglutamate--homocysteine methyltransferase, putative / vitamin-B12-independent methionine synthase, putative / cobalamin-independent methionine synthase, putative, strong similarity to SP:O50008 5-methyltetrahydropteroyltriglutamate--homocysteine methyltransferase (EC 2.1.1.14) (Vitamin-B12-independent methionine synthase isozyme) (Cobalamin-independent methionine synth…	-0.772382	-1.70811	3e-05	0.73766	0.41946
246186_at	246186_at	PINHEAD - like protein PINHEAD, Arabidopsis thaliana, EMBL:AF154272	0.0932465	1.06677	0.86559	0.06521	0.06757
AT5G21020	246187_at	expressed protein	0.705312	1.63048	0.20514	0.12747	0.20188
AT5G21050	246188_at	expressed protein	-0.735076	-1.66448	0.11875	0.1229	0.07172
AT5G20910	246189_at	zinc finger (C3HC4-type RING finger) family protein, contains Pfam profile: PF00097 zinc finger, C3HC4 type (RING finger)	1.91346	3.7671	2.6e-32	0.33028	1.20849
AT5G21010	246190_at	speckle-type POZ protein-related, contains Pfam PF00651 : BTB/POZ domain; contains Pfam PF00917: MATH domain; similar to Speckle-type POZ protein (SP:O43791) (Homo sapiens)	0.225659	1.16931	0.33741	0.44257	0.50264
AT5G20890	246191_at	chaperonin, putative, similar to SWISS-PROT:P78371- T-complex protein 1, beta subunit (TCP-1-beta) (Homo sapiens); contains Pfam:PF00118 domain, TCP-1/cpn60 chaperonin family	-0.2912	-1.22366	0.00128	3.16219	2.50999
AT5G20920	246192_at	eukaryotic translation initiation factor 2 subunit 2, putative / eIF-2-beta, putative, similar to SP:P41035 Eukaryotic translation initiation factor 2 subunit (eIF-2-beta) {Oryctolagus cuniculus}; contains Pfam profile PF01873: Domain found in IF2B/IF5	0.0289672	1.02027	0.82249	3.7112	3.67771
AT5G20880	246193_at	retrotransposon family	0.444906	1.36121	0.32751	0.19362	0.25599
AT5G20935	246159_at	expressed protein	-0.7185	-1.64548	3e-05	1.00563	0.5936
AT5G21040	246160_at	F-box family protein / WD-40 repeat family protein, contains G-protein beta WD-40 repeats	0.580906	1.49579	4e-05	0.61718	0.89666
AT5G20900	246161_at	expressed protein	1.3398	2.53116	0	4.1363	10.169
AT5G20990	246131_at	Involved in molybdenum cofactor (Moco) biosynthesis, inserting Mo into Molybdopterin. sir loss-of-function mutants are resistant to sirtinol, a modulator of auxin signaling.	-0.0899578	-1.06434	0.55119	0.66681	0.60851
AT5G20850	246132_at	DNA repair protein RAD51, putative, identical to Rad51-like protein (Arabidopsis thaliana) GI:2388778; strong similarity to SP:Q06609 DNA repair protein RAD51 homolog 1 {Homo sapiens}; contains Pfam profile PF00633: Helix-hairpin-helix motif	-0.97668	-1.96795	0.06518	0.13247	0.06538
AT5G20960	246133_at	aldehyde oxidase 1 (AAO1), identical to aldehyde oxidase AAO1 from Arabidopsis thaliana (gi:3172023) isoform contains a GA-donor splice site at intron 10	1.07923	2.11289	0.00063	0.15135	0.3106
AT5G20930	246134_at	protein kinase, putative, nearly identical to protein kinase tousled gi:433052:gb:AAA32874	0.837392	1.78683	0.01079	0.20621	0.35788
AT5G20885	246135_at	zinc finger (C3HC4-type RING finger) family protein, contains Pfam profile: PF00097 zinc finger, C3HC4 type (RING finger)	-0.390924	-1.31125	0.04497	1.40574	1.04128
AT5G28470	246136_at	proton-dependent oligopeptide transport (POT) family protein, contains Pfam profile: PF00854 POT family	0.429027	1.34632	0.6634	0.06755	0.08834
AT5G28490	246137_at	expressed protein, contains Pfam profile PF04852: Protein of unknown function (DUF640)	-0.178155	-1.13143	0.54188	0.24816	0.21303
AT5G19870	246138_at	expressed protein, contains Pfam profile PF04819: Family of unknown function (DUF716) (Plant viral-response family)	0.373418	1.29543	0.33005	0.11571	0.1456
AT5G19900	246139_at	PRLI-interacting factor, putative, strong similarity to PRLI-interacting factor A (Arabidopsis thaliana) GI:11139262	0.856061	1.81007	1.91e-11	0.48186	0.84716
AT5G19910	246140_at	SOH1 family protein, contains Pfam profile: PF05669 SOH1	0.170216	1.12523	0.64961	0.32988	0.36053
AT5G19920	246141_at	transducin family protein / WD-40 repeat family protein, contains 5 WD-40 repeats (PF00400); related to TipD protein (SP:O15736, PIR:T08602) (Dictyostelium discoideum); related to WD-repeat protein RBAP1 (GI:9716495) (Zea mays)	0.299937	1.23108	0.45923	0.13766	0.16461
AT5G19970	246142_at	expressed protein, ; expression supported by MPSS	0.402053	1.32139	0.52959	0.07623	0.09784
AT5G19980	246143_at	integral membrane family protein, contains Pfam profile: PF00892 Integral membrane protein; similar to LPG2 protein (GI:9998817) (Leishmania mexicana)	-0.739295	-1.66937	0.00128	0.78306	0.45561
AT5G20110	246144_at	dynein light chain, putative, similar to SP:O02414 Dynein light chain LC6, flagellar outer arm {Anthocidaris crassispina}; contains Pfam profile PF01221: Dynein light chain type 1	-0.0455436	-1.03206	0.91602	0.20249	0.19057
AT5G19880	246145_at	peroxidase, putative, similar to peroxidase (Lycopersicon esculentum) gi:296910:emb:CAA50597	-0.751055	-1.68303	0.2004	0.11026	0.06363
AT5G20050	246146_at	protein kinase family protein, contains protein kinase domain, Pfam:PF00069	-0.367704	-1.2903	0.07881	1.17108	0.88154
AT5G19990,AT5G20000	246147_s_at	[AT5G19990, 26S proteasome AAA-ATPase subunit (RPT6a) ];[AT5G20000, 26S proteasome AAA-ATPase subunit, putative, almost identical to 26S proteasome AAA-ATPase subunit RPT6a GI:6652888 from (Arabidopsis thaliana); almost identical to a member of conserved Sug1 CAD family AtSUG1 GI:13537115 from (Arabidopsis thaliana) ]	0.576454	1.49116	2.63e-11	1.22811	1.77873
AT5G19960	246148_at	RNA recognition motif (RRM)-containing protein, low similarity to glycine-rich RNA-binding protein (Euphorbia esula) GI:2645699; contains INTERPRO:IPR000504 RNA-binding region RNP-1 (RNA recognition motif) (RRM) domain	0.665017	1.58557	0.03838	0.18859	0.29044
AT5G19890	246149_at	peroxidase, putative, identical to peroxidase (Arabidopsis thaliana) gi:1403134:emb:CAA67092	-0.589376	-1.50461	0.26613	0.10028	0.06474
AT5G19930	246150_at	integral membrane family protein, contains Pfam domain PF01940: Integral membrane protein	-0.413049	-1.3315	0.08358	0.59978	0.43752
AT5G19950	246151_at	expressed protein	0.537853	1.45182	0.26347	0.13058	0.18414
AT4G36890	246223_at	glycosyl transferase family 43 protein, low similarity to Galactosylgalactosylxylosylprotein 3-beta-glucuronosyltransferase 1, Homo sapiens (SP:Q9P2W7), Rattus norvegicus (SP:O35789); contains Pfam domain Glycosyltransferase family 43 (PF03360)	-0.515331	-1.42932	0.01735	0.80976	0.55027
AT4G36590	246224_at	MADS-box protein (AGL40), contains Pfam profile PF00319: SRF-type transcription factor (DNA-binding and dimerisation domain)	0.489885	1.40434	0.47536	0.06887	0.09393
AT4G36910	246225_at	CBS domain-containing protein, contains Pfam profile PF00571: CBS domain	0.361858	1.28507	0.11963	0.38309	0.47816
AT4G37000	246194_at	accelerated cell death 2 (ACD2), identical to accelerated cell death 2 (ACD2) GI:12484129 from (Arabidopsis thaliana)	3.32193e-05	1.00003	0.99984	2.47498	2.40398
AT4G36410	246195_at	ubiquitin-conjugating enzyme 17 (UBC17), E2; identical to gi:2801446	-1.62924	-3.09346	0.00032	0.58168	0.18264
AT4G37090	246196_at	expressed protein	0.68641	1.60926	0.00741	0.18293	0.28593
AT4G37010	246197_at	caltractin, putative / centrin, putative, similar to Caltractin (Centrin) SP:P41210 from (Atriplex nummularia)	0.643059	1.56165	0.24958	0.0657	0.09965
AT4G36810	246198_at	geranylgeranyl pyrophosphate synthase (GGPS1) / GGPP synthetase / farnesyltranstransferase, identical to GI:413730 to geranylgeranyl pyrophosphate synthase, chloroplast precursor GB:P34802 from (Arabidopsis thaliana) synonymous with farnesyltranstransferase	-0.73305	-1.66215	1.68e-06	1.35299	0.79062
AT4G36530	246199_at	hydrolase, alpha/beta fold family protein, low similarity to hydrolase (Sphingomonas sp.) GI:3426124; contains Pfam profile PF00561: hydrolase, alpha/beta fold family	0.0522539	1.03688	0.56921	3.00743	3.0288
AT4G37240	246200_at	expressed protein	-5.40757	-42.4461	0	3.31299	0.07581
AT4G36750	246201_at	quinone reductase family protein, similar to 1,4-benzoquinone reductase (Phanerochaete chrysosporium)(GI:4454993); similar to Trp repressor binding protein (Escherichia coli)(SP:P30849); contains flavodoxin domain PF00258	-0.0931136	-1.06666	0.57216	1.10516	1.00634
AT4G37040	246202_at	metallopeptidase M24 family protein, similar to SP:O33343 Methionine aminopeptidase (EC 3.4.11.18) (Peptidase M) {Mycobacterium tuberculosis}; contains Pfam profile PF00557: metallopeptidase family M24	-1.25277	-2.383	1.33e-16	1.85495	0.75606
AT4G36610	246203_at	hydrolase, alpha/beta fold family protein, low similarity to 2-hydroxy-6-oxo-7-methylocta-2,4-dienoate hydrolase (Pseudomonas fluorescens) GI:1871461; contains Pfam profile PF00561: hydrolase, alpha/beta fold family	1.35136	2.55152	0.00507	0.08299	0.20566
AT4G37020	246204_at	expressed protein	-0.317576	-1.24623	0.20174	0.59256	0.46183
AT4G36970	246205_at	remorin family protein, contains Pfam domain, PF03763: Remorin, C-terminal region	0.391024	1.31133	0.21896	0.45363	0.57778
246206_at	246206_at	Expressed protein ; supported by cDNA: gi_15028196_gb_AY045921.1_	-0.524433	-1.43836	0.46052	0.09336	0.06304
AT4G36960	246207_at	RNA recognition motif (RRM)-containing protein, similar to SP:P48809 Heterogeneous nuclear ribonucleoprotein 27C (hnRNP 48) {Drosophila melanogaster}; contains InterPro entry IPR000504: RNA-binding region RNP-1 (RNA recognition motif) (RRM); non-consensus TA donor splice site at exon 6	0.581703	1.49662	0.00814	0.51922	0.75475
AT4G36490	246208_at	SEC14 cytosolic factor, putative / phosphoglyceride transfer protein, putative, similar to phosphatidylinositol transfer-like protein IV (GI:14486707) (Lotus japonicus); contains Pfam PF00650 : CRAL/TRIO domain; contains Pfam PF03765 : CRAL/TRIO, N-terminus; supporting cDNA gi:23463078:gb:BT000834.1:	0.326712	1.25416	0.60013	0.06376	0.07767
AT4G36870	246209_at	BEL1-like homeobox 2 protein (BLH2)	0.148158	1.10816	0.55355	0.41655	0.44835
AT4G36420	246210_at	ribosomal protein L12 family protein	0.00478358	1.00333	0.97887	0.39385	0.38381
AT4G36730	246211_at	G-box binding factor 1 (GBF1), identical to G-box binding factor 1 SP:P42774 from (Arabidopsis thaliana); contains Pfam profile: PF00170 bZIP transcription factor	-0.470451	-1.38554	0.13881	2.6658	1.86876
AT4G36930	246212_at	basic helix-loop-helix (bHLH) protein SPATULA (SPT), identical to SPATULA (SPT) GI:11245493 from (Arabidopsis thaliana)	0.515397	1.4294	0.20055	0.15715	0.21819
AT4G36480	246213_at	aminotransferase class I and II family protein, similar to Serine palmitoyltransferase 1 (EC 2.3.1.50) from Homo sapiens (SP:O15269), Mus musculus (SP:O35704), Cricetulus griseus (SP:O54695)	-0.501146	-1.41533	0.00861	0.60948	0.41826
AT4G36990	246214_at	heat shock factor protein 4 (HSF4) / heat shock transcription factor 4 (HSTF4), identical to heat shock transcription factor 4 (HSF4) SP:Q96320 from (Arabidopsis thaliana)	1.26183	2.39798	8e-05	0.39477	0.91946
AT4G37180	246215_at	myb family transcription factor, contains Pfam domain, PF00249: Myb-like DNA-binding domain l; also isolated as a putative cytoskeletal protein in a yeast screen	1.23127	2.34772	3e-05	0.46103	1.05128
AT4G36380	246216_at	cytochrome P450 90C1 (CYP90C1) / rotundifolia3 (ROT3), identical to Cytochrome P450 90C1 (ROTUNDIFOLIA3) (SP:Q9M066) (Arabidopsis thaliana);	1.90416	3.74289	1.03e-18	0.157	0.57076
AT4G36920	246217_at	floral homeotic protein APETALA2 (AP2), Identical to (SP:P47927) Floral homeotic protein APETALA2. (Mouse-ear cress) {Arabidopsis thaliana}	-0.174468	-1.12854	0.57652	0.21037	0.18106
AT4G36800	246218_at	RUB1-conjugating enzyme, putative (RCE1), this gene is frameshifted and may be a pseudogene; identical over first 79 amino acids to RUB1 conjugating enzyme (Arabidopsis thaliana) GI:6635457	-0.027273	-1.01909	0.90432	1.41912	1.35254
AT4G36760	246219_at	aminopeptidase P, similar to Xaa-Pro aminopeptidase 2 (Lycopersicon esculentum) GI:15384991; contains Pfam profile PF00557: metallopeptidase family M24	1.84267	3.58672	1.66e-15	1.01686	3.54247
AT4G37210	246220_at	tetratricopeptide repeat (TPR)-containing protein, low similarity to SP:Q02508 Protein HGV2 Halocynthia roretzi; contains Pfam profile PF00515 TPR Domain	0.110687	1.07973	0.34479	0.75573	0.79255
AT4G37120	246221_at	expressed protein	0.287812	1.22078	0.12202	0.91418	1.08396
AT4G36900	246222_at	encodes a member of the DREB subfamily A-5 of ERF/AP2 transcription factor family (RAP2.10). The protein contains one AP2 domain. There are 16 members in this subfamily including RAP2.9 and RAP2.1.	1.63213	3.09969	4.73e-16	0.26765	0.80582
AT4G36400	246162_at	FAD linked oxidase family protein, low similarity to SP:Q12627 from Kluyveromyces lactis and SP:P32891 from Saccharomyces cerevisiae; contains Pfam FAD linked oxidases, C-terminal domain PF02913, Pfam FAD binding domain PF01565	1.56353	2.95579	1.53e-09	0.3026	0.86875
AT5G32600	246163_at	expressed protein	-0.462213	-1.37766	0.33777	0.09041	0.06374
AT5G32610	246164_at	hypothetical protein, predicted proteins, Arabidopsis thaliana and Borrelia burgdorferi	0.147328	1.10751	0.74627	0.06522	0.07016
AT5G32400	246165_at	hypothetical protein	0.615354	1.53192	0.1762	0.07025	0.10453
246166_at	246166_at	putative protein	-0.978574	-1.97051	0.09311	0.13188	0.065
AT5G32402,AT5G32426	246167_at	[AT5G32402, gypsy-like retrotransposon family (Athila), has a 1.1e-297 P-value blast match to GB:CAA57397 Athila ORF 1 (Arabidopsis thaliana) ];[AT5G32426, gypsy-like retrotransposon family (Athila), has a 8.6e-227 P-value blast match to GB:CAA57397 Athila ORF 1 (Arabidopsis thaliana) ]	0.315816	1.24471	0.63652	0.0639	0.07725
AT5G32460	246168_at	pseudogene, transcriptional factor B3 family, low similarity to reproductive meristem protein 1 from (Brassica oleracea var. botrytis) GI:3170424, (Arabidopsis thaliana) GI:13604227; contains Pfam profile PF02362: B3 DNA binding domain; blastp match of 30% identity and 5.7e-22 P-value to GP:3170424:gb:AAC18082.1::AF051772 reproductive meristem gene 1 {Brassica oleracea var. botrytis}	-0.135036	-1.09812	0.83421	0.072	0.06368
AT5G32470	246169_at	expressed protein	-0.0204631	-1.01428	0.92139	0.64136	0.61417
AT5G32450	246170_at	RNA recognition motif (RRM)-containing protein, various predicted proteins, Arabidopsis thaliana and others	-1.47102	-2.77216	0	4.83647	1.69456
AT5G32440	246171_at	expressed protein	0.510182	1.42422	8.03e-11	1.86814	2.58424
AT3G61510,AT5G28360	246172_s_at	[AT3G61510, 1-aminocyclopropane-1-carboxylate synthase, putative / ACC synthase, putative, similar to ACC synthases from Citrus sinensis (GI:6434142), Cucumis melo (GI:695402), Cucumis sativus (GI:3641645) ];[AT5G28360, 1-aminocyclopropane-1-carboxylate synthase, putative / ACC synthase, putative, similar to 1-aminocyclopropane-1-carboxylate synthase 1 (Lupinus albus) GI:6650976; contains Pfam pr…	0.102481	1.07362	0.86321	0.07489	0.0781
AT5G28370,AT5G28460,AT3G61520	246173_s_at	[AT5G28370, pentatricopeptide (PPR) repeat-containing protein, contains Pfam profile PF01535: PPR repeat ];[AT5G28460, pentatricopeptide (PPR) repeat-containing protein, contains Pfam profile PF01535: PPR repeat ];[AT3G61520, pentatricopeptide (PPR) repeat-containing protein, contains Pfam profile PF01535: PPR repeat ]	0.435638	1.35252	0.07533	0.44512	0.58475
AT5G28340,AT5G28380	246174_s_at	[AT5G28340, pentatricopeptide (PPR) repeat-containing protein, contains Pfam profile PF01535: PPR repeat ];[AT5G28380, pentatricopeptide (PPR) repeat-containing protein, contains Pfam profile PF01535: PPR repeat ]	0.425207	1.34276	0.43228	0.06852	0.08937
AT5G28400,AT5G28320	246175_s_at	[AT5G28400, expressed protein ];[AT5G28320, expressed protein, This is likely a pseudogene. ]	1.0881	2.12594	0.00313	0.06834	0.14112
AT1G31850,F5M6.14,F5M6_14	246288_at	dehydration-responsive protein, putative, strong similarity to early-responsive to dehydration stress ERD3 protein (Arabidopsis thaliana) GI:15320410; contains Pfam profile PF03141: Putative methyltransferase	-0.616018	-1.53264	0.2914	0.49862	0.31599
AT1G31840,F5M6_15,F5M6.15	246258_at	pentatricopeptide (PPR) repeat-containing protein, contains multiple PPR domains: Pfam profile: PF01535: PPR repeat	0.496396	1.41068	0.42663	0.06689	0.09165
AT1G31830,F5M6_16,F5M6.16	246259_at	amino acid permease family protein, weak similarity to y+LAT1a (amino acid transporter) (Mus musculus) GI:3970791; contains Pfam profile PF00324: Amino acid permease	2.24778	4.7495	1.55e-16	0.43705	2.01617
AT1G31820	246260_at	amino acid permease family protein, weak similarity to asc-type amino acid transporter 2 (Mus musculus) GI:18148438; contains Pfam profile PF00324: Amino acid permease	2.34787	5.09068	3.39e-17	0.31617	1.5633
AT1G31810,F5M6_18,F5M6.18	246261_at	similar to formin homology 2 domain-containing protein / FH2 domain-containing protein [Arabidopsis thaliana] (TAIR:At5g58160.1); similar to formin homology 2 domain-containing protein / FH2 domain-containing protein [Arabidopsis thaliana] (TAIR:At2g25050.1); similar to diaphanous homologue-like [Oryza sativa (japonica cultivar-group)] (GB:XP_468248.1); similar to putative diaphanous homologue [O…	0.116699	1.08424	0.66926	0.25556	0.26914
AT1G31790,F5M6_20,F5M6.20	246262_at	pentatricopeptide (PPR) repeat-containing protein, contains Pfam profile PF01535: PPR repeat	1.70352	3.25691	0.00737	0.06813	0.21553
AT1G31780,AT1G31790	246263_at	[AT1G31780, similar to Component of oligomeric golgi complex 6 [Xenopus tropicalis] (GB:AAH75361.1) ];[AT1G31790, pentatricopeptide (PPR) repeat-containing protein, contains Pfam profile PF01535: PPR repeat ]	0.0720194	1.0512	0.66888	0.87668	0.8951
AT1G31814,F5M6_26,F5M6.26,FRIGIDA LIKE 2,FRL2	246264_at	expressed protein	0.687108	1.61007	0.03383	0.13937	0.21795
AT1G31860,F5M6_13,F5M6.13,AT-IE,PHOSPHORIBOSYL-ATP PYROPHOSPHOHYDROLASE	246265_at	histidine biosynthesis bifunctional protein (HISIE), identical to histidine biosynthesis bifunctional protein hisIE, chloroplast (precursor) SP: O82768 from (Arabidopsis thaliana); identical to cDNA phosphoribosyl-ATP pyrophosphohydrolase GI:3461883	-0.863236	-1.81911	0.00011	0.71194	0.38013
AT1G31817,F5M6_25,F5M6.25	246266_at	chloroplast 30S ribosomal protein S11, putative, contains Pfam profile: PF00411: Ribosomal protein S11	-0.11547	-1.08334	0.68218	0.426	0.38194
AT1G31812,F5M6.27,F5M6_27	246267_at	acyl-CoA binding protein / ACBP, identical to acyl-CoA-binding protein (ACBP) (Arabidopsis thaliana) SWISS-PROT:P57752	0.440521	1.3571	2.96e-17	13.2238	17.4307
AT1G31800,F5M6_19,F5M6.19	246268_at	cytochrome P450 family protein, similar to Cytochrome P450 97B2 (SP:048921) (Glycine max); contains Pfam profile: PF00067: Cytochrome P450	-1.36834	-2.58175	3.89e-10	2.021	0.76032
AT4G37110	246269_at	expressed protein	-0.941102	-1.92001	0.00104	0.21404	0.10828
AT4G36500	246270_at	expressed protein	-1.48932	-2.80757	2.93e-27	8.60293	2.9762
AT4G37230	246271_at	oxygen-evolving enhancer protein, chloroplast, putative / 33 kDa subunit of oxygen evolving system of photosystem II, putative, similar to Oxygen-evolving enhancer protein 1, chloroplast precursor (OEE1) (33 kDa subunit of oxygen evolving system of photosystem II) (OEC 33 kDa subunit) (33 kDa thylakoid membrane protein) (SP:P14226) {Pisum sativum}	-0.0618543	-1.04381	0.92239	0.07298	0.06791
AT4G37150	246272_at	esterase, putative, similar to ethylene-induced esterase (Citrus sinensis) GI:14279437, polyneuridine aldehyde esterase (Rauvolfia serpentina) GI:6651393; contains Pfam profile PF00561: hydrolase, alpha/beta fold family	3.0865	8.49431	7.92e-20	0.15498	1.27862
AT4G36700	246273_at	cupin family protein, low similarity to preproMP27-MP32 from Cucurbita cv. Kurokawa Amakuri (GI:691752); contains Pfam profile PF00190: Cupin	0.114607	1.08268	0.82143	0.06529	0.06866
AT4G36620	246274_at	zinc finger (GATA type) family protein	-0.214198	-1.16007	0.78973	0.07607	0.06369
AT4G36540	246275_at	basic helix-loop-helix (bHLH) family protein, contains Pfam domain, PF00010: Helix-loop-helix DNA-binding domain	-3.59755	-12.1051	1.12e-11	1.36033	0.10915
AT4G37270	246276_at	cadmium/zinc-transporting ATPase, putative (HMA1), contains InterPro accession IPR001757: ATPase, E1-E2 type; identical to Potential cadmium/zinc-transporting ATPase HMA1 (EC 3.6.3.3) (EC 3.6.3.5) (Swiss-Prot:Q9M3H5) (Arabidopsis thaliana); identical to cDNA putative transcription factor (MYB73) mRNA, partial cds GI:3941503	0.234196	1.17626	0.12974	1.01207	1.15627
AT4G36460	246277_at	expressed protein	0.336179	1.26242	0.63536	0.06683	0.08195
AT4G37190	246278_at	expressed protein	0.370129	1.29246	0.25159	0.30544	0.38344
AT4G36740	246279_at	homeobox-leucine zipper family protein, similar to CRHB7 (GP:3868841) {Ceratopteris richardii} and to homeotic protein VAHOX1 (PIR:T07734) (Lycopersicon esculentum)	0.424111	1.34175	0.4991	0.07102	0.09256
AT4G36660	246280_at	expressed protein	-0.198784	-1.14774	0.24665	1.15399	0.97658
AT4G36940	246281_at	similar to putative nicotinate phosphoribosyltransferase [Oryza sativa (japonica cultivar-group)] (GB:XP_470349.1); similar to nicotinate phosphoribosyltransferase-like protein [Oryza sativa] (GB:AAP69615.1); similar to OSJNBa0042L16.13 [Oryza sativa (japonica cultivar-group)] (GB:NP_910116.2); contains InterPro domain Nicotinate phosphoribosyltransferase related (InterPro:IPR006405); contains In…	0.200013	1.1487	0.48913	0.32584	0.36354
AT4G36580	246282_at	AAA-type ATPase family protein, contains Pfam domain, PF00004: ATPase, AAA family (ATPases Associated with diverse cellular Activities)	0.292894	1.22509	0.64408	0.09053	0.10772
AT4G36860	246283_at	LIM domain-containing protein, low similarity to LIM-domain protein (Branchiostoma floridae) GI:3360516, DRAL/Slim3/FHL2 (Homo sapiens) GI:7209525; contains Pfam profile PF00412: LIM domain	0.0847756	1.06051	0.67024	0.65491	0.6746
AT4G36780	246284_at	brassinosteroid signalling positive regulator-related, contains similarity to BZR1 protein (Arabidopsis thaliana) gi:20270971:gb:AAM18490	-0.655317	-1.57497	2.6e-09	0.96703	0.59637
AT4G36980	246285_at	expressed protein	1.16191	2.23753	0.01726	0.27524	0.59816
AT4G37200	246226_at	thioredoxin family protein, contains Pfam profile: PF00085 Thioredoxin; identical to cDNA thioredoxin-like protein (hcf164 gene) GI;12049652	-0.0327542	-1.02295	0.7772	2.97177	2.82166
AT4G36510	246227_at	hypothetical protein	0.204498	1.15228	0.74802	0.06173	0.06908
AT4G36430	246228_at	peroxidase, putative, identical to peroxidase (Arabidopsis thaliana) gi:6822093:emb:CAB71009; identical to cDNA class III peroxidase ATP31, GI:17530561	1.21201	2.31661	0.00486	0.08356	0.18801
AT4G37160	246229_at	multi-copper oxidase type I family protein, contains Pfam profile: PF00394 Multicopper oxidase	0.030296	1.02123	0.95971	0.06746	0.06691
AT4G36710	246230_at	scarecrow transcription factor family protein	1.32784	2.51029	0.00077	0.10453	0.25487
AT4G37080	246231_at	expressed protein, contains Pfam profile PF04784: Protein of unknown function, DUF547	-1.82085	-3.53288	3.71e-13	1.06591	0.29305
AT4G36630	246232_at	expressed protein	0.924825	1.89845	1.05e-06	0.63667	1.17399
AT4G36550	246233_at	U-box domain-containing protein, low similarity to immediate-early fungal elicitor protein CMPG1 (Petroselinum crispum) GI:14582200; contains Pfam profile PF04564: U-box domain	-2.38946	-5.23961	0	1.17402	0.21763
AT4G37280	246234_at	MRG family protein, contains Pfam domain PF05712: MRG	-0.231206	-1.17383	0.3851	0.54048	0.44722
AT4G36830	246235_at	GNS1/SUR4 membrane family protein, weak similarity to long chain polyunsaturated fatty acid elongation enzyme (Isochrysis galbana) GI:17226123; contains Pfam profile PF01151: GNS1/SUR4 family	0.421619	1.33944	0.32532	0.16376	0.21305
AT4G36470	246236_at	S-adenosyl-L-methionine:carboxyl methyltransferase family protein, similar to SAM:jasmonic acid carboxyl methyltransferase (JMT)(GI:13676829) and to SAM:salicylic acid carboxyl methyltransferase (SAMT)(GI:6002712)(Clarkia breweri)	0.0865362	1.06183	0.87278	0.06697	0.06907
AT4G36390	246237_at	radical SAM domain-containing protein / TRAM domain-containing protein, similar to CDK5 activator-binding protein (Rattus norvegicus) GI:7330738; contains Pfam profiles PF00919: UPF0004 family protein, PF01938: TRAM domain, PF04055: radical SAM domain protein	-0.577318	-1.49208	1.03e-08	2.25424	1.46742
AT4G36670	246238_at	mannitol transporter, putative, similar to mannitol transporter (Apium graveolens var. dulce) GI:12004316; contains Pfam profile PF00083: major facilitator superfamily protein	-2.52194	-5.74351	1.43e-16	1.98771	0.33614
AT4G36790	246239_at	transporter-related, low similarity to spinster membrane proteins from (Drosophila melanogaster) GI:12003976, GI:12003972, GI:12003974, GI:12003970; contains Pfam profile PF00083: major facilitator superfamily protein	0.10866	1.07822	0.70815	0.29328	0.30713
AT4G37130	246240_at	hydroxyproline-rich glycoprotein family protein	0.346245	1.27124	0.07195	0.38261	0.47242
AT4G37050	246241_at	patatin, putative, similar to patatin-like latex allergen (Hevea brasiliensis)(PMID:10589016); contains patatin domain PF01734	-0.371192	-1.29342	0.491	0.08534	0.06408
AT4G36600	246242_at	late embryogenesis abundant domain-containing protein / LEA domain-containing protein, low similarity to SP:P20075 Embryonic protein DC-8 {Daucus carota}; contains Pfam profile PF02987: Late embryogenesis abundant protein	2.67326	6.37863	4.74e-12	0.06466	0.4006
246243_at	246243_at	trichohyalin like protein	-0.0375378	-1.02637	0.8723	0.32038	0.30318
AT4G37250	246244_at	leucine-rich repeat family protein / protein kinase family protein, contains protein kinase domain, Pfam:PF00069; contains leucine-rich repeats, Pfam:PF00560	-0.0115603	-1.00804	0.96768	0.26095	0.25143
AT4G36440	246245_at	expressed protein	0.22732	1.17065	0.18666	0.71477	0.81271
AT4G37170	246246_at	pentatricopeptide (PPR) repeat-containing protein, contains Pfam profile PF01535: PPR repeat	0.688735	1.61186	0.16923	0.06485	0.10153
AT4G36640	246247_at	SEC14 cytosolic factor family protein / phosphoglyceride transfer family protein, similar to polyphosphoinositide binding protein Ssh1p (GI:2739044) {Glycine max, SEC14 cytosolic factor (Phosphatidylinositol/phosphatidylcholine transfer protein) (PI/PCTP) (SP:P24859) (Kluyveromyces lactis) and to SEC14 cytosolic factor (SP:P53989) (Candida glabrata)	0.997442	1.99645	1.47e-13	0.38633	0.74913
AT4G36560	246248_at	hypothetical protein	-0.497326	-1.4116	0.21293	0.09246	0.06362
AT4G36680	246249_at	pentatricopeptide (PPR) repeat-containing protein, low similarity to fertility restorer (Petunia x hybrida) GI:22128587; contains Pfam profile PF01535: PPR repeat; identical to cDNA membrane-associated salt-inducible protein like GI:2632060	0.687838	1.61087	0.15347	0.17988	0.28144
AT4G36880	246250_at	cysteine proteinase, putative, strong similarity to cysteine proteinase COT44 precursor SP:P25251 from (Brassica napus) (Rape)	-0.646846	-1.56576	0.05025	0.14567	0.09037
AT4G37220	246251_at	stress-responsive protein, putative, similar to cold acclimation WCOR413-like protein gamma form (Hordeum vulgare) gi:18449100:gb:AAL69988; similar to stress-regulated protein SAP1 (Xerophyta viscosa) gi:21360378:gb:AAM47505	1.31854	2.49416	0.00051	0.19404	0.47007
AT4G37070,AT4G37060	246252_s_at	[AT4G37070, patatin, putative, similar to patatin-like latex allergen (Hevea brasiliensis)(PMID:10589016); contains patatin domain PF01734 ];[AT4G37060, patatin, putative, similar to patatin-like latex allergen (Hevea brasiliensis)(PMID:10589016); contains patatin domain PF01734 ]	-0.211806	-1.15814	0.66395	0.07456	0.06253
AT4G37260,AT4G37270	246253_at	[AT4G37260, myb family transcription factor (MYB73), contains Pfam profile: PF00249 myb-like DNA-binding domain ];[AT4G37270, cadmium/zinc-transporting ATPase, putative (HMA1), contains InterPro accession IPR001757: ATPase, E1-E2 type; identical to Potential cadmium/zinc-transporting ATPase HMA1 (EC 3.6.3.3) (EC 3.6.3.5) (Swiss-Prot:Q9M3H5) (Arabidopsis thaliana); identical to cDNA putative trans…	-1.23004	-2.34573	7.73e-07	6.53058	2.70409
AT4G36450	246254_at	mitogen-activated protein kinase, putative / MAPK, putative (MPK14), mitogen-activated protein kinase (MAPK)(AtMPK14), PMID:12119167	-0.40109	-1.32052	0.58532	0.0843	0.06201
AT4G36650	246255_at	transcription factor IIB (TFIIB) family protein, contains Pfam domain, PF00382: Transcription factor TFIIB repeat	-0.414211	-1.33256	0.10263	0.50382	0.36723
AT4G36770	246256_at	UDP-glucoronosyl/UDP-glucosyl transferase family protein, contains Pfam profile: PF00201 UDP-glucoronosyl and UDP-glucosyl transferase	0.228748	1.17182	0.68269	0.07136	0.08122
AT4G36690	246257_at	U2 snRNP auxiliary factor large subunit, putative, similar to U2 snRNP auxiliary factor, large subunit (Nicotiana plumbaginifolia) GI:3850823	0.356709	1.28051	0.04602	0.93352	1.16105
AT3G44890	246339_at	50S ribosomal protein L9, chloroplast (CL9), contains Pfam profile PF03948: Ribosomal protein L9, C-terminal domain; contains Pfam profile PF01281: ribosomal protein L9, N-terminal domain; contains TIGRfam profile TIGR00158: ribosomal protein L9	-2.08976	-4.2568	2.23e-29	6.13109	1.39894
AT3G44860,AT3G44870	246340_s_at	[AT3G44860, S-adenosyl-L-methionine:carboxyl methyltransferase family protein, similar to defense-related protein cjs1 (Brassica carinata)(GI:14009292)(Mol Plant Pathol (2001) 2(3):159-169) ];[AT3G44870, S-adenosyl-L-methionine:carboxyl methyltransferase family protein, similar to defense-related protein cjs1 (Brassica carinata)(GI:14009292)(Mol Plant Pathol (2001) 2(3):159-169) ]	0.0867355	1.06196	0.64854	2.57174	2.65266
AT3G43150	246341_x_at	hypothetical protein	0.234694	1.17665	0.62299	0.06554	0.0749
AT3G56700	246342_at	male sterility protein, putative, similar to SP:Q08891 Male sterility protein 2 {Arabidopsis thaliana}; contains Pfam profile PF03015: Male sterility protein	-0.314022	-1.24317	0.58125	0.08375	0.06544
AT3G56720	246343_at	expressed protein	0.848587	1.80073	0.02517	0.48582	0.84971
AT3G56730	246344_at	expressed protein, contains Pfam profile PF04396: Protein of unknown function, DUF537	0.754078	1.68654	0.28055	0.06408	0.10497
AT3G56760	246345_at	calcium-dependent protein kinase, putative / CDPK, putative, similar to calcium/calmodulin-dependent protein kinase CaMK3 (Nicotiana tabacum) gi:16904226:gb:AAL30820	-0.0855064	-1.06107	0.81345	0.33146	0.30341
AT3G56810	246346_at	expressed protein	-1.23968	-2.36147	0.00205	0.21933	0.09021
AT3G56830	246347_at	expressed protein, contains Pfam profile PF04483: Protein of unknown function (DUF565)	0.42607	1.34358	0.16839	0.17506	0.22845
AT3G56840	246348_at	FAD-dependent oxidoreductase family protein, contains Pfam profile PF01266 FAD dependent oxidoreductase	-0.111949	-1.08068	0.58978	0.50548	0.45431
AT3G56850	246314_at	ABA-responsive element-binding protein 3 (AREB3), identical to ABA-responsive element binding protein 3 (AREB3) (Arabidopsis thaliana) GI:9967421	0.460486	1.37601	0.00378	0.5087	0.67987
AT3G56870	246315_at	expressed protein	-0.785736	-1.72399	0.04731	0.11145	0.06279
AT3G56890	246316_at	F-box family protein-related, predicted proteins - Arabidopsis thaliana; contains TIGRFAM TIGR01640: F-box protein interaction domain	0.201076	1.14956	0.71175	0.06545	0.07308
AT3G56900	246317_at	aladin-related / adracalin-related, weak similarity to SP:Q9NRG9 Aladin (Adracalin) (GL003) {Homo sapiens}; non-consensus AT-AC splice sites at intron 6	0.420822	1.33869	0.11579	0.27537	0.35804
AT3G56740	246318_at	ubiquitin-associated (UBA)/TS-N domain-containing protein, contains Pfam profile PF00627: UBA/TS-N domain	0.257649	1.19553	0.18999	0.46447	0.53934
AT3G56680	246319_at	expressed protein	-0.181211	-1.13384	0.28032	2.55647	2.18995
AT3G56880	246289_at	VQ motif-containing protein, contains PF05678: VQ motif	0.264625	1.20132	0.23583	11.5204	13.4423
AT3G56800	246290_at	calmodulin-2/3/5 (CAM3), identical to calmodulin GI:474183 from (Arabidopsis thaliana); almost identical to calmodulin-2/3/5 SP:P25069 (Arabidopsis thaliana)	0.0499286	1.03521	0.51509	6.54074	6.57658
AT3G56820	246291_at	expressed protein	0.310401	1.24006	0.28598	0.45656	0.5499
AT3G56860	246292_at	UBP1 interacting protein 2a (UBA2a), identical to UBP1 interacting protein 2a (Arabidopsis thaliana) GI:19682816; contains InterPro entry IPR000504: RNA-binding region RNP-1 (RNA recognition motif) (RRM)	0.466963	1.38218	0.00127	1.10211	1.47957
AT3G56710	246293_at	sigA-binding protein, identical to SigA binding protein (Arabidopsis thaliana) gi:6980074:gb:AAF34713; contains Pfam PF05678: VQ motif	-0.800983	-1.74229	0.00069	2.65731	1.48139
AT3G56900,AT3G56910	246294_at	[AT3G56900, aladin-related / adracalin-related, weak similarity to SP:Q9NRG9 Aladin (Adracalin) (GL003) {Homo sapiens}; non-consensus AT-AC splice sites at intron 6 ];[AT3G56910, expressed protein ]	-1.67518	-3.19362	0	8.93888	2.7186
AT3G56690	246295_at	calmodulin-binding protein, identical to calmodulin-binding protein GI:6760428 from (Arabidopsis thaliana)	0.266917	1.20324	0.55918	0.26861	0.31392
AT3G56750	246296_at	expressed protein	0.238747	1.17998	0.35671	0.34553	0.39601
AT3G51760	246297_at	expressed protein	0.0804903	1.05738	0.89038	0.09439	0.09694
AT3G51770	246298_at	similar to tetratricopeptide repeat (TPR)-containing protein [Arabidopsis thaliana] (TAIR:At5g58550.1); similar to tetratricopeptide repeat (TPR)-containing protein [Arabidopsis thaliana] (TAIR:At4g02680.1); similar to TPR repeat [Prochlorococcus marinus str. MIT 9313] (GB:CAE20471.1); contains InterPro domain BTB/POZ domain (InterPro:IPR000210); contains InterPro domain TPR repeat (InterPro:IPR0…	0.857024	1.81131	0.00021	0.33087	0.5821
AT3G51810	246299_at	Em-like protein GEA1 (EM1), identical to SP:Q07187 Em-like protein GEA1 (EM1) {Arabidopsis thaliana}; contains Pfam profile PF00477: Small hydrophilic plant seed protein	1.56137	2.95133	4e-05	0.09837	0.28198
AT3G51830	246300_at	phosphoinositide phosphatase family protein, contains similarity to phosphoinositide phosphatase SAC1 (Rattus norvegicus) gi:11095248:gb:AAG29810; contains Pfam domain, PF02383: SacI homology domain ; Contains nonconsensus AT/AA splice site at intron 7	1.05451	2.07704	1.87e-06	0.47588	0.96003
AT3G51850	246301_at	calcium-dependent protein kinase, putative / CDPK, putative, similar to calcium-dependent protein kinase (Arabidopsis thaliana) gi:836942:gb:AAA67655; contains protein kinase domain, Pfam:PF00069; contains EF hand domain (calcium-binding EF-hand), Pfam:PF00036, INTERPRO:IPR002048	-0.114208	-1.08238	0.32881	1.2572	1.12816
AT3G51860	246302_at	cation exchanger, putative (CAX3), similar to high affinity calcium antiporter CAX1 (Arabidopsis thaliana) gi:9256741:gb:AAB05913; Ca2+:Cation Antiporter (CaCA) Family member PMID:11500563; non-consensus AT-acceptor splice site at intron 1	3.4555	10.9702	5.35e-10	0.13352	1.42265
AT3G51870	246303_at	mitochondrial substrate carrier family protein, peroxisomal Ca-dependent solute carrier - Oryctolagus cuniculus, EMBL:AF004161	-0.894296	-1.85871	0.01347	0.87173	0.45553
AT3G51840	246304_at	short-chain acyl-CoA oxidase, identical to Short-chain acyl CoA oxidase (Arabidopsis thaliana) GI:5478795; contains InterPro entry IPR006089: Acyl-CoA dehydrogenase	0.618111	1.53486	4e-05	3.18726	4.75152
AT3G51890	246305_at	expressed protein, protein At2g40060 - Arabidopsis thaliana, EMBL:AF002109	0.371757	1.29392	0.05283	1.05398	1.3246
AT3G51780	246306_at	BAG domain-containing protein, low similarity to SP:Q99933 BAG-family molecular chaperone regulator-1 {Homo sapiens}; contains Pfam profile PF02179: BAG (Apoptosis regulator Bcl-2 protein) domain	-0.0754078	-1.05366	0.68801	0.7305	0.67339
AT3G51800	246307_at	metallopeptidase M24 family protein, similar to SP:P50580 Proliferation-associated protein 2G4 {Mus musculus}; contains Pfam profile PF00557: metallopeptidase family M24	-0.56516	-1.47955	9.65e-06	3.48142	2.28546
AT3G51820	246308_at	chlorophyll synthetase, putative, identical to gi:972938 putative chlorophyll synthetase from Arabidopsis thaliana	-0.800352	-1.74151	2.25e-12	4.40416	2.45631
AT3G51790	246309_at	cytochrome c biogenesis protein CcmE family, contains Pfam profile: PF03100 cytochrome c-type biogenesis protein CcmE	0.456998	1.37267	0.02045	0.46136	0.61511
AT3G51895	246310_at	sulfate transporter (ST1), identical to sulfate transporter (Arabidopsis thaliana) GI:2285885	1.5631	2.95491	3.5e-20	1.05769	3.03562
AT3G51880	246311_at	high mobility group protein alpha (HMGalpha) / HMG protein alpha, nearly identical to HMG protein (HMGalpha) (Arabidopsis thaliana) GI:2832357; contains Pfam profile PF00505: HMG (high mobility group) box	0.630734	1.54834	3.38e-09	1.53277	2.30511
AT1G31930,XLG3,F5M6_7,F5M6.7	246312_at	extra-large guanine nucleotide binding protein, putative / G-protein, putative, similar to extra-large G-protein (XLG) (Arabidopsis thaliana) GI:3201680; contains Pfam profile PF00503: G-protein alpha subunit	0.28821	1.22113	0.14444	0.43585	0.51694
AT1G31920,F5M6_8,F5M6.8	246313_at	pentatricopeptide (PPR) repeat-containing protein, contains Pfam profile PF01535: PPR repeat	-1.32674	-2.50838	6.43e-06	0.64821	0.251
AT1G31910,F5M6_9,F5M6.9	246286_at	GHMP kinase family protein, contains TIGRFAM profile TIGR01219: phosphomevalonate kinase; contains Pfam PF00288: GHMP kinases putative ATP-binding protein domain; similar to Phosphomevalonate kinase (EC 2.7.4.2) (Swiss-Prot:P24521) (Saccharomyces cerevisiae)	0.490217	1.40465	3.3e-07	1.90483	2.59879
AT1G31870,F5M6_12,F5M6.12	246287_at	expressed protein	0.357273	1.28101	0.19037	0.3127	0.38907
AT4G08010,AT1G39190,AT3G42721	246353_s_at	[AT4G08010, CACTA-like transposase family (En/Spm), has a 2.4e-27 P-value blast match to dbj:BAB64937.1: TdcA1-ORF1-ORF2 (Daucus carota) Spm/En-like (CACTA-like) ];[AT1G39190, CACTA-like transposase family (Tnp2/En/Spm), has a 6.1e-139 P-value blast match to GB:CAA40555 TNP2 (CACTA-element) (Antirrhinum majus) ];[AT3G42721, CACTA-like transposase family (Tnp2/En/Spm), has a 2.2e-145 P-value blast…	-0.405308	-1.32438	0.4539	0.09191	0.0674
AT1G38950,F12G6.9	246354_at	hypothetical protein	0.446799	1.36301	0.38009	0.06781	0.08977
AT1G38550,F2C1.4	246355_at	pseudogene, hypothetical protein	0.599143	1.51481	0.42649	0.0657	0.09666
AT1G40150,F9D18_1,F9D18.1	246356_x_at	gypsy-like retrotransposon family (Athila), has a 3.7e-38 P-value blast match to GB:CAA57397 Athila ORF 1 (Arabidopsis thaliana)	-0.513803	-1.42781	0.32441	0.09157	0.06229
246357_x_at	246357_x_at	hypothetical protein	-0.04272	-1.03006	0.94633	0.06847	0.06456
246358_x_at	246358_x_at	hypothetical protein	0.143839	1.10485	0.81207	0.06703	0.07193
AT1G41690,AT1G41600,AT1G41115,AT1G41660,AT1G41630	246359_x_at	[AT1G41690, gypsy-like retrotransposon family (Athila), has a 6.5e-165 P-value blast match to GB:CAA57397 Athila ORF 1 (Arabidopsis thaliana) ];[AT1G41600, gypsy-like retrotransposon family (Athila), has a 4.8e-281 P-value blast match to GB:CAA57397 Athila ORF 1 (Arabidopsis thaliana) ];[AT1G41115, gypsy-like retrotransposon family (Athila), has a 1.2e-282 P-value blast match to GB:CAA57397 Athil…	-0.32824	-1.25548	0.59936	0.0805	0.06227
246360_at	246360_at	hypothetical protein	0.610271	1.52655	0.05081	0.06414	0.0951
AT1G41115,AT1G41600,AT1G41660,AT1G41630	246361_s_at	[AT1G41115, gypsy-like retrotransposon family (Athila), has a 1.2e-282 P-value blast match to GB:CAA57397 Athila ORF 1 (Arabidopsis thaliana) ];[AT1G41600, gypsy-like retrotransposon family (Athila), has a 4.8e-281 P-value blast match to GB:CAA57397 Athila ORF 1 (Arabidopsis thaliana) ];[AT1G41660, gypsy-like retrotransposon family (Athila), has a 2.3e-281 P-value blast match to GB:CAA57397 Athil…	-0.170415	-1.12539	0.76563	0.07738	0.06678
246362_at	246362_at	hypothetical protein	-0.518952	-1.43292	0.20671	0.09009	0.06107
AT1G40390,F9D18_22,F9D18.22	246363_at	expressed protein	0.570641	1.48517	0.228	0.06659	0.09605
AT1G40230,F9D18_23,F9D18.23	246364_at	expressed protein	-0.664718	-1.58525	0.24153	0.10348	0.0634
AT1G39750,T28N5.7,T28N5_7	246365_at	gypsy-like retrotransposon family (Athila), has a 3.8e-35 P-value blast match to GB:CAA57397 Athila ORF 1 (Arabidopsis thaliana)	-0.0521543	-1.03682	0.91014	0.0674	0.06314
AT1G51850,T14L22_6,T14L22.6	246366_at	leucine-rich repeat protein kinase, putative, similar to light repressible receptor protein kinase (Arabidopsis thaliana) gi:1321686:emb:CAA66376	0.0468392	1.03301	0.91698	0.06774	0.06796
AT1G51880,T14L22.9,T14L22_9	246367_at	leucine-rich repeat protein kinase, putative, similar to light repressible receptor protein kinase (Arabidopsis thaliana) gi:1321686:emb:CAA66376; contains leucine rich repeat (LRR) domains, Pfam:PF00560; contains protein kinase domain, Pfam:PF00069	0.11072	1.07977	0.80844	0.06723	0.07051
AT1G51890,T14L22_10,T14L22.10	246368_at	leucine-rich repeat protein kinase, putative, similar to light repressible receptor protein kinase (Arabidopsis thaliana) gi:1321686:emb:CAA66376; contains leucine rich repeat (LRR) domains, Pfam:PF00560; contains protein kinase domain, Pfam:PF00069	-0.818457	-1.76354	0.10682	0.1152	0.06345
AT1G51910,T14L22.12,T14L22_12	246369_at	protein kinase family protein, contains Serine/Threonine protein kinases active-site signature, PROSITE:PS00108	0.774773	1.71092	0.15641	0.081	0.1346
AT1G51920,T14L22.80,T14L22_80	246370_at	expressed protein	-0.760389	-1.69393	0.17759	0.10985	0.06299
AT1G51940,T14L22_13,T14L22.13	246371_at	protein kinase family protein / peptidoglycan-binding LysM domain-containing protein, contains protein kinases ATP-binding region signature, PROSITE:PS00107	-3.11986	-8.69293	5.13e-09	1.29727	0.14495
AT1G51900,T14L22_11,T14L22.11	246372_at	hypothetical protein	0.918148	1.88968	0.01582	0.06837	0.12548
AT1G51860,T14L22_7,T14L22.7	246373_at	leucine-rich repeat protein kinase, putative, similar to light repressible receptor protein kinase (Arabidopsis thaliana) gi:1321686:emb:CAA66376; contains leucine rich repeat (LRR) domains, Pfam:PF00560; contains protein kinase domain, Pfam:PF00069	0.132711	1.09636	0.78292	0.06703	0.07138
AT1G51840,T14L22_5,T14L22.5	246374_at	protein kinase-related, contains similarity to light repressible receptor protein kinase (Arabidopsis thaliana) gi:1321686:emb:CAA66376	0.403647	1.32285	0.3594	0.06562	0.08431
AT1G51830,T14L22.4,T14L22_4	246375_at	leucine-rich repeat protein kinase, putative, similar to light repressible receptor protein kinase GI:1321686 from (Arabidopsis thaliana)	-0.96605	-1.9535	0.16588	0.12928	0.06428
AT1G51950,IAA18,T14L22_14,T14L22.14	246376_at	auxin-responsive protein / indoleacetic acid-induced protein 18 (IAA18), identical to SP:O24408:AXII_ARATH Auxin-responsive protein IAA18 (Indoleacetic acid-induced protein 18) {Arabidopsis thaliana}	0.428496	1.34583	0.00294	1.29262	1.6897
AT1G51915	246349_at	cryptdin protein-related, contains weak similarity to Swiss-Prot:P17533 cryptdin-related protein 1C precursor (CRS1C) (Mus musculus)	0.395575	1.31546	0.38282	0.0671	0.08573
AT1G16650,F19K19_6,F19K19.6	246350_at	expressed protein	-0.13992	-1.10185	0.65741	0.1483	0.13073
AT1G16570,F19K19.11,F19K19_11	246351_at	glycosyl transferase family 1 protein, contains similarity to mannosyltransferase GI:1800223 from Dictyostelium discoideum; contains Pfam glycosyl transferase, group 1 family protein domain PF00534	-0.356476	-1.28031	0.01595	0.99257	0.753
AT1G16560,F19K19.12,F19K19_12	246320_at	Per1-like family protein, contains Pfam profile PF04080: Per1-like	0.0945753	1.06774	0.58684	1.35089	1.40098
AT1G16640,F19K19.7,F19K19_7	246321_at	transcriptional factor B3 family protein, low similarity to reproductive meristem protein 1 (Arabidopsis thaliana) GI:13604227; contains Pfam profile PF02362: B3 DNA binding domain	-0.665349	-1.58595	0.09292	0.13447	0.08235
AT1G16680,F19K19.3,F19K19_3	246322_at	DNAJ heat shock N-terminal domain-containing protein / S-locus protein, putative, similar to S-locus protein 5 GI:6069485 from (Brassica rapa); contains Pfam profile PF00226 DnaJ domain	0.112514	1.08112	0.54555	0.31574	0.33155
AT1G16690,F19K19_2,F19K19.2	246323_at	transcription factor-related, similar to enhancer of polycomb (GI:11907923)(Homo sapiens)	-0.33103	-1.2579	0.56367	0.1252	0.09667
AT1G16610,F19K19.9,ARGININE/SERINE-RICH PROTEIN SR45,SR45,F19K19_9	246324_at	arginine/serine-rich protein, putative (SR45), similar to arginine/serine-rich protein GI:6601502 from (Arabidopsis thaliana)	0.968408	1.95666	0.03773	0.26511	0.50384
AT1G16540,F19K19_13,ABA DEFICIENT 3,SIR3,LOS5,MOLYBDENUM COFACTOR SULFURASE,F19K19.13,ABA3	246325_at	Encodes molybdenum cofactor sulfurase. Involved in Moco biosynthesis. Involved in the conversion of ABA-aldehyde to ABA, the last step of abscisic acid (ABA) biosynthesis. sir loss-of-function mutants are resistant to sirtinol, a modulator of auxin signaling.N terminal domain is similar to bacterial NifS suggesting a common mechanism for sulphur mobilization and transfer.	1.79995	3.48209	2e-05	0.06782	0.22936
AT1G16590,F19K19_10,F19K19.10,REV7	246326_at	mitotic spindle checkpoint protein, putative, similar to Mad2B protein (Homo sapiens) gi:4835900:gb:AAD30290	0.170083	1.12512	0.52612	0.19341	0.21136
AT1G16670,F19K19_4,F19K19.4	246327_at	protein kinase family protein, contains protein kinase domain, Pfam:PF00069; similar to receptor-like serine/threonine kinase GI:2465923 from (Arabidopsis thaliana)	-0.384048	-1.30499	0.13975	0.58927	0.43858
AT3G43590	246328_at	zinc knuckle (CCHC-type) family protein, contains Pfam domain, PF00098: Zinc knuckle	0.446002	1.36226	0.12009	0.28822	0.38136
AT3G43610	246329_at	tubulin family protein	-0.376707	-1.29839	0.19143	0.3809	0.28494
AT3G43600	246330_at	aldehyde oxidase, putative, identical to gi: 3172025; identical to cDNA putative aldehyde oxidase (AO3) mRNA, partial cds GI:2792303	-1.21882	-2.32758	0.00066	0.36891	0.15394
AT3G44820	246331_at	phototropic-responsive NPH3 family protein, contains NPH3 family domain, Pfam:PF03000	0.268678	1.2047	0.50983	0.19129	0.22383
AT3G44830	246332_at	lecithin:cholesterol acyltransferase family protein / LACT family protein, similar to lecithin:cholesterol acyltransferase (Rattus norvegicus) GI:2306762; contains Pfam profile PF02450: Lecithin:cholesterol acyltransferase (phosphatidylcholine-sterol acyltransferase)	0.387204	1.30786	0.65886	0.06631	0.08423
AT3G44840	246333_at	S-adenosyl-L-methionine:carboxyl methyltransferase family protein, similar to defense-related protein cjs1 (Brassica carinata)(GI:14009292)(Mol Plant Pathol (2001) 2(3):159-169)	-0.0822842	-1.0587	0.88144	0.06957	0.06382
AT3G44850	246334_at	protein kinase-related, contains eukaryotic protein kinase domain, INTERPRO:IPR000719	0.478623	1.39341	0.05428	0.2982	0.40359
AT3G44880	246335_at	Rieske (2Fe-2S) domain-containing protein, similar to lethal leaf-spot 1 from Zea mays (gi:1935909); contains Pfam PF00355 Rieske (2Fe-2S) domain	2.71578	6.56952	0	1.7056	10.8832
AT3G44900	246336_at	cation/hydrogen exchanger, putative (CHX4), monovalent cation:proton antiporter family 2 (CPA2) member, PMID:11500563	0.010298	1.00716	0.98757	0.06491	0.0635
AT3G44910	246337_at	cation/hydrogen exchanger, putative (CHX12), monovalent cation:proton antiporter family 2 (CPA2) member, PMID:11500563	-0.749394	-1.68107	0.16452	0.10944	0.06323
AT3G44930,AT3G44920	246338_s_at	[AT3G44930, cation/hydrogen exchanger, putative (CHX10), monovalent cation:proton antiporter family 2 (CPA2) member, PMID:11500563 ];[AT3G44920, cation/hydrogen exchanger, putative (CHX11), monovalent cation:proton antiporter family 2 (CPA2) member, PMID:11500563 ]	-0.39408	-1.3141	0.37084	0.08561	0.06328
AT5G17640	246446_at	expressed protein	-0.370794	-1.29306	0.04145	0.53496	0.40183
AT5G17530	246412_at	phosphoglucosamine mutase family protein, low similarity to phosphoglucomutase/phosphomannomutase (Sphingomonas paucimobilis) GI:6103619; contains InterPro accession IPR006352: Phosphoglucosamine mutase	0.141215	1.10284	0.29476	0.62414	0.66856
AT1G77310,F2P24_2,F2P24.2	246413_at	wound-responsive protein, putative, similar to wound-responsive protein 14.05 (GI:16506638) (Castanea sativa)	0.30771	1.23775	0.52863	0.11041	0.13274
AT1G77340,F2P24.5,F2P24_5	246414_at	pentatricopeptide (PPR) repeat-containing protein, contains Pfam profile PF01535: PPR repeat	-0.105803	-1.0761	0.87119	0.07103	0.06411
AT1G77360,F2P24.7,F2P24_7	246383_at	pentatricopeptide (PPR) repeat-containing protein, contains Pfam profile PF01535: PPR repeat	0.262499	1.19956	0.70487	0.074	0.08621
AT1G77370,F2P24_8,F2P24.8	246384_at	glutaredoxin, putative, similar to glutaredoxin (Ricinus communis) gi:1732424:emb:CAA89699	1.22403	2.33601	4.84e-11	1.72592	3.91598
AT1G77390,CYCA1,CYCLIN A1,2,F2P24_10,F2P24.10,CYCA1,2	246385_at	cyclin, putative, similar to mitotic cyclin a2-type (Glycine max) GI:857397; contains Pfam profiles PF00134: Cyclin, N-terminal domain, PF02984: Cyclin, C-terminal domain	-0.490084	-1.40453	0.40784	0.17853	0.12346
AT1G77410,F2P24_12,F2P24.12	246386_at	beta-galactosidase, putative / lactase, putative, similar to beta-galactosidase SP:P45582 from (Asparagus officinalis)	-0.0869349	-1.06211	0.88824	0.0769	0.07032
AT1G77400,F2P24.15,F2P24_15	246387_at	expressed protein	1.10012	2.14374	0.01028	0.06866	0.14295
AT1G77405,F2P24_16,F2P24.16	246388_at	pentatricopeptide (PPR) repeat-containing protein, contains Pfam profile PF01535: PPR repeat	-0.451683	-1.36765	0.50803	0.09504	0.06749
AT1G77380,F2P24_9,F2P24.9,AAP3	246389_at	amino acid carrier, putative / amino acid permease, putative, strong similarity to amino acid carrier GI:3293031 from (Ricinus communis); contains Pfam profile PF01490: Transmembrane amino acid transporter protein; identical to cDNA AAP3 (Amino Acid Permease) GI:3970651	-1.54078	-2.9095	0.00169	0.19613	0.06547
AT1G77330,F2P24_4,F2P24.4	246390_at	1-aminocyclopropane-1-carboxylate oxidase, putative / ACC oxidase, putative, similar to 1-aminocyclopropane-1-carboxylate oxidase GI:3386565 from (Sorghum bicolor)	-1.47042	-2.771	0.07215	0.18442	0.06464
AT1G77350,F2P24_6,F2P24.6	246391_at	expressed protein	-0.395775	-1.31566	0.00073	1.31895	0.97371
AT1G58120,T15M6.13	246392_at	expressed protein	-0.822078	-1.76797	0.05799	0.12001	0.06593
AT1G58150,T15M6.2	246393_at	expressed protein	0.086204	1.06157	0.80446	0.23575	0.24308
AT1G58160,T15M6.3	246394_at	jacalin lectin family protein, similar to myrosinase-binding protein homolog (Arabidopsis thaliana) GI:2997767; contains Pfam profile PF01419 jacalin-like lectin domain	-0.177092	-1.1306	0.70352	0.08493	0.07296
AT1G58170,T15M6.17	246395_at	disease resistance-responsive protein-related / dirigent protein-related, similar to dirigent protein (Thuja plicata) gi:6694699:gb:AAF25360; similar to pathogenesis-related protein (Pisum sativum) gi:4585273:gb:AAD25355	0.937149	1.91473	0.05402	0.09464	0.176
AT1G58180,T15M6.18	246396_at	carbonic anhydrase family protein / carbonate dehydratase family protein, similar to SP:P46512 Carbonic anhydrase 1 (EC 4.2.1.1) (Carbonate dehydratase 1) {Flaveria linearis}; contains Pfam profile PF00484: Carbonic anhydrase	1.22353	2.33516	8e-05	1.02562	2.32621
AT1G58190,T18I24.10,T18I24_10	246397_at	leucine-rich repeat family protein, contains leucine rich-repeat (LRR) domains Pfam:PF00560, INTERPRO:IPR001611; contains similarity to Cf-2.2 (Lycopersicon pimpinellifolium) gi:1184077:gb:AAC15780	0.500914	1.41512	0.26943	0.06648	0.09137
AT1G58100,T15M6.11	246398_at	TCP family transcription factor, putative, similar to auxin-induced basic helix-loop-helix transcription factor GI:5731257 from (Gossypium hirsutum)	-0.520081	-1.43403	0.01213	0.70693	0.47881
AT1G58110,T15M6.12	246399_at	bZIP family transcription factor, similar to bZIP transcriptional activator RSG GI:8777512 from (Nicotiana tabacum); contains PFAM profile: bZIP transcription factor PF00170	0.0789622	1.05625	0.82647	0.26762	0.27456
AT1G57540,F25P12.4	246400_at	expressed protein, contains similarity to T-box domain GI:5931592 from (Cynops pyrrhogaster)	0.641929	1.56043	0.00079	0.64192	0.9729
AT1G57560,T8L23.3,T8L23_3	246401_at	myb family transcription factor (MYB50), similar to DNA-binding protein GI:19058 from (Hordeum vulgare)	-0.755506	-1.68821	0.17527	0.10694	0.06153
AT1G57570,T8L23_4,T8L23.4	246402_at	jacalin lectin family protein, similar to myrosinase-binding protein homolog (Arabidopsis thaliana) GI:2997767; contains Pfam profile PF01419 jacalin-like lectin domain	0.963824	1.95049	0.01135	0.10687	0.20246
AT1G57590,T8L23_6,T8L23.6	246403_at	similar to pectinacetylesterase, putative [Arabidopsis thaliana] (TAIR:At5g26670.1); similar to putative pectinacetylesterase precursor [Oryza sativa (japonica cultivar-group)] (GB:NP_918013.1); contains InterPro domain Pectinacetylesterase (InterPro:IPR004963)	4.58037	23.9235	0	0.31427	7.3025
AT1G57600,T8L23_7,T8L23.7	246404_at	membrane bound O-acyl transferase (MBOAT) family protein, low similarity to skinny hedgehog (Drosophila melanogaster) GI:15420842; contains Pfam profile PF03062: MBOAT family	0.923629	1.89687	0.00314	0.24686	0.45481
AT1G57630,T8L23.10,T8L23_10	246405_at	disease resistance protein (TIR class), putative, domain signature TIR exists, suggestive of a disease resistance protein.	-0.803541	-1.74537	0.29841	0.11039	0.06143
AT1G57650,T8L23_12,T8L23.12	246406_at	disease resistance protein (NBS-LRR class), putative, domain signature NBS-LRR exists, suggestive of a disease resistance protein.	-0.145899	-1.10642	0.77365	0.0724	0.06356
AT1G57670,T8L23.14,T8L23_14	246407_at	Toll-Interleukin-Resistance (TIR) domain-containing protein, domain signature TIR exists, suggestive of a disease resistance protein.	-1.14965	-2.2186	0.00163	0.15461	0.06769
AT1G57680,T8L23_15,T8L23.15	246408_at	expressed protein	-1.90147	-3.73592	1e-16	4.03406	1.0488
AT1G57700,T8L23.17,T8L23_17	246409_at	protein kinase family protein, contains Serine/Threonine protein kinases active-site signature, PROSITE:PS00108	-0.125502	-1.0909	0.68705	0.20946	0.1865
AT1G57760,T8L23_22,T8L23.22	246410_at	expressed protein	0.297678	1.22917	0.29727	0.32765	0.39117
AT1G57770,F12K22.18	246411_at	amine oxidase family, contains similarity to carotenoid isomerase (Lycopersicon esculentum) GI:19550437, phytoene dehydrogenase (PDH1) GI:433144 from (Cercospora nicotianae); contains Pfam profile PF01593 amine oxidase, flavin-containing	-1.12002	-2.17352	2.38e-18	0.8157	0.36451
AT1G57550,F25P12.2,F25P12_2	246377_at	hydrophobic protein, putative / low temperature and salt responsive protein, putative, similar to SP:Q9ARD5 Low-temperature induced protein lt101.2 {Hordeum vulgare}, SP:Q9ZNQ7 Hydrophobic protein RCI2A (Low temperature and salt responsive protein LTI6A) {Arabidopsis thaliana}; contains Pfam profile PF01679: Uncharacterized protein family	-0.799356	-1.74031	0.27061	0.10798	0.06027
AT1G57620,T8L23_9,T8L23.9	246378_at	emp24/gp25L/p24 family protein, similar to SP:P49755 Transmembrane protein Tmp21 precursor (21 kDa Transmembrane trafficking protein) {Homo sapiens}; contains Pfam profile PF01105: emp24/gp25L/p24 family	-0.00129555	-1.00089	0.9944	0.77706	0.75408
AT1G57660,AT1G57860	246379_s_at	[AT1G57660, 60S ribosomal protein L21 (RPL21E), similar to 60S ribosomal protein L21 GB:Q43291 GI:2851508 from (Arabidopsis thaliana) ];[AT1G57860, 60S ribosomal protein L21, similar to 60S ribosomal protein L21 GI:3885884 from (Oryza sativa) ]	-0.594459	-1.5099	3.72e-09	3.27173	2.10464
AT1G57750,T8L23_21,T8L23.21	246380_at	cytochrome P450, putative, similar to cytochrome P450 GI:4688670 from (Catharanthus roseus)	0.363984	1.28698	0.49949	0.06943	0.08679
AT1G39430,F12G6.16,F12G6_16	246381_at	expressed protein, includes At2g05890, At4g07450, At3g30630, At3g43100, At2g09960, At3g30550, At1g39430, At2g10460, At4g03640, At5g35250	-0.153938	-1.11261	0.81642	0.07189	0.06276
AT1G39350,F12G6.5	246382_at	expressed protein	0.178122	1.1314	0.8642	0.06616	0.07271
246352_at	246352_at	hypothetical protein	-0.752217	-1.68437	0.31812	0.10951	0.06315
AT5G17050	246468_at	UDP-glucoronosyl/UDP-glucosyl transferase family protein, similar to UDP glucose:flavonoid 3-o-glucosyltransferase, Vitis vinifera, EMBL:AF000372	2.43637	5.41272	6.82e-41	0.53731	2.82481
AT5G17070	246469_at	expressed protein	-0.0539481	-1.0381	0.77807	0.55813	0.52221
AT5G17080	246470_at	cathepsin-related, contains weak similarity to Cathepsin L (EC 3.4.22.15) (Progesterone-dependent protein) (PDP) (Fragment) (Swiss-Prot:P25773) (Felis silvestris catus)	-0.101452	-1.07286	0.81729	0.07281	0.06592
AT5G17100,AT5G17110	246471_s_at	[AT5G17100, expressed protein ];[AT5G17110, expressed protein ]	-0.426203	-1.34368	0.4155	0.08542	0.06175
AT5G17130	246472_at	hypothetical protein	0.0739793	1.05262	0.90395	0.06663	0.06812
AT5G17140	246473_at	cysteine proteinase-related, low similarity to cysteine proteinase (Sitophilus zeamais) GI:2804262	-0.491745	-1.40614	0.47806	0.09382	0.0648
AT5G17150	246474_at	expressed protein	0.198485	1.14749	0.72465	0.06447	0.07186
AT5G17160	246415_at	expressed protein	-1.08743	-2.12494	0.01614	0.2142	0.09791
AT5G16920	246416_at	expressed protein	-0.424742	-1.34233	0.289	0.08819	0.06381
AT5G16990	246417_at	NADP-dependent oxidoreductase, putative, strong similarity to probable NADP-dependent oxidoreductase (zeta-crystallin homolog) P1 (SP:Q39172)(gi:886428) and P2 (SP:Q39173)(gi:886430), Arabidopsis thaliana	0.267415	1.20364	0.01842	1.12389	1.31391
AT5G16960	246418_at	NADP-dependent oxidoreductase, putative, similar to probable NADP-dependent oxidoreductase (zeta-crystallin homolog) P1 (SP:Q39172)(gi:886428) and P2 (SP:Q39173)(gi:886430), Arabidopsis thaliana	1.40408	2.64648	0.00299	0.06273	0.16125
AT5G17030	246419_at	UDP-glucoronosyl/UDP-glucosyl transferase family protein, similar to UDP glucose:flavonoid 3-o-glucosyltransferase from Vitis vinifera, EMBL:AF000372	-1.07478	-2.10641	0.46519	0.13244	0.06107
AT5G16870	246420_at	expressed protein	-0.648175	-1.5672	0.05841	0.25461	0.15779
AT5G16880	246421_at	VHS domain-containing protein / GAT domain-containing protein, weak similarity to hepatocyte growth factor-regulated tyrosine kinase substrate (Homo sapiens) GI:2731383; contains Pfam profiles PF00790: VHS domain, PF03127: GAT domain	0.656313	1.57606	3e-05	1.49459	2.28792
AT5G17060	246422_at	Gene encoding ADP-ribosylation factor and similar to ADP-ribosylation factor 1; ARF 1 (GP:385340) {Drosophila melanogaster), other ARFs and ARF-like proteins. Members of this family are known to be essential for vesicle coating and uncoating and functions in GTP-binding.	1.0304	2.0426	5e-05	0.26737	0.53045
AT5G16950	246423_at	expressed protein	-0.362954	-1.28605	0.22474	0.30859	0.23306
AT5G17020	246424_at	exportin1 (XPO1), nearly identical to Exportin1 (XPO1) protein (Arabidopsis thaliana) GI:7671510	-0.0877986	-1.06274	0.53931	1.03741	0.94813
AT5G17420	246425_at	cellulose synthase, catalytic subunit (IRX3), identical to gi:5230423	1.20118	2.29925	0.00878	0.09946	0.22212
AT5G17430	246426_at	Encodes an AP2-domain containing protein similar to ANT. Expressed in embryos and lateral root primordium.	0.562768	1.4771	0.20283	0.07166	0.10281
AT5G17400	246427_at	ADP, ATP carrier protein, mitochondrial, putative / ADP/ATP translocase, putative / adenine nucleotide translocator, putative, similar to SWISS-PROT:Q09188 ADP,ATP carrier protein (ADP/ATP translocase) (Schizosaccharomyces pombe); contains Pfam profile: PF00153 mitochondrial carrier protein	-0.215992	-1.1615	0.2458	0.40869	0.34176
AT5G17410	246428_at	tubulin family protein, similar to spindle pole body protein (Homo sapiens)(GI:2801701)(PMID:9566967), gamma-tubulin ring protein Dgrip84 (Drosophila melanogaster)(GI:4689225)(PMID: 10037793)	-0.33299	-1.25962	0.22805	0.23054	0.17777
AT5G17450	246429_at	heavy-metal-associated domain-containing protein / copper chaperone (CCH)-related, similar to copper homeostasis factor (Arabidopsis thaliana)(GI:3168840), and farnesylated proteins GMFP7 (Glycine max)(GI:4097573), ATFP7 (GI:4097555), and ATFP6 (GI:4097553); contains heavy-metal-associated domain PF00403	1.02608	2.03648	2e-05	0.27558	0.54511
AT5G17470	246430_at	calmodulin-related protein, putative, similar to calmodulin-related protein 2, touch-induced SP:P25070 from (Arabidopsis thaliana)	-0.154735	-1.11322	0.82265	0.06995	0.06103
AT5G17480	246431_at	polcalcin, putative / calcium-binding pollen allergen, putative, similar to polcalcin Bra r 2/Bra n 2 (Calcium-binding pollen allergen Bra r 2/Bra n 2) SP:Q39406 from (Brassica napus)	-0.107099	-1.07705	0.81756	0.07398	0.06672
AT5G17490	246432_at	gibberellin response modulator, putative / gibberellin-responsive modulator, putative, putative member of the VHIID domain transcription factor family RGAL - Arabidopsis thaliana, EMBL:AJ224957	1.92785	3.8049	1.55e-11	0.14377	0.53133
AT5G17510	246433_at	expressed protein	0.0767033	1.05461	0.77573	0.21957	0.22491
AT5G17520	246434_at	root cap 1 (RCP1), identical to GI:6137138	1.14756	2.21539	2.57e-10	1.59436	3.43069
AT5G17460	246435_at	expressed protein	2.09394	4.26913	1.26e-08	0.06636	0.27518
AT5G17440	246436_at	LUC7 N_terminus domain-containing protein, contains Pfam domain PF03194: Protein of unknown function, DUF259	0.76979	1.70504	0.01096	0.25097	0.41562
AT5G17540	246437_at	transferase family protein, similar to hypersensitivity-related gene product HSR201 - Nicotiana tabacum, EMBL:X95343; contains Pfam transferase family domain PF00248	-0.133774	-1.09717	0.82498	0.07017	0.06212
AT5G17580	246438_at	phototropic-responsive NPH3 family protein, contains NPH3 family domain, Pfam:PF03000	0.35621	1.28007	0.55069	0.0713	0.08864
AT5G17600	246439_at	zinc finger (C3HC4-type RING finger) family protein, contains Pfam profile: PF00097 zinc finger, C3HC4 type (RING finger)	0.787264	1.7258	0.00807	0.25274	0.42366
AT5G17650	246440_at	glycine/proline-rich protein, glycine/proline-rich protein GPRP - Arabidopsis thaliana, EMBL:X84315	0.176727	1.13032	0.44793	0.50224	0.55139
AT5G17560	246441_at	BolA-like family protein, contains Pfam profile: PF01722 BolA-like protein	-0.165565	-1.1216	0.18536	3.3089	2.86544
AT5G17610	246442_at	expressed protein	0.235226	1.1771	0.18867	0.59513	0.68041
AT5G17620	246443_at	expressed protein	-0.47384	-1.38881	0.01532	0.39377	0.27539
AT5G17570	246444_at	tatD-related deoxyribonuclease family protein, contains Pfam profile PF01026: TatD related DNase	0.921935	1.89466	6.25e-06	0.23772	0.43746
AT5G17640,AT5G17630	246445_at	[AT5G17640, expressed protein ];[AT5G17630, glucose-6-phosphate/phosphate translocator, putative, similar to glucose-6-phosphate/phosphate-translocator precursor (Solanum tuberosum) gi:2997593:gb:AAC08526 ]	-1.01402	-2.01951	6.45e-11	1.31831	0.63404
AT5G16180	246493_at	hypothetical protein, contains Pfam domain, PF04581: Protein of unknown function (DUF578)	-0.0741122	-1.05272	0.84986	0.2606	0.24045
AT5G16190	246494_at	similar to glycosyl transferase family 2 protein [Arabidopsis thaliana] (TAIR:At1g23480.1); similar to glycosyl transferase family 2 protein [Arabidopsis thaliana] (TAIR:At1g24070.1); similar to glycosyl transferase family 2 protein [Arabidopsis thaliana] (TAIR:At1g23480.2); similar to glucosyltransferase-related [Arabidopsis thaliana] (TAIR:At4g16590.1); similar to glycosyl transferase family 2 …	-0.83397	-1.78258	0.04411	0.282	0.15365
AT5G16200	246495_at	50S ribosomal protein-related, contains weak similarity to Cyanelle 50S ribosomal protein L35. (Swiss-Prot:P14810) (Cyanophora paradoxa)	-0.18254	-1.13489	0.3436	0.98335	0.84158
AT5G16210	246496_at	HEAT repeat-containing protein, contains Pfam profile PF02985: HEAT repeat	0.585556	1.50061	0.00013	0.44867	0.65394
AT5G16220	246497_at	octicosapeptide/Phox/Bem1p (PB1) domain-containing protein, hypothetical proteins - Arabidopsis thaliana contains Pfam profile PF00564: PB1 domain	0.248314	1.18783	0.02132	0.80366	0.92719
AT5G16230	246498_at	acyl-(acyl-carrier-protein) desaturase, putative / stearoyl-ACP desaturase, putative, similar to Acyl-(acyl-carrier protein) desaturase from Spinacia oleracea SP:P28645, Ricinus communis SP:P22337; contains Pfam profile PF03405 Fatty acid desaturase	-0.642992	-1.56158	0.18697	0.10257	0.0638
AT5G16260	246499_at	RNA recognition motif (RRM)-containing protein, similar to Tat-SF1 - Homo sapiens, GI:1667611; contains InterPro entry IPR000504: RNA-binding region RNP-1 (RNA recognition motif) (RRM)	-0.103412	-1.07432	0.54207	0.59982	0.5423
AT5G16270	246500_at	Rad21/Rec8-like family protein, weak similarity to cohesion family protein SYN2 (Arabidopsis thaliana) GI:12006360; contains Pfam profiles PF04824: Conserved region of Rad21 / Rec8 like protein, PF04825: N terminus of Rad21 / Rec8 like protein; supporting cDNA gi:18157648:gb:AF400129.1:AF400129	0.626017	1.54329	0.00559	0.63172	0.94693
AT5G16280	246501_at	expressed protein	0.591702	1.50703	0.05777	0.2464	0.36067
AT5G16240	246502_at	acyl-(acyl-carrier-protein) desaturase, putative / stearoyl-ACP desaturase, putative, similar to Acyl-(acyl-carrier protein) desaturase from Sesamum indicum GI:575942, Cucumis sativus SP:P32061, Ricinus communis SP:P22337; contains Pfam profile PF03405 Fatty acid desaturase	0.187622	1.13887	0.55812	0.40046	0.44298
AT5G16130	246503_at	40S ribosomal protein S7 (RPS7C), 40S ribosomal protein S7 homolog - Brassica oleracea, EMBL:AF144752	-0.884098	-1.8456	2.04e-14	6.27631	3.30303
AT5G16160	246504_at	expressed protein	0.252699	1.19143	0.71928	0.06326	0.07321
AT5G16250	246505_at	expressed protein	-1.32372	-2.50311	8.24e-08	1.10293	0.42797
AT5G16110	246506_at	expressed protein, hypothetical protein T26J14.6 - Arabidopsis thaliana, EMBL:AC011915	0.320865	1.24907	0.04797	3.46223	4.20038
AT5G16120	246507_at	hydrolase, alpha/beta fold family protein, similar to monoglyceride lipase from (Homo sapiens) GI:14594904, (Mus musculus) GI:2632162; contains Pfam profile PF00561: hydrolase, alpha/beta fold family	0.623858	1.54098	2.39e-07	1.41559	2.11876
AT5G16150	246508_at	hexose transporter, putative, strong similarity to hexose transporter (Arabidopsis thaliana) GI:8347250; contains Pfam profile PF00083: major facilitator superfamily protein	-0.85636	-1.81046	0.00031	3.16264	1.69671
AT5G16715	246509_at	tRNA synthetase class I (I, L, M and V) family protein, similar to SP:P11931 Valyl-tRNA synthetase (EC 6.1.1.9) (Valine--tRNA ligase) (VALRS) {Bacillus stearothermophilus}; contains Pfam profile PF00133: tRNA synthetases class I (I, L, M and V)	-1.12467	-2.1805	1.45e-08	0.67225	0.29945
AT5G16720	246475_at	expressed protein, contains Pfam profile PF04576: Protein of unknown function, DUF593	-1.18161	-2.26828	0.02985	0.14824	0.06348
AT5G16730	246476_at	expressed protein, weak similarity to microtubule binding protein D-CLIP-190 (Drosophila melanogaster) GI:2773363, SMC2-like condensin (Arabidopsis thaliana) GI:14279543	-0.862871	-1.81863	2e-05	0.51785	0.27657
AT5G16770	246477_at	myb family transcription factor (MYB9), contains Pfam profile: PF00249 Myb-like DNA-binding domain	-0.445271	-1.36158	0.36131	0.14253	0.10168
AT5G16780	246447_at	SART-1 family protein, contains Pfam domain, PF03343: SART-1 family	0.370162	1.29251	0.0638	0.37562	0.47156
AT5G16800	246448_at	GCN5-related N-acetyltransferase (GNAT) family protein, very low similarity to SP:P39909 Spermine/spermidine acetyltransferase (EC 2.3.1.57) {Bacillus subtilis}; contains Pfam profile PF00583: acetyltransferase, GNAT family	0.314886	1.24393	0.09515	0.80013	0.96672
AT5G16810	246449_at	expressed protein	-0.660798	-1.58096	0.00108	0.69387	0.42629
AT5G16820	246450_at	heat shock factor protein 3 (HSF3) / heat shock transcription factor 3 (HSTF3), identical to heat shock transcription factor 3 (HSF3) SP:O81821 from (Arabidopsis thaliana)	0.838156	1.78776	0.05246	0.25724	0.44668
AT5G16760	246451_at	Encodes a inositol 1,3,4-trisphosphate 5/6-kinase.	1.15799	2.23148	4.83e-13	1.15611	2.50575
AT5G16840	246452_at	RNA recognition motif (RRM)-containing protein, predicted proteins - Arabidopsis thaliana	0.945487	1.92583	4.64e-28	1.53165	2.86499
AT5G16830	246453_at	syntaxin 21 (SYP21) / PEP12 homolog, identical to Syntaxin homolog (PEP12 homolog) (SP:Q39233) and syntaxin of plants 21 (GP:899122) {Arabidopsis thaliana}; contains Pfam profiles PF05739:SNARE domain and PF00804: Syntaxin	0.499452	1.41368	0.06263	1.92481	2.64293
AT5G16710	246454_at	dehydroascorbate reductase, putative, Strong similarity to dehydroascorbate reductase (Spinacia oleracea) gi:10952512 gb:AAG24945	-0.859848	-1.81486	7.37e-27	4.15386	2.22308
AT5G16790	246455_at	expressed protein	0.393615	1.31368	0.51587	0.06638	0.0847
AT5G16850	246456_at	telomerase reverse transcriptase (TERT), identical to telomerase reverse transcriptase (Arabidopsis thaliana) GI:5880683	-0.0616218	-1.04365	0.9145	0.06861	0.06385
AT5G16750	246457_at	transducin family protein / WD-40 repeat family protein, contains 8 WD-40 repeats (PF00400); similar to transducin homolog sazD - Homo sapiens, EMBL:U02609	0.0478358	1.03371	0.82848	0.36381	0.36527
AT5G16860	246458_at	pentatricopeptide (PPR) repeat-containing protein, contains Pfam profile PF01535: PPR repeat	0.510315	1.42437	0.36685	0.06438	0.08907
AT5G16900	246459_at	leucine-rich repeat protein kinase, putative, similar to light repressible receptor protein kinase (Arabidopsis thaliana) gi:1321686:emb:CAA66376; contains leucine rich repeat (LRR) domains, Pfam:PF00560; contains protein kinase domain, Pfam:PF00069	-0.436834	-1.35362	0.28934	0.09086	0.0652
AT5G16910	246460_at	cellulose synthase family protein, similar to gi:2827143 cellulose synthase catalytic subunit, Arabidopsis thaliana, gi:9622886 cellulose synthase-7 from Zea mays	1.33076	2.51533	2.69e-12	1.26631	3.09373
AT5G16930	246461_at	AAA-type ATPase family protein, contains Pfam domain, PF00004: ATPase, AAA family	0.450188	1.36622	0.53799	0.11467	0.15217
AT5G16940	246462_at	expressed protein, contains Pfam profile PF04828: Protein of unknown function (DUF636)	-0.654054	-1.57359	1e-05	0.52854	0.32624
AT5G16970	246463_at	NADP-dependent oxidoreductase, putative (P1), identical to probable NADP-dependent oxidoreductase P1, zeta-crystallin homolog (SP:Q39172)(gi:886428), Arabidopsis thaliana; similar to allyl alcohol dehydrogenase (Nicotiana tabacum) GI:6692816; contains Pfam profile PF00107: oxidoreductase, zinc-binding dehydrogenase family	1.06501	2.09221	5.85e-29	1.20961	2.45809
AT5G16980	246464_at	NADP-dependent oxidoreductase, putative, strong similarity to probable NADP-dependent oxidoreductase (zeta-crystallin homolog) P1 (SP:Q39172)(gi:886428) and P2 (SP:Q39173)(gi:886430), Arabidopsis thaliana	0.798525	1.73934	0.01968	0.13091	0.22116
246465_at	246465_at	quinone oxidoreductase - like protein probable quinone oxidoreductase (EC 1.6.5.5) P1, Arabidopsis thaliana, PIR:S57611	-0.23011	-1.17291	0.30134	0.37758	0.31267
AT5G17010	246466_at	sugar transporter family protein, similar to D-xylose proton-symporter (Lactobacillus brevis) GI:2895856; contains Pfam profile PF00083: major facilitator superfamily protein	1.03375	2.04734	4.16e-07	0.53001	1.05394
AT5G17040	246467_at	UDP-glucoronosyl/UDP-glucosyl transferase family protein, similar to UDP glucose:flavonoid 3-o-glucosyltransferase GI:13620861 from (Vitis vinifera); contains Pfam profile: PF00201 UDP-glucoronosyl and UDP-glucosyl transferase	-0.0913862	-1.06539	0.86465	0.07243	0.06603
AT5G15490	246511_at	UDP-glucose 6-dehydrogenase, putative, very strong similarity to SP:Q96558 UDP-glucose 6-dehydrogenase (EC 1.1.1.22) (UDP-Glc dehydrogenase) (UDP-GlcDH) (UDPGDH) {Glycine max}; contains Pfam profiles PF03721: UDP-glucose/GDP-mannose dehydrogenase family NAD binding domain, PF00984: UDP-glucose/GDP-mannose dehydrogenase family central domain, PF03720: UDP-glucose/GDP-mannose dehydrogenase family U…	0.378168	1.29969	4.28e-07	1.5864	2.00261
AT5G15630	246512_at	Encodes a member of the COBRA family, similar to phytochelatin synthetase. Involved in secondary cell wall biosynthesis. Mutants make smaller plants with reduced levels of cellulose and cell wall sugars.	0.991895	1.98879	0.00562	0.11662	0.22528
AT5G15680	246513_at	expressed protein	0.843637	1.79455	0.00131	0.30055	0.52386
AT5G15700	246514_at	DNA-directed RNA polymerase (RPOT2), identical to phage-type RNA polymerase rpoT2 (Arabidopsis thaliana) GI:11340683	1.33877	2.52937	0.02695	0.06586	0.16179
AT5G15710	246515_at	F-box family protein, unusual floral organs protein UFO - Arabidopsis thaliana, PIR:S57710	0.446401	1.36264	0.32883	0.26711	0.35352
AT5G15740	246516_at	expressed protein, contains Pfam PF03138: Plant protein family. The function of this family of plant proteins is unknown;	1.50736	2.84286	3.36e-10	0.44924	1.24047
AT5G15760	246517_at	plastid-specific 30S ribosomal protein 3, putative / PSRP-3, putative, similar to SP:P82412 Plastid-specific 30S ribosomal protein 3, chloroplast precursor (PSRP-3) {Spinacia oleracea}; contains Pfam profile PF04839: Plastid and cyanobacterial ribosomal protein (PSRP-3 / Ycf65)	0.00767365	1.00532	0.98164	0.25352	0.24755
AT5G15770	246518_at	GCN5-related N-acetyltransferase (GNAT) family protein, similar to SP:O93806 Glucosamine-phosphate N-acetyltransferase (EC 2.3.1.4) (Phosphoglucosamine transacetylase) (Phosphoglucosamine acetylase) {Candida albicans}; contains Pfam profile PF00583: acetyltransferase, GNAT family	-0.220742	-1.16533	0.46246	0.15026	0.12524
AT5G15780	246519_at	pollen Ole e 1 allergen and extensin family protein, contains Pfam profile PF01190: Pollen proteins Ole e I family	-1.77574	-3.42414	2e-05	0.39403	0.11177
AT5G15790	246520_at	zinc finger (C3HC4-type RING finger) family protein, contains Pfam profile: PF00097 zinc finger, C3HC4 type (RING finger)	-0.660333	-1.58043	0.07994	0.17598	0.10815
AT5G15810	246521_at	N2,N2-dimethylguanosine tRNA methyltransferase family protein, similar to SP:Q9P804 N(2),N(2)-dimethylguanosine tRNA methyltransferase (EC 2.1.1.32) (tRNA(guanine-26,N(2)-N(2)) methyltransferase) {Schizosaccharomyces pombe}; contains Pfam profile PF02005: N2,N2-dimethylguanosine tRNA methyltransferase	-0.136996	-1.09962	0.20736	0.87747	0.77506
AT5G15830	246522_at	bZIP transcription factor family protein, similar to common plant regulatory factor 7 GI:9650828 from (Petroselinum crispum); contains Pfam profile: PF00170 bZIP transcription factor	-2.03797	-4.10665	4.37e-07	0.26838	0.06348
AT5G15850	246523_at	zinc finger protein CONSTANS-LIKE 1 (COL1), identical to Zinc finger protein CONSTANS-LIKE 1 SP:O50055 from (Arabidopsis thaliana)	0.32123	1.24941	0.30601	1.13201	1.37372
AT5G15860	246524_at	expressed protein	2.2037	4.60659	2.01e-11	0.18157	0.8124
AT5G15840	246525_at	zinc finger protein CONSTANS (CO), identical to Zinc finger protein CONSTANS SP:Q39057 from (Arabidopsis thaliana)	0.440056	1.35665	0.39493	0.06729	0.08867
AT5G15720	246526_at	GDSL-motif lipase/hydrolase family protein, similar to family II lipase EXL3 (GI:15054386) and EXL2 (GI:15054384) (Arabidopsis thaliana); contains Pfam profile PF00657: Lipase/Acylhydrolase with GDSL-like motif	-0.0693951	-1.04928	0.89878	0.08148	0.07542
AT5G15750	246527_at	RNA-binding S4 domain-containing protein, 40S RIBOSOMAL PROTEINs - different species	0.118958	1.08594	0.4827	1.01371	1.06922
AT5G15640	246528_at	mitochondrial substrate carrier family protein, contains Pfam profile: PF00153 mitochondrial carrier protein	0.363552	1.28658	0.0359	0.53138	0.66403
AT5G15730	246529_at	serine/threonine protein kinase, putative, similar to protein-serine/threonine kinase (Nicotiana tabacum) gi:505146:dbj:BAA06538	-0.00671029	-1.00466	0.98489	0.49542	0.47896
AT5G15725	246530_at	expressed protein	-0.0369066	-1.02592	0.96475	0.06712	0.06354
AT5G15800	246531_at	developmental protein SEPALLATA1 / floral homeotic protein (AGL2) (SEP1), identical to developmental protein SEPALLATA1 / floral homeotic protein (AGL2 / SEP1) SP:P29382 from (Arabidopsis thaliana)	-1.08092	-2.11538	0.07943	0.14385	0.06605
AT5G15870	246532_at	glycosyl hydrolase family 81 protein, similar to beta-glucan-elicitor receptor GI:1752734 from (Glycine max)	0.340398	1.26611	0.17005	0.44499	0.54723
AT5G15880	246533_at	expressed protein	0.198253	1.14731	0.60193	0.43187	0.48126
AT5G15890	246534_at	expressed protein	0.125569	1.09093	0.77132	0.0716	0.07587
AT5G15900	246535_at	expressed protein, several hypothetical proteins - Arabidopsis thaliana	-0.168222	-1.12367	0.7754	0.07973	0.06892
AT5G15920	246536_at	structural maintenance of chromosomes (SMC) family protein (MSS2), similar to SMC-related protein MSS2 (Arabidopsis thaliana) GI:9965743; contains Pfam profiles PF02483: SMC family C-terminal domain, PF02463: RecF/RecN/SMC N terminal domain	-0.286051	-1.21931	0.44544	0.18974	0.15114
AT5G15940	246537_at	short-chain dehydrogenase/reductase (SDR) family protein, similar to forever young oxidoreductase GI:18138083 from (Lycopersicon esculentum)	0.242534	1.18307	0.76179	0.06896	0.07924
AT5G15980	246478_at	pentatricopeptide (PPR) repeat-containing protein, contains Pfam profile PF01535: PPR repeat	-0.161213	-1.11823	0.4794	0.33207	0.28843
AT5G16060	246479_at	expressed protein	-0.15344	-1.11223	0.11343	1.12845	0.98545
AT5G16070	246480_at	chaperonin, putative, similar to SWISS-PROT:P80317 T-complex protein 1, zeta subunit (TCP-1-zeta) (Mus musculus); contains Pfam:PF00118 domain, TCP-1/cpn60 chaperonin family	-1.07723	-2.10998	3e-12	1.49446	0.68794
AT5G15960,AT5G15970	246481_s_at	[AT5G15960, stress-responsive protein (KIN1) / stress-induced protein (KIN1), identical to SP:P18612 Stress-induced KIN1 protein {Arabidopsis thaliana} ];[AT5G15970, stress-responsive protein (KIN2) / stress-induced protein (KIN2) / cold-responsive protein (COR6.6) / cold-regulated protein (COR6.6), identical to SP:P31169 Stress-induced KIN2 protein (Cold-induced COR6.6 protein) {Arabidopsis thal…	1.97555	3.93276	4e-05	16.4512	62.8406
AT5G15930	246482_at	plant adhesion molecule 1 (PAM1), identical to plant adhesion molecule 1 (Arabidopsis thaliana) GI:3511223; contains Pfam profile PF00566: TBC domain	-0.244527	-1.1847	0.12006	0.79851	0.65466
AT5G16000	246483_at	leucine-rich repeat family protein / protein kinase family protein, contains Pfam domains PF00560: Leucine Rich Repeat and PF00069: Protein kinase domain	-1.54171	-2.91138	6.24e-08	0.59386	0.19812
AT5G16040	246484_at	regulator of chromosome condensation (RCC1) family protein, similar to UVB-resistance protein UVR8 (Arabidopsis thaliana) GI:5478530; contains Pfam profile PF00415: Regulator of chromosome condensation (RCC1)	0.534365	1.44832	0.2273	0.22924	0.32248
AT5G16080	246485_at	expressed protein, similar to PrMC3 (Pinus radiata) GI:5487873	-1.15749	-2.23071	0.01115	0.14862	0.06471
AT5G15910	246486_at	dehydrogenase-related, low similarity to SP:Q9R1J0 NAD(P)-dependent steroid dehydrogenase (EC 1.1.1.-) {Mus musculus}	0.575258	1.48995	0.0005	0.78526	1.1364
AT5G16030	246487_at	expressed protein	-3.06451	-8.36576	1.04e-25	5.35176	0.62135
AT5G16010	246488_at	3-oxo-5-alpha-steroid 4-dehydrogenase family protein / steroid 5-alpha-reductase family protein, similar to steroid 5alpha-reductase - Rattus norvegicus, PIR:A34239 (SP:24008); contains Pfam 3-oxo-5-alpha-steroid 4-dehydrogenase domain PF02544	1.4577	2.74669	0	5.08713	13.5715
AT5G16050	246489_at	14-3-3 protein GF14 upsilon (GRF5), identical to 14-3-3 protein GF14 upsilon GI:2232148 from (Arabidopsis thaliana)	0.655682	1.57535	2.72e-15	2.82661	4.32503
AT5G15950	246490_at	adenosylmethionine decarboxylase family protein, contains Pfam profile: PF01536 adenosylmethionine decarboxylase	-0.0155134	-1.01081	0.97359	0.52566	0.50511
AT5G16100	246491_at	expressed protein	-0.490217	-1.40465	0.47107	0.093	0.06431
AT5G16140	246492_at	peptidyl-tRNA hydrolase family protein, contains Pfam profile PF01195: peptidyl-tRNA hydrolase	-0.465435	-1.38072	0.00565	0.51874	0.36491
AT5G14740	246596_at	carbonic anhydrase 2 / carbonate dehydratase 2 (CA2) (CA18), nearly identical to SP:P42737 Carbonic anhydrase 2 (EC 4.2.1.1) (Carbonate dehydratase 2) {Arabidopsis thaliana}	-2.22612	-4.67873	4.69e-14	27.9883	5.81025
AT5G14760	246597_at	L-aspartate oxidase family protein, similar to L-aspartate oxidase, Escherichia coli (SP:P10902); contains Pfam profiles PF00890 FAD binding domain, PF02910 Fumarate reductase/succinate dehydrogenase flavoprotein C-terminal domain	0.304953	1.23538	0.58459	0.20875	0.25048
AT5G14850	246598_at	mannosyltransferase, putative, similar to PIGB from Homo sapiens (gi:1552169), Mus musculus (gi:7634741)	0.46115	1.37663	0.18401	0.23272	0.31117
AT5G14900	246599_at	helicase associated (HA2) domain-containing protein, similar to SP:P53131 Pre-mRNA splicing factor RNA helicase PRP43 (Helicase JA1) {Saccharomyces cerevisiae}; contains Pfam profile PF04408: Helicase associated domain (HA2)	-0.0385011	-1.02704	0.94965	0.06936	0.0656
AT5G14930	246600_at	leaf senescence-associated protein (SAG101), nearly identical to leaf senescence-associated gene SAG101 (putative acyl hydrolase) (Arabidopsis thaliana) GI:8699168; contains Pfam profile PF01764: Lipase	-1.01551	-2.02164	5.12e-06	0.38733	0.18609
AT5G14940	246566_at	proton-dependent oligopeptide transport (POT) family protein, contains Pfam profile: PF00854 POT family	2.13793	4.40133	1.49e-11	0.13698	0.58557
AT5G14950	246567_at	glycosyl hydrolase family 38 protein, similar to alpha-mannosidase II SP:P27046 from (Mus musculus)	0.132777	1.0964	0.4827	0.6407	0.68229
AT5G14960	246568_at	transcription factor, putative / E2F-like repressor E2L1 (E2L1), identical to E2F-like repressor E2L1 GI:20502504 from (Arabidopsis thaliana)	1.81776	3.52536	0.00014	0.09708	0.3324
AT5G14980	246569_at	esterase/lipase/thioesterase family protein, low similarity to monoglyceride lipase from (Homo sapiens) GI:14594904, (Mus musculus) GI:2632162; contains Interpro entry IPR000379	-1.02727	-2.03817	0.08491	0.13798	0.06576
AT5G14990	246570_at	expressed protein	-0.21257	-1.15874	0.71167	0.07463	0.06256
AT5G15000	246571_at	expressed protein	-0.661263	-1.58147	0.4296	0.1092	0.06707
AT5G15010	246572_at	pentatricopeptide (PPR) repeat-containing protein, contains Pfam profile PF01535: PPR repeat	1.35385	2.55595	0.00121	0.06731	0.1671
AT5G15020	246542_at	paired amphipathic helix repeat-containing protein, similar to transcription co-repressor Sin3 (Xenopus laevis) GI:4960210; contains Pfam profile PF02671: Paired amphipathic helix repeat	0.588214	1.50339	7e-05	0.39096	0.57089
AT5G15060	246543_at	expressed protein	-0.110454	-1.07958	0.85582	0.07133	0.06418
AT5G15100	246544_at	auxin efflux carrier family protein, contains auxin efflux carrier domain, Pfam:PF03547	-0.0461084	-1.03248	0.94122	0.06662	0.06267
AT5G15110	246545_at	pectate lyase family protein, similar to pectate lyase P59 SP:P15722 from (Lycopersicon esculentum)	0.140684	1.10243	0.8939	0.06333	0.06781
AT5G15090	246546_at	porin, putative / voltage-dependent anion-selective channel protein, putative, similar to SP:P42055 34 kDa outer mitochondrial membrane protein porin (Voltage-dependent anion-selective channel protein) (VDAC) {Solanum tuberosum}; contains Pfam profile PF01459: Eukaryotic porin; identical to cDNA voltage-dependent anion-selective channel protein GI:4006940	0.0110952	1.00772	0.94105	3.89765	3.81493
AT5G14970	246547_at	expressed protein	-1.14646	-2.21371	5.59e-18	3.45468	1.51577
AT5G14910	246548_at	heavy-metal-associated domain-containing protein, Pfam profile PF00403: Heavy-metal-associated domain	-1.31362	-2.48566	0	5.40769	2.11308
AT5G15050	246549_at	glycosyltransferase family 14 protein / core-2/I-branching enzyme family protein, contains Pfam profile: PF02485 Core-2/I-Branching enzyme	-1.09806	-2.14069	4.07e-08	0.96961	0.43994
AT5G14920	246550_at	gibberellin-regulated family protein, similar to SP:P46689 Gibberellin-regulated protein 1 precursor {Arabidopsis thaliana}; contains Pfam profile PF02704: Gibberellin regulated protein	-2.55918	-5.89377	1.07e-06	4.09898	0.67551
AT5G15070	246551_at	expressed protein	-0.506959	-1.42106	0.52501	0.09986	0.06825
AT5G15420	246552_at	expressed protein	-1.23509	-2.35396	0.06157	0.18049	0.07447
AT5G15440	246553_at	circadian clock coupling factor-related, similar to circadian clock coupling factor ZGT (Nicotiana tabacum) GI:14210079	-0.536392	-1.45034	0.03041	0.52134	0.34913
AT5G15450	246554_at	heat shock protein 100, putative / HSP100, putative / heat shock protein clpB, putative / HSP100/ClpB, putative, similar to HSP100/ClpB GI:9651530 (Phaseolus lunatus)	0.855363	1.80922	0.00164	2.88859	5.07601
AT5G15470	246555_at	glycosyl transferase family 8 protein, contains Pfam profile: PF01501 glycosyl transferase family 8	0.576853	1.49158	0.00091	0.36339	0.52647
AT5G15480	246556_at	zinc finger (C2H2 type) family protein, contains Pfam domain, PF00096: Zinc finger, C2H2 type	-0.251702	-1.19061	0.74767	0.08076	0.06588
AT5G15510	246557_at	expressed protein	0.395442	1.31535	0.45764	0.06966	0.089
AT5G15540	246558_at	expressed protein, low similarity to DNA repair and meiosis protein Rad9 (Coprinus cinereus) GI:1353390, SP:Q09725 Sister chromatid cohesion protein mis4 {Schizosaccharomyces pombe}	0.84377	1.79474	0.00123	0.20777	0.36218
AT5G15550	246559_at	transducin family protein / WD-40 repeat family protein, similar to YTM1 - Homo sapiens, EMBL:AF242546; contains Pfam PF00400: WD domain, G-beta repeat (7 copies,1 weak);	0.478059	1.39288	0.10118	0.28891	0.39086
AT5G15560	246560_at	hypothetical protein	-0.659303	-1.57932	0.21493	0.10244	0.063
AT5G15570	246561_at	expressed protein, hypothetical protein F14P3.19 - Arabidopsis thaliana, EMBL:AC009755	0.297678	1.22918	0.13939	0.32395	0.38676
AT5G15580	246562_at	expressed protein, unknown protein F14P3.18 - Arabidopsis thaliana, EMBL:AC009755	-2.01578	-4.04401	5e-05	0.27889	0.06698
AT5G15580	246563_at	expressed protein, unknown protein F14P3.18 - Arabidopsis thaliana, EMBL:AC009755	-0.310202	-1.23987	0.54176	0.08318	0.06516
AT5G15610	246564_at	proteasome family protein, contains Pfam domain, PF01399: PCI domain	-0.141215	-1.10284	0.50269	0.73738	0.64942
AT5G15530	246565_at	biotin carboxyl carrier protein 2 (BCCP2), identical to biotin carboxyl carrier protein isoform 2 (Arabidopsis thaliana) gi:8886869:gb:AAF80592	-1.90533	-3.74591	2.41e-08	0.5166	0.13395
AT5G15520	246538_at	40S ribosomal protein S19 (RPS19B), 40S RIBOSOMAL PROTEIN S19 - Oryza sativa, SWISSPROT:RS19_ORYSA	-0.641232	-1.55965	3.56e-06	0.98253	0.61188
AT5G15460	246539_at	expressed protein	0.554895	1.46907	0.00074	0.30966	0.44185
AT5G15600	246540_at	expressed protein	-1.15799	-2.23145	0.10822	0.25378	0.11046
AT5G15400	246541_at	U-box domain-containing protein, contains Pfam profile PF04564: U-box domain	0.457131	1.37282	0.02718	0.82388	1.09856
[truncated: 20,861 more rows]
