# Supplementary material for: Dynamic changes in genome-wide histone H3 lysine 4 methylation patterns in response to dehydration stress in Arabidopsis thaliana
Source: BMC Plant Biol. 2010 Nov 5;10:238. doi: 10.1186/1471-2229-10-238 (PMC3095321; doi:10.1186/1471-2229-10-238)
Supplement: Additional File 3 — Table S2. Dehydration responsive genes that change by at least 4-fold. A subset of genes derived from Table S1 that change expression levels by at least 4-fold. [file 1471-2229-10-238-S3.XLSX]

## Sheet: Differentially expressed
Table S2. Dehydration responsive genes that change by at least 4-fold
Data for Table S2 are derived from Table S1 with a 4-fold or greater cutoff.
AGI ID	Fold Change	Log2 Fold Change	P-value	Short description	Gene Title
AT2G47440	-11.486	-3.522	0	DNAJ heat shock N-terminal domain-containing protein
AT4G16760	4.147	2.052	0	ACX1 (ACYL-COA OXIDASE 1); acyl-CoA oxidase	Encodes a medium to long-chain acyl-CoA oxidase. Catalyzes the first step of fatty acid beta-oxidation. Involved in jasmonate biosynthesis. Gene expression is induced by wounding, drought stress, abscisic acid, and jasmonate.
AT4G16980	-12.15	-3.603	0	arabinogalactan-protein family
AT4G17340	-5.155	-2.366	0	TIP2;2 (TONOPLAST INTRINSIC PROTEIN 2;2); water channel
AT4G17030	18.698	4.225	0	ATEXLB1 (ARABIDOPSIS THALIANA EXPANSIN-LIKE B1)	EXPANSIN-RELATED. Naming convention from the Expansin Working Group (Kende et al, 2004. Plant Mol Bio)
AT4G15910	17.642	4.141	0	ATDI21 (ARABIDOPSIS THALIANA DROUGHT-INDUCED 21)	encodes a gene whose transcript level in root and leaves increases to progressive drought stress. The transcript level is also affected by changes of endogenous or exogenous abscisic acid level. It appears to be a member of plant-specific gene family that includes late embryo-abundant and zinc- IAA-induced proteins in other plants.
AT1G56650	14.464	3.854	0	PAP1 (PRODUCTION OF ANTHOCYANIN PIGMENT 1); DNA binding / transcription factor	Encodes a putative MYB domain containing transcription factor involved in anthocyanin metabolism and radical scavenging. Essential for the sucrose-mediated expression of the dihydroflavonol reductase gene.
AT1G51140	9.945	3.314	0	basic helix-loop-helix (bHLH) family protein
AT5G13140	-5.236	-2.388	0
AT5G13170	100	6.644	0	SAG29 (SENESCENCE-ASSOCIATED PROTEIN 29)
AT5G20830	19.378	4.276	0	SUS1 (SUCROSE SYNTHASE 1); UDP-glycosyltransferase/ sucrose synthase	Encodes a protein with sucrose synthase activity (SUS1).
AT5G08330	-12.178	-3.606	0	TCP family transcription factor, putative
AT4G37240	-42.446	-5.408	0	unknown protein
AT4G36550	-5.24	-2.389	0	binding / ubiquitin-protein ligase
AT3G44880	6.57	2.716	0	ACD1 (ACCELERATED CELL DEATH 1); iron-sulfur cluster binding / pheophorbide a oxygenase	Encodes a pheide a oxygenase (PAO). Accelerated cell death (acd1) mutants show rapid, spreading necrotic responses to both virulent and avirulent Pseudomonas syringae pv. maculicola or pv. tomato pathogens and to ethylene.
AT1G57590	23.924	4.58	0	carboxylesterase
AT5G66760	4.653	2.218	0	SDH1-1; ATP binding / succinate dehydrogenase	One of two genes in Arabidopsis that encode a flavoprotein subunit of the mitochondrial succinate dehydrogenase complex.
AT5G66780	91.053	6.509	0	unknown protein
AT5G66400	67.566	6.078	0	RAB18 (RESPONSIVE TO ABA 18)	Belongs to the dehydrin protein family, which contains highly conserved stretches of 7-17 residues that are repetitively scattered in their sequences, the K-, S-, Y- and lysine rich segments. ABA- and drought-induced glycine-rice dehydrin protein. The ABA-induced expression of RAB18 was reduced following ACC application, indicating that ethylene inhibits the ABA signaling pathway. RAB18 is also e…
AT5G65730	-50.494	-5.658	0	xyloglucan:xyloglucosyl transferase, putative / xyloglucan endotransglycosylase, putative / endo-xyloglucan transferase, putative
AT5G65990	4.676	2.225	0	amino acid transporter family protein
AT5G65280	7.897	2.981	0	GCL1 (GCR2-LIKE 1); catalytic	Encodes a protein with reported similarity to GCR2 a putative G protein coupled receptor thought to be an ABA receptor. Loss of function mutations in GCL1 show no ABA response defects based on assays of seed germination and seedling development.GCL1 also has similarity to LANCL1 and LANCL2, human homologs of bacterial lanthionine synthetase.
AT5G63180	-18.161	-4.183	0	pectate lyase family protein
AT5G62040	11.918	3.575	0	brother of FT and TFL1 protein (BFT)
AT5G61820	11.358	3.506	0
AT5G59870	-8.642	-3.111	0	HTA6; DNA binding	Encodes HTA6, a histone H2A protein.
AT5G59320	42.198	5.399	0	LTP3 (LIPID TRANSFER PROTEIN 3); lipid binding	Predicted to encode a PR (pathogenesis-related) protein. Belongs to the lipid transfer protein (PR-14) family with the following members: At2g38540/LTP1, At2g38530/LTP2, At5g59320/LTP3, At5g59310/LTP4, At3g51600/LTP5, At3g08770/LTP6, At2g15050/LTP7, At2g18370/LTP8, At2g15325/LTP9, At5g01870/LTP10, At4g33355/LTP11, At3g51590/LTP12, At5g44265/LTP13, At5g62065/LTP14, At4g08530/LTP15.
AT5G59310	87.764	6.456	0	LTP4 (LIPID TRANSFER PROTEIN 4); lipid binding	Encodes a member of the lipid transfer protein family. Proteins of this family are generally small (~9 kD), basic, expressed abundantly and contain eight Cys residues. The proteins can bind fatty acids and acylCoA esters and can transfer several different phospholipids. They are localized to the cell wall. The mRNA is present in flowers and siliques, and is strongly up-regulated by abscisic acid.…
AT5G59220	91.847	6.521	0	protein phosphatase 2C, putative / PP2C, putative
AT5G57900	5.483	2.455	0	SKIP1 (SKP1 INTERACTING PARTNER 1); protein binding	F-box protein, interacts with SKP1/ASK1 subunit of SCF ubiquitin ligase in a glucose-dependent manner
AT5G55620	-6.796	-2.765	0	unknown protein
AT5G55180	4.556	2.188	0	glycosyl hydrolase family 17 protein
AT5G53710	32.001	5	0	unknown protein
AT5G53590	5.783	2.532	0	auxin-responsive family protein
AT5G52300	100	6.644	0	LTI65 (LOW-TEMPERATURE-INDUCED 65)	encodes a protein that is induced in expression in response to water deprivation such as cold, high-salt, and dessication. The response appears to be via abscisic acid. The promoter region contains two ABA-responsive elements (ABREs) that are required for the dehydration-responsive expression of rd29B as cis-acting elements. Protein is a member of a gene family with other members found plants, an…
AT5G51070	4.821	2.269	0	ERD1 (EARLY RESPONSIVE TO DEHYDRATION 1); ATP binding / ATPase/ nucleoside-triphosphatase/ nucleotide binding / protein binding	ATP-dependent Clp protease regulatory subunit
AT5G50360	55.741	5.801	0	unknown protein
AT5G48180	10.397	3.378	0	NSP5 (NITRILE SPECIFIER PROTEIN 5)	Encodes a nitrile-specifier protein NSP5. NSP5 is one out of five (At3g16400/NSP1, At2g33070/NSP2, At3g16390/NSP3, At3g16410/NSP4 and At5g48180/NSP5) A. thaliana epithiospecifier protein (ESP) homologues that promote simple nitrile, but not epithionitrile or thiocyanate formation.
AT5G48490	-12.682	-3.665	0	protease inhibitor/seed storage/lipid transfer protein (LTP) family protein
AT5G47560	5.049	2.336	0	TDT (TONOPLAST DICARBOXYLATE TRANSPORTER); malate transmembrane transporter/ sodium:dicarboxylate symporter	Encodes a tonoplast malate/fumarate transporter.
AT5G47550	6.201	2.632	0	cysteine protease inhibitor, putative / cystatin, putative
AT5G45930	-4.67	-2.223	0	CHLI2 (MAGNESIUM CHELATASE I2); ATPase/ magnesium chelatase	encodes a second Chl I gene (CHLI2), a subunit of magnesium chelatase which is required for chlorophyll biosynthesis. Has ATPase activity, regulated by TRX-f. Involved in the assembly of the Mg chelatase complex.
AT5G45310	14.767	3.884	0	unknown protein
AT5G45630	8.44	3.077	0	unknown protein
AT5G43840	47.778	5.578	0	AT-HSFA6A; DNA binding / transcription factor	member of Heat Stress Transcription Factor (Hsf) family
AT5G44020	-36.152	-5.176	0	acid phosphatase class B family protein
AT5G37550	10.079	3.333	0	unknown protein
AT5G22860	5.792	2.534	0	serine carboxypeptidase S28 family protein
AT5G22460	9.422	3.236	0	esterase/lipase/thioesterase family protein
AT5G22580	-25.863	-4.693	0
AT5G15190	23.235	4.538	0	unknown protein
AT5G13710	-5.183	-2.374	0	SMT1 (STEROL METHYLTRANSFERASE 1); sterol 24-C-methyltransferase	SMT1 controls the level of cholesterol in plants
AT5G12940	-6.91	-2.789	0	leucine-rich repeat family protein
AT5G10930	11.471	3.52	0	CIPK5 (CBL-INTERACTING PROTEIN KINASE 5); ATP binding / kinase/ protein kinase/ protein serine/threonine kinase	Encodes CBL-interacting protein kinase 5 (CIPK5).
AT5G10390	-4.07	-2.025	0	histone H3
AT5G09620	4.516	2.175	0	octicosapeptide/Phox/Bem1p (PB1) domain-containing protein
AT5G06760	100	6.644	0	late embryogenesis abundant group 1 domain-containing protein / LEA group 1 domain-containing protein
AT5G05220	82.823	6.372	0	unknown protein
AT5G01600	8.57	3.099	0	ATFER1; ferric iron binding / iron ion binding	Encodes a ferretin protein that is targeted to the chloroplast. Member of a Ferritin gene family. Gene expression is induced in response to iron overload and by nitric oxide. Expression of the gene is downregulated in the presence of paraquat, an inducer of photoxidative stress.
AT5G01520	10.884	3.444	0	zinc finger (C3HC4-type RING finger) family protein
AT5G01300	27.945	4.805	0	phosphatidylethanolamine-binding family protein
AT3G62590	6.356	2.668	0	lipase class 3 family protein
AT3G61890	25.265	4.659	0	ATHB-12 (ARABIDOPSIS THALIANA HOMEOBOX 12); transcription activator/ transcription factor	Encodes a homeodomain leucine zipper class I (HD-Zip I) protein. Loss of function mutant has abnormally shaped leaves and stems.
AT3G62030	-4.417	-2.143	0	peptidyl-prolyl cis-trans isomerase, chloroplast / cyclophilin / rotamase / cyclosporin A-binding protein (ROC4)	nuclear-encoded chloroplast stromal cyclophilin CYP20-3 (also known as ROC4). Protein is tyrosine-phosphorylated and its phosphorylation state is modulated in response to ABA in Arabidopsis thaliana seeds.
AT3G60320	-4.818	-2.268	0	DNA binding
AT3G57020	4.468	2.16	0	strictosidine synthase family protein
AT2G39800	8.575	3.1	0	P5CS1 (DELTA1-PYRROLINE-5-CARBOXYLATE SYNTHASE 1); delta1-pyrroline-5-carboxylate synthetase	encodes a delta1-pyrroline-5-carboxylate synthase that catalyzes the rate-limiting enzyme in the biosynthesis of proline. Gene is expressed in reproductive organs and tissues under non-stress conditions but in the whole plant under water-limiting condition. Expression is also induced by abscisic acid and salt stress in a light-dependent manner. P5CS1 appears to be involved in salt stress response…
AT3G54810	-4.573	-2.193	0	zinc finger (GATA type) family protein	Encodes a protein containing a GATA type zinc finger domain that is expressed in the embryo axis and involved in germination. Mutants have a reduced rate of germination even when stratified.
AT3G54920	-10.933	-3.451	0	PMR6 (powdery mildew resistant 6); lyase/ pectate lyase	Powdery mildew resistant mutant encodes a pectate lyase-like protein
AT3G54400	-11.814	-3.562	0	aspartyl protease family protein
AT3G53980	67.234	6.071	0	protease inhibitor/seed storage/lipid transfer protein (LTP) family protein
AT3G53230	9.319	3.22	0	cell division cycle protein 48, putative / CDC48, putative
AT3G49120	6.192	2.63	0	PRXCB (PEROXIDASE CB); peroxidase	Class III peroxidase Perx34. Expressed in roots, leaves and stems. Located in the cell wall. Involved in cell elongation. Expression activated by light. May play a role in generating H2O2 during defense response.
AT3G49260	-7.225	-2.853	0	iqd21 (IQ-domain 21); calmodulin binding
AT3G48690	4.016	2.006	0	CXE12; carboxylesterase	Encodes a protein with carboxylesterase whose activity was tested using both pNA and 2,4-D-methyl.
AT3G48730	-4.581	-2.196	0	GSA2 (glutamate-1-semialdehyde 2,1-aminomutase 2); catalytic/ glutamate-1-semialdehyde 2,1-aminomutase/ pyridoxal phosphate binding / transaminase
AT3G48020	16.016	4.001	0
AT4G37800	-13.514	-3.756	0	xyloglucan:xyloglucosyl transferase, putative / xyloglucan endotransglycosylase, putative / endo-xyloglucan transferase, putative
AT4G34230	9.093	3.185	0	ATCAD5 (CINNAMYL ALCOHOL DEHYDROGENASE 5); cinnamyl-alcohol dehydrogenase	Encodes a catalytically active cinnamyl alcohol dehydrogenase which uses p-coumaryl aldehyde as a preferred substrate. It can also use sinapyl, caffeyl, coniferyl and d-hydroxyconiferyl aldehydes as substrates.
AT4G33905	18.218	4.187	0	peroxisomal membrane protein 22 kDa, putative
AT4G33150	61.775	5.949	0	lysine-ketoglutarate reductase/saccharopine dehydrogenase bifunctional enzyme
AT4G33550	33.752	5.077	0	lipid binding
AT4G32920	14.883	3.896	0	glycine-rich protein
AT4G32250	4.203	2.072	0	protein kinase family protein
AT4G31860	5.378	2.427	0	protein phosphatase 2C, putative / PP2C, putative
AT4G28780	-13.514	-3.756	0	GDSL-motif lipase/hydrolase family protein
AT4G28660	-4.129	-2.046	0	PSB28 (PHOTOSYSTEM II REACTION CENTER PSB28 PROTEIN)	Similar to PsbW subunit of photosystem II.
AT4G27410	8.253	3.045	0	RD26 (RESPONSIVE TO DESICCATION 26); transcription activator/ transcription factor	Encodes a NAC transcription factor induced in response to dessication. It is localized to the nucleus and acts as a transcriptional activator in ABA-mediated dehydration response.
AT4G25080	-5.066	-2.341	0	CHLM (magnesium-protoporphyrin IX methyltransferase); magnesium protoporphyrin IX methyltransferase	Encodes a protein with methyltransferase activity responsible for the methylation of magnesium protoporphyrin IX. Mutants defective in this gene are affected in chlorophyll biosynthesis and show a reduction in the accumulation of a number of major thylakoid-associated proteins including components of PSI (LHCI), PSII (LHCII, D1, CP43) and the cytochrome b6f complex (Cytf). By contrast, no signifi…
AT4G25260	-9.019	-3.173	0	invertase/pectin methylesterase inhibitor family protein
AT4G24930	-4.176	-2.062	0	thylakoid lumenal 17.9 kDa protein, chloroplast
AT4G24960	4.281	2.098	0	ATHVA22D	Homologous to a eukaryote specific ABA- and stress-inducible gene first isolated from barley. Groups in one subfamily with ATHVA22E. Along with other members of the ATHVA22 family, it may be involved in regulation of autophagy during development.
AT4G23820	-21.205	-4.406	0	glycoside hydrolase family 28 protein / polygalacturonase (pectinase) family protein
AT4G23600	11.262	3.493	0	CORI3 (CORONATINE INDUCED 1); cystathionine beta-lyase/ transaminase	Encodes cystine lyase which is expected to be involved in amino acid metabolism, providing the plant with cysteine and the generation of precursors of ethylene biosynthesis. mRNA levels are elevated in response to wounding.
AT4G23680	12.729	3.67	0	major latex protein-related / MLP-related
AT4G24000	32.124	5.006	0	ATCSLG2; cellulose synthase/ transferase/ transferase, transferring glycosyl groups	encodes a protein similar to cellulose synthase
AT4G23290	-15.077	-3.914	0	protein kinase family protein
AT4G22820	6.461	2.692	0	zinc finger (AN1-like) family protein
AT4G21440	10.467	3.388	0	ATMYB102 (ARABIDOPSIS MYB-LIKE 102); DNA binding / transcription factor	Encodes a MYB transcription factor involved in wounding and osmotic stress response. Member of the R2R3 factor gene family.
AT4G18970	-11.426	-3.514	0	GDSL-motif lipase/hydrolase family protein
AT4G18480	-4.051	-2.018	0	CHLI1; ATPase/ magnesium chelatase	Encodes the CHLI subunit of magnesium chelatase which is required for chlorophyll biosynthesis. All four cysteine residues of the protein form two disulfide bonds (Cys102-Cys193 and Cys354-Cys396) under oxidized conditions but are fully reduced by reduction. It was suggested that the redox state of CHLI is regulated in vivo by the change of the redox environment in the chloroplasts probably via t…
AT4G13800	5.18	2.373	0	permease-related
AT4G12730	-6.323	-2.661	0	FLA2 (FASCICLIN-LIKE ARABINOGALACTAN 2)	AF333971 Arabidopsis thaliana fasciclin-like arabinogalactan-protein 2 (Fla2) mRNA, complete cds
AT4G12980	-6.977	-2.803	0	auxin-responsive protein, putative
AT4G12420	-7.01	-2.809	0	SKU5; copper ion binding / oxidoreductase	Encodes a protein of unknown function involved in directed root tip growth. It is a member of 19-member gene family and is distantly related structurally to the multiple-copper oxidases ascorbate oxidase and laccase, though it lacks the copper-binding domains. The protein is glycosylated and GPI-anchored. It is localized to the plasma membrane and the cell wall. The gene is expressed most strongl…
AT4G10955	7.571	2.92	0	lipase class 3 family protein
AT4G03820	13.886	3.796	0	unknown protein
AT4G02280	45.234	5.499	0	SUS3 (sucrose synthase 3); UDP-glycosyltransferase/ sucrose synthase/ transferase, transferring glycosyl groups	Encodes a protein with sucrose synthase activity (SUS3).
AT4G02360	72.131	6.173	0	unknown protein
AT1G18650	-4.541	-2.183	0	PDCB3 (PLASMODESMATA CALLOSE-BINDING PROTEIN 3); callose binding / polysaccharide binding	Encodes a member of the X8-GPI family of proteins. It localizes to the plasmodesmata and is predicted to bind callose.
AT2G33590	10.376	3.375	0	cinnamoyl-CoA reductase family
AT2G33380	12.946	3.694	0	RD20 (RESPONSIVE TO DESSICATION 20); calcium ion binding	Encodes a calcium binding protein whose mRNA is induced upon treatment with NaCl, ABA and in response to dessication. mRNA expression under drought conditions is apparent particularly in leaves and flowers.
AT1G19150	-4.337	-2.117	0	LHCA6; chlorophyll binding	PSI type II chlorophyll a/b-binding protein (Lhca2*1) mRNA,
AT1G58360	6.391	2.676	0	AAP1 (AMINO ACID PERMEASE 1); amino acid transmembrane transporter/ neutral amino acid transmembrane transporter	Encodes AAP1 (amino acid permease 1), a neutral amino acid transporter expressed in seeds. Functions in amino acid uptake into embryos.
AT1G16850	63.38	5.986	0	unknown protein
AT1G56190	-5.355	-2.421	0	phosphoglycerate kinase, putative
AT3G12580	15.552	3.959	0	HSP70 (heat shock protein 70); ATP binding
AT3G18890	-6.992	-2.806	0	binding / catalytic/ coenzyme binding
AT3G13672	41.616	5.379	0	seven in absentia (SINA) family protein
AT3G22210	-7.188	-2.846	0	unknown protein
AT3G19680	-13.469	-3.752	0	unknown protein
AT3G28860	-6.264	-2.647	0	ABCB19; ATPase, coupled to transmembrane movement of substances / auxin efflux transmembrane transporter	Belongs to the family of ATP-binding cassette (ABC) transporters. Also known as AtMDR11 and PGP19. Possibly regulates auxin-dependent responses by influencing basipetal auxin transport in the root. Acts upstream of phyA in regulating hypocotyl elongation and gravitropic response. Exerts nonredundant, partially overlapping functions with the ABC transporter encoded by AtPGP1.
AT3G28007	27.124	4.761	0	nodulin MtN3 family protein
AT3G16990	9.481	3.245	0	TENA/THI-4 family protein
AT3G17000	7.56	2.918	0	UBC32 (ubiquitin-conjugating enzyme 32); ubiquitin-protein ligase
AT3G16240	-9.421	-3.236	0	DELTA-TIP; ammonia transporter/ methylammonium transmembrane transporter/ water channel	Delta tonoplast intrinsic protein, functions as a water channel and ammonium (NH3) transporter. Highly expressed in flower, shoot, and stem. Expression shows diurnal regulation and is induced by ammonium (NH3). Protein localized to vacuolar membrane.
AT3G16250	-7.1	-2.828	0	NDF4 (NDH-DEPENDENT CYCLIC ELECTRON FLOW 1); electron carrier/ iron-sulfur cluster binding	encodes a novel subunit of the chloroplast NAD(P)H dehydrogenase complex, involved in cyclic electron flow around photosystem I to produce ATP. Contains a 4Fe-4S cluster.
AT3G24520	21.214	4.407	0	AT-HSFC1; DNA binding / transcription factor	member of Heat Stress Transcription Factor (Hsf) family
AT3G17800	19.274	4.269	0		mRNA level of the MEB5.2 gene (At3g17800) remains unchanged after cutting the inflorescence stem
AT3G14360	22.508	4.492	0	lipase class 3 family protein
AT3G17520	100	6.644	0	late embryogenesis abundant domain-containing protein / LEA domain-containing protein
AT3G02480	100	6.644	0	ABA-responsive protein-related
AT3G06750	-6.966	-2.8	0	hydroxyproline-rich glycoprotein family protein
AT3G04290	-12.653	-3.661	0	LTL1 (LI-TOLERANT LIPASE 1); carboxylesterase/ hydrolase, acting on ester bonds
AT3G04210	-65.494	-6.033	0	disease resistance protein (TIR-NBS class), putative
AT3G05730	-20.449	-4.354	0		Encodes a defensin-like (DEFL) family protein.
AT3G02110	-4.694	-2.231	0	scpl25 (serine carboxypeptidase-like 25); serine-type carboxypeptidase
AT3G10520	-8.458	-3.08	0	AHB2 (ARABIDOPSIS HAEMOGLOBIN 2); oxygen transporter	class 2 non-symbiotic hemoglobin
AT3G08920	-5.089	-2.347	0	rhodanese-like domain-containing protein
AT3G01480	-4.514	-2.174	0	CYP38 (cyclophilin 38); peptidyl-prolyl cis-trans isomerase	Encodes a chloroplast cyclophilin functioning in the assembly and maintenance of photosystem II (PSII) supercomplexes.
AT3G11410	4.569	2.192	0	PP2CA (ARABIDOPSIS THALIANA PROTEIN PHOSPHATASE 2CA); protein binding / protein serine/threonine phosphatase	Encodes protein phosphatase 2C. Negative regulator of ABA signalling. Expressed in seeds during germination. mRNA up-regulated by drought and ABA.
AT1G55330	-8.348	-3.061	0	AGP21	Encodes a putative arabinogalactan-protein (AGP21).
AT1G47960	8.314	3.056	0	C/VIF1 (CELL WALL / VACUOLAR INHIBITOR OF FRUCTOSIDASE 1); enzyme inhibitor/ pectinesterase/ pectinesterase inhibitor	Plant cell wall (CWI) and vacuolar invertases (VI) play important roles in carbohydrate metabolism, stress responses and sugar signaling.
AT1G48000	17.994	4.169	0	MYB112 (myb domain protein 112); DNA binding / transcription factor	Encodes a putative transcription factor (MYB112).
AT1G77450	22.312	4.48	0	anac032 (Arabidopsis NAC domain containing protein 32); transcription factor
AT1G29660	-16.949	-4.083	0	GDSL-motif lipase/hydrolase family protein
AT1G73600	-9.475	-3.244	0	methyltransferase/ phosphoethanolamine N-methyltransferase
AT1G72610	-25.936	-4.697	0	GER1 (GERMIN-LIKE PROTEIN 1); oxalate oxidase	germin-like protein (GLP1)
AT1G67930	27.744	4.794	0	Golgi transport complex protein-related
AT1G52890	13.927	3.8	0	ANAC019 (Arabidopsis NAC domain containing protein 19); transcription factor	encodes a NAC transcription factor whose expression is induced by drought, high salt, and abscisic acid. This gene binds to ERD1 promoter in vitro.
AT1G79900	14.68	3.876	0	BAC2; L-ornithine transmembrane transporter/ binding / carnitine:acyl carnitine antiporter	encodes a mitochondrial ornithine transporter that exports ornithine from the mitochondria to the cytosol
AT1G68500	24.103	4.591	0	unknown protein
AT1G69260	36.839	5.203	0	AFP1 (ABI FIVE BINDING PROTEIN)
AT1G74020	7.292	2.866	0	SS2 (STRICTOSIDINE SYNTHASE 2); strictosidine synthase	Encodes AtSS-2 strictosidine synthase.
AT1G32470	-4.644	-2.215	0	glycine cleavage system H protein, mitochondrial, putative
AT1G21400	8.838	3.144	0	2-oxoisovalerate dehydrogenase, putative / 3-methyl-2-oxobutanoate dehydrogenase, putative / branched-chain alpha-keto acid dehydrogenase E1 alpha subunit, putative
AT1G21410	4.992	2.32	0	SKP2A	AtSKP2;1 is a homolog of human SKP2, the human F-box protein that recruits E2F1. Contains an F-box motif at the N-terminal region and a C-terminal Leu-rich repeat domain. Forms part of an E3-ubiquitin-ligase SCF (Skp1, cullin, F-box) complex and recruits phosphorylated AtE2Fc, a transcriptional factor that might play a role in cell division and during the transition from skotomorphogenesis to pho…
AT1G53520	-8.356	-3.063	0	chalcone-flavanone isomerase-related
AT1G53580	4.426	2.146	0	GLY3 (GLYOXALASE II 3); hydrolase/ hydroxyacylglutathione hydrolase
AT1G01250	10.323	3.368	0	AP2 domain-containing transcription factor, putative	encodes a member of the DREB subfamily A-4 of ERF/AP2 transcription factor family. The protein contains one AP2 domain. There are 17 members in this subfamily including TINY.
AT1G07430	52.199	5.706	0	protein phosphatase 2C, putative / PP2C, putative
AT1G07720	5.409	2.435	0	KCS3 (3-KETOACYL-COA SYNTHASE 3); acyltransferase/ catalytic/ transferase, transferring acyl groups other than amino-acyl groups	Encodes KCS3, a member of the 3-ketoacyl-CoA synthase family involved in the biosynthesis of VLCFA (very long chain fatty acids).
AT1G49750	-9.908	-3.309	0	leucine-rich repeat family protein
AT1G11545	-12.144	-3.602	0	xyloglucan:xyloglucosyl transferase, putative / xyloglucan endotransglycosylase, putative / endo-xyloglucan transferase, putative
AT1G33760	-30.996	-4.954	0	AP2 domain-containing transcription factor, putative	encodes a member of the DREB subfamily A-4 of ERF/AP2 transcription factor family. The protein contains one AP2 domain. There are 17 members in this subfamily including TINY.
AT1G52690	100	6.644	0	late embryogenesis abundant protein, putative / LEA protein, putative
AT1G68570	9	3.17	0	proton-dependent oligopeptide transport (POT) family protein
AT1G68590	-4.018	-2.006	0	plastid-specific 30S ribosomal protein 3, putative / PSRP-3, putative
AT1G64110	45.11	5.495	0	AAA-type ATPase family protein
AT1G72910	-8.973	-3.166	0	disease resistance protein (TIR-NBS class), putative
AT1G73040	15.733	3.976	0	jacalin lectin family protein
AT1G49450	19.82	4.309	0	transducin family protein / WD-40 repeat family protein
AT1G17020	42.1	5.396	0	SRG1 (SENESCENCE-RELATED GENE 1); oxidoreductase, acting on diphenols and related substances as donors, oxygen as acceptor / oxidoreductase, acting on paired donors, with incorporation or reduction of molecular oxygen, 2-oxoglutarate as one donor, and inc	Encodes a novel member of the Fe(II)/ascorbate oxidase gene family; senescence-related gene.
AT1G34310	-5.949	-2.573	0	ARF12 (AUXIN RESPONSE FACTOR 12); transcription factor
AT1G62780	-4.173	-2.061	0	unknown protein
AT1G62810	4.478	2.163	0	copper amine oxidase, putative
AT1G54120	23.734	4.569	0	unknown protein
AT1G54100	12.925	3.692	0	ALDH7B4 (Aldehyde Dehydrogenase 7B4); 3-chloroallyl aldehyde dehydrogenase/ oxidoreductase	Aldehyde dehydrogenase
AT1G54160	20.957	4.389	0	NF-YA5 (NUCLEAR FACTOR Y, SUBUNIT A5); specific transcriptional repressor/ transcription factor	Encodes a member of the CCAAT-binding transcription factor (CBF-B/NF-YA) family. Expression is upregulated in response to ABA and drought. This regulation appears to be mediated by MIR169A which is downregulated in response to drought. NFYA5 is a target of MIR169A. Loss of function mutations are hypersensitive to drought.
AT2G04160	4.346	2.12	0	AIR3; serine-type endopeptidase	isolated from differential screening of a cDNA library from auxin-treated root culture. encodes a protein similar to subtilisin-like serine protease which is believed to be active outside the plant cell.
AT2G17230	-26.978	-4.754	0	EXL5 (EXORDIUM LIKE 5)
AT2G21590	14.748	3.882	0	APL4; glucose-1-phosphate adenylyltransferase	Encodes the large subunit of ADP-glucose pyrophosphorylase, the enzyme which catalyzes the first and limiting step in starch biosynthesis. The large subunit plays a regulatory role whereas the small subunit (ApS) is the catalytic isoform. Four isoforms of the large subunit (ApL1-4) have been described.
AT2G24540	4.913	2.297	0	AFR (ATTENUATED FAR-RED RESPONSE)
AT2G04350	4.375	2.129	0	long-chain-fatty-acid--CoA ligase family protein / long-chain acyl-CoA synthetase family protein (LACS8)
AT2G21820	86.257	6.431	0	unknown protein
AT2G42870	-13.731	-3.779	0	PAR1 (PHY RAPIDLY REGULATED 1)	Encodes PHYTOCHROME RAPIDLY REGULATED1 (PAR1), an atypical basic helix-loop-helix (bHLP) protein. Closely related to PAR2 (At3g58850). Up regulated after simulated shade perception. Acts in the nucleus to control plant development and as a negative regulator of shade avoidance response. Functions as transcriptional repressor of auxin-responsive genes SAUR15 (AT4G38850) and SAUR68 (AT1G29510).
AT1G79270	7.076	2.823	0	ECT8 (evolutionarily conserved C-terminal region 8)
AT1G09200	-6.629	-2.729	0	histone H3
AT1G04220	26.782	4.743	0	KCS2 (3-KETOACYL-COA SYNTHASE 2); fatty acid elongase	Encodes KCS2, a member of the 3-ketoacyl-CoA synthase family involved in the biosynthesis of VLCFA (very long chain fatty acids).
AT1G05340	80.1	6.324	0	unknown protein
AT1G22990	99.745	6.64	0	heavy-metal-associated domain-containing protein / copper chaperone (CCH)-related
AT1G77120	36.148	5.176	0	ADH1 (ALCOHOL DEHYDROGENASE 1); alcohol dehydrogenase	Catalyzes the reduction of acetaldehyde using NADH as reductant. Requires zinc for activity. Dimer. Anaerobic response polypeptide (ANP). Fermentation. The protein undergoes thiolation following treatment with the oxidant tert-butylhydroperoxide.
AT1G52080	6.804	2.766	0	AR791; actin binding	unknown function
AT1G03870	-100	-6.644	0	FLA9 (FASCICLIN-LIKE ARABINOOGALACTAN 9)	fasciclin-like arabinogalactan-protein 9 (Fla9)
AT1G62480	-8.574	-3.1	0	vacuolar calcium-binding protein-related
AT1G62570	28.168	4.816	0	FMO GS-OX4 (FLAVIN-MONOOXYGENASE GLUCOSINOLATE S-OXYGENASE 4); 4-methylthiopropyl glucosinolate S-oxygenase/ 8-methylthiopropyl glucosinolate S-oxygenase/ flavin-containing monooxygenase/ monooxygenase	belongs to the flavin-monooxygenase (FMO) family, encodes a glucosinolate S-oxygenase that catalyzes the conversion of methylthioalkyl glucosinolates to methylsulfinylalkyl glucosinolates
AT1G05100	23.819	4.574	0	MAPKKK18; ATP binding / kinase/ protein kinase/ protein serine/threonine kinase	member of MEKK subfamily
AT2G28400	4.814	2.267	0	unknown protein
AT2G18300	-31.946	-4.998	0	basic helix-loop-helix (bHLH) family protein
AT2G10940	-36.105	-5.174	0	protease inhibitor/seed storage/lipid transfer protein (LTP) family protein
AT2G37870	91.32	6.513	0	protease inhibitor/seed storage/lipid transfer protein (LTP) family protein
AT2G02390	4.744	2.246	0	ATGSTZ1 (ARABIDOPSIS THALIANA GLUTATHIONE S-TRANSFERASE ZETA 1); catalytic/ glutathione transferase	Encodes glutathione transferase belonging to the zeta class of GSTs. Naming convention according to Wagner et al. (2002). The protein undergoes spontaneous thiolation following treatment with the oxidant tert-butylhydroperoxide.
AT2G39050	10.912	3.448	0	hydroxyproline-rich glycoprotein family protein
AT2G06850	-12.745	-3.672	0	EXGT-A1 (ENDOXYLOGLUCAN TRANSFERASE); hydrolase, acting on glycosyl bonds / xyloglucan:xyloglucosyl transferase	endoxyloglucan transferase (EXGT-A1) gene
AT2G46680	36.629	5.195	0	ATHB-7 (ARABIDOPSIS THALIANA HOMEOBOX 7); transcription activator/ transcription factor	encodes a putative transcription factor that contains a homeodomain closely linked to a leucine zipper motif. Transcript is detected in all tissues examined. Is transcriptionally regulated in an ABA-dependent manner and may act in a signal transduction pathway which mediates a drought response.
AT2G35090	15.866	3.988	0	unknown protein
AT2G47770	100	6.644	0	benzodiazepine receptor-related
AT2G46270	7.294	2.867	0	GBF3 (G-BOX BINDING FACTOR 3); sequence-specific DNA binding / transcription factor	encodes a bZIP G-box binding protein whose expression is induced by ABA. It has been shown to bind to Adh that contains the G-box and is induced by cold and water deprivation. GBF3 has been shown to be expressed mostly in the root and dark-grown leaves. GBF3 can act as homodimers and as heterodimers with GFB1, GBF2 and GBF4. In addition, GBF3¡¯s DNA binding activity is enhanced by GIP1, GPRI1 and…
AT2G25735	-19.229	-4.265	0	unknown protein
AT2G28950	-10.596	-3.405	0	ATEXPA6 (ARABIDOPSIS THALIANA EXPANSIN A6)	Encodes an expansin. Naming convention from the Expansin Working Group (Kende et al, 2004. Plant Mol Bio). Involved in the formation of nematode-induced syncytia in roots of Arabidopsis thaliana.
AT2G34620	-5.6	-2.486	0	mitochondrial transcription termination factor-related / mTERF-related
AT2G41190	45.819	5.518	0	amino acid transporter family protein
AT2G37770	35.838	5.163	0	aldo/keto reductase family protein
AT2G37760	7.059	2.82	0	aldo/keto reductase family protein
AT2G44210	-6.402	-2.678	0	unknown protein
AT2G34810	6.367	2.671	0	FAD-binding domain-containing protein
AT2G30550	5.173	2.371	0	lipase class 3 family protein
AT2G45570	21.893	4.452	0	CYP76C2; electron carrier/ heme binding / iron ion binding / monooxygenase/ oxygen binding	member of CYP76C
AT2G42220	-4.248	-2.087	0	rhodanese-like domain-containing protein
AT4G16370	-5.206	-2.38	1.4e-45	ATOPT3 (OLIGOPEPTIDE TRANSPORTER); oligopeptide transporter	Encodes an oligopeptide transporter involved in metal homeostasis.
AT4G34860	10.486	3.39	1.4e-45	beta-fructofuranosidase, putative / invertase, putative / saccharase, putative / beta-fructosidase, putative
AT4G20320	13.852	3.792	1.4e-45	CTP synthase/ catalytic
AT3G16530	-12.101	-3.597	1.4e-45	legume lectin family protein	Lectin like protein whose expression is induced upon treatment with chitin oligomers.
AT1G29240	4.371	2.128	1.4e-45	unknown protein
AT2G29180	-4.473	-2.161	1.4e-45	unknown protein
AT3G06770	-9.549	-3.255	2.8e-45	glycoside hydrolase family 28 protein / polygalacturonase (pectinase) family protein
AT1G62710	9.384	3.23	2.8e-45	BETA-VPE (BETA VACUOLAR PROCESSING ENZYME); cysteine-type endopeptidase	Encodes a vacuolar processing enzyme belonging to a novel group of cysteine proteases that is expressed specifically in seeds and is essential for the proper processing of storage proteins.
AT3G48350	7.267	2.861	4.2e-45	cysteine proteinase, putative
AT4G22920	4.224	2.079	4.2e-45	NYE1 (NON-YELLOWING 1)	Similar to the tomato senescence-inducible chloroplast stay-green protein 1. It is upregulated during maximal senescence in the Arabidopsis life cycle, especially in senescent leaves.
AT1G09390	-7.253	-2.859	4.2e-45	GDSL-motif lipase/hydrolase family protein
AT5G01990	4.02	2.007	5.61e-45	auxin efflux carrier family protein
AT1G01720	5.14	2.362	9.81e-45	ATAF1; transcription activator/ transcription factor	Belongs to a large family of putative transcriptional activators with NAC domain. Transcript level increases in response to wounding and abscisic acid. ATAF1 attentuates ABA signaling and sythesis. Mutants are hyposensitive to ABA.
AT2G04780	-4.062	-2.022	1.12e-44	FLA7 (FASCICLIN-LIKE ARABINOOGALACTAN 7)	fasciclin-like arabinogalactan-protein 7 (Fla7)
AT4G24350	-5.94	-2.571	1.4e-44	phosphorylase family protein
AT2G47780	6.698	2.744	1.4e-44	rubber elongation factor (REF) protein-related
AT1G74670	-15.043	-3.911	2.1e-44	gibberellin-responsive protein, putative
AT2G46330	-7.45	-2.897	2.24e-44	AGP16 (ARABINOGALACTAN PROTEIN 16)	Encodes arabinogalactan protein (AGP16).
AT1G02310	18.508	4.21	2.52e-44	glycosyl hydrolase family protein 5 / cellulase family protein / (1-4)-beta-mannan endohydrolase, putative
AT4G39210	7.977	2.996	4.62e-44	APL3; glucose-1-phosphate adenylyltransferase	Encodes the large subunit of ADP-Glucose Pyrophosphorylase which catalyzes the first, rate limiting step in starch biosynthesis. The large subunit plays a regulatory role whereas the small subunit (ApS) is the catalytic isoform. Four isoforms (ApL1-4) have been identified. ApL3 is the major large subunit isoform present in inflorescences, fruits and roots.
AT3G55330	-4.011	-2.004	5.32e-44	PPL1 (PsbP-like protein 1); calcium ion binding
AT2G03350	-6.402	-2.678	7.15e-44	unknown protein
AT3G04070	6.797	2.765	8.41e-44	anac047 (Arabidopsis NAC domain containing protein 47); transcription factor
AT3G50980	18.435	4.204	1.02e-43	XERO1 (DEHYDRIN XERO 1)
AT5G49740	-5.133	-2.36	1.7e-43	ATFRO7 (FERRIC REDUCTION OXIDASE 7); ferric-chelate reductase/ oxidoreductase	Encodes a chloroplast ferric chelate reductase. Shows differential splicing and has three different mRNA products. Expressed in the shoot, flower and cotyledon.
AT2G19900	19.278	4.269	1.91e-43	ATNADP-ME1 (NADP-malic enzyme 1); malate dehydrogenase (oxaloacetate-decarboxylating) (NADP+)/ malic enzyme/ oxidoreductase, acting on NADH or NADPH, NAD or NADP as acceptor	The malic enzyme (EC 1.1.1.40) encoded by AtNADP-ME1 is expressed in response to developmental and cell-specific signals.
AT1G55450	-5.276	-2.399	2.38e-43	embryo-abundant protein-related
AT5G53870	18.807	4.233	2.58e-43	plastocyanin-like domain-containing protein
AT5G17220	17.665	4.143	4.34e-43	ATGSTF12 (ARABIDOPSIS THALIANA GLUTATHIONE S-TRANSFERASE PHI 12); glutathione transferase	Encodes glutathione transferase belonging to the phi class of GSTs. Naming convention according to Wagner et al. (2002). Mutants display no pigments on leaves and stems.
AT2G38400	10.192	3.349	5.1e-43	AGT3 (ALANINE:GLYOXYLATE AMINOTRANSFERASE 3); alanine-glyoxylate transaminase/ catalytic/ pyridoxal phosphate binding / transaminase	alanine:glyoxylate aminotransferase 2 homolog (AGT3) mRNA,
AT1G66940	-28.259	-4.821	6.28e-43	protein kinase-related
AT5G19780	-4.628	-2.21	7.15e-43	TUA5; structural constituent of cytoskeleton	Encodes an isoform of alpha tubulin. Closely related to adjacent gene TUA3 suggesting recent duplication.
AT4G19230	7.234	2.855	7.9e-43	CYP707A1; (+)-abscisic acid 8'-hydroxylase/ oxygen binding	Encodes a protein with ABA 8'-hydroxylase activity, involved in ABA catabolism. Member of the CYP707A gene family. CYP707A1 appears to play an important role in determining the ABA levels in dry seeds. Gene involved in postgermination growth. Overexpression of CYP707A1 leads to a decrease in ABA levels and a reduction in after-ripening period to break dormancy.
AT1G30500	8.008	3.001	8.51e-43	NF-YA7 (NUCLEAR FACTOR Y, SUBUNIT A7); specific transcriptional repressor/ transcription factor
AT1G79520	5.225	2.386	9.58e-43	cation efflux family protein
AT4G09600	35.979	5.169	1.22e-42	GASA3 (GAST1 PROTEIN HOMOLOG 3)	One of GASA gene family which is related to a GA-stimulated transcript (GAST) from tomato.
AT4G03320	9.506	3.249	1.58e-42	tic20-IV (TRANSLOCON AT THE INNER ENVELOPE MEMBRANE OF CHLOROPLASTS 20-IV)
AT1G01470	6.671	2.738	1.67e-42	LEA14 (LATE EMBRYOGENESIS ABUNDANT 14)	Encodes late-embryogenesis abundant protein whose mRNA levels are induced in response to wounding and light stress. Might be involved in protection against dessication.
AT3G55310	4.602	2.202	1.92e-42	binding / catalytic/ oxidoreductase
AT3G50060	-10.769	-3.429	2.05e-42	MYB77; DNA binding / transcription factor	Encodes a member of the R2R3 transcription factor gene family. Expressed in response to potassium deprivation and auxin. Involved in lateral root development. Interacts with ARF7 and regulates the expression of some auxin responsive genes.
AT1G06180	11.858	3.568	2.81e-42	ATMYB13 (MYB DOMAIN PROTEIN 13); DNA binding / transcription factor	member of MYB3R- and R2R3- type MYB- encoding genes
AT1G27760	4.785	2.259	3.68e-42	interferon-related developmental regulator family protein / IFRD protein family	Encodes a protein with similarity to human interferon-related developmental regulator (IFRD)that is involved in salt tolerance. Loss of function mutations are hypersensitive to salt stress and have reduced fertility. SAT32 is found in the cytoplasm but appears to translocate to the nucleus when plants are subject to salt stress.
AT4G12580	20.93	4.388	5.3e-42	unknown protein
AT1G21790	5.18	2.373	6.52e-42
AT5G27290	-5.324	-2.413	1.03e-41	unknown protein
AT1G21270	-9.003	-3.17	1.12e-41	WAK2; ATP binding / calcium ion binding / protein kinase/ protein serine/threonine kinase	cytoplasmic serine/threonine protein kinase induced by salicylic acid. mutant plants exhibit a loss of cell expansion and dependence on sugars and salts for seedling growth, affecting the expression and activity of vacuolar invertase.
AT3G14560	8.861	3.147	1.24e-41	unknown protein
AT3G28270	15.343	3.94	3.17e-41
AT1G17830	11.061	3.467	5.2e-41	unknown protein
AT1G80160	95.967	6.584	5.74e-41	lactoylglutathione lyase family protein / glyoxalase I family protein
AT5G17050	5.413	2.436	6.82e-41	UGT78D2 (UDP-GLUCOSYL TRANSFERASE 78D2); UDP-glycosyltransferase/ anthocyanidin 3-O-glucosyltransferase/ quercetin 3-O-glucosyltransferase/ transferase, transferring glycosyl groups	The At5g17050 encodes a anthocyanidin 3-O-glucosyltransferase which specifically glucosylates the 3-position of the flavonoid C-ring. Anthocyanidins such as cyanidin and pelargonidin as well as flavonols such as kaempferol and quercetin are accepted substrates.
AT1G22370	6.114	2.612	1.4e-40	AtUGT85A5 (UDP-glucosyl transferase 85A5); glucuronosyltransferase/ transferase, transferring glycosyl groups
AT3G13784	17.323	4.115	1.4e-40	AtcwINV5 (Arabidopsis thaliana cell wall invertase 5); hydrolase, hydrolyzing O-glycosyl compounds
AT3G01650	4.166	2.059	1.72e-40	RGLG1 (RING domain Ligase1); protein binding / zinc ion binding
AT2G25625	23.449	4.551	1.79e-40	unknown protein
AT4G38060	5.602	2.486	2.21e-40	unknown protein
AT1G43160	85.944	6.425	2.25e-40	RAP2.6 (related to AP2 6); DNA binding / transcription factor	encodes a member of the ERF (ethylene response factor) subfamily B-4 of ERF/AP2 transcription factor family (RAP2.6). The protein contains one AP2 domain. There are 7 members in this subfamily.
AT4G34760	-5.642	-2.496	4.6e-40	auxin-responsive family protein
AT3G10910	9.051	3.178	4.92e-40	zinc finger (C3HC4-type RING finger) family protein
AT1G58270	4.787	2.259	5.47e-40	ZW9	ZW9 mRNA, complete cds
AT3G14210	-6.878	-2.782	8.12e-40	ESM1 (epithiospecifier modifier 1); carboxylesterase/ hydrolase, acting on ester bonds	A semidominant QTL which has an epistatic effect on the Epithiospecifier gene. Represses nitrile formation and favors isothiocyanate production during glucosinolate hydrolysis. The functional allele deters the insect herbivory T. ni.
AT3G07470	-6.699	-2.744	8.57e-40	unknown protein
AT1G04040	-19.766	-4.305	9.94e-40	acid phosphatase class B family protein
AT5G42800	20.565	4.362	2.06e-39	DFR (DIHYDROFLAVONOL 4-REDUCTASE); dihydrokaempferol 4-reductase	dihydroflavonol reductase. Catalyzes the conversion of dihydroquercetin to leucocyanidin in the biosynthesis of anthocyanins.
AT1G68840	-9.404	-3.233	6.92e-39	RAV2 (REGULATOR OF THE ATPASE OF THE VACUOLAR MEMBRANE); DNA binding / transcription factor/ transcription repressor	Rav2 is part of a complex that has been named `regulator of the (H+)-ATPase of the vacuolar and endosomal membranes' (RAVE)
AT5G20740	-14.034	-3.811	8.62e-39	invertase/pectin methylesterase inhibitor family protein
AT5G10400	-5.838	-2.545	8.97e-39	histone H3
AT1G66100	-4.086	-2.031	9.42e-39	thionin, putative	Predicted to encode a PR (pathogenesis-related) protein. Belongs to the plant thionin (PR-13) family with the following members: At1g66100, At5g36910, At1g72260, At2g15010, At1g12663, At1g12660.
AT5G37540	7.265	2.861	1.11e-38	aspartyl protease family protein
AT5G58380	6.95	2.797	1.72e-38	SIP1 (SOS3-INTERACTING PROTEIN 1); ATP binding / kinase/ protein kinase/ protein serine/threonine kinase	Encodes a CBL-interacting protein kinase with similarity to SOS protein kinase.
AT4G17460	-49.747	-5.637	1.99e-38	HAT1; DNA binding / transcription factor	Encodes homeobox protein HAT1.
AT5G57910	7.092	2.826	2.43e-38	unknown protein
AT5G03210	8.261	3.046	3.48e-38	unknown protein
AT5G51550	-8.863	-3.148	3.56e-38	EXL3 (EXORDIUM LIKE 3)
AT5G02020	19.177	4.261	3.65e-38	unknown protein
AT5G11110	15.045	3.911	3.66e-38	ATSPS2F (SUCROSE PHOSPHATE SYNTHASE 2F); sucrose-phosphate synthase	Encodes a protein with putative sucrose-phosphate synthase activity.Involved in pollen exine formation.
AT1G64660	10.975	3.456	3.84e-38	ATMGL (ARABIDOPSIS THALIANA METHIONINE GAMMA-LYASE); catalytic/ methionine gamma-lyase	Encodes a functional methionine gamma-lyase, a cytosolic enzyme catalyzes the degradation of methionine into methanethiol, alpha-ketobutyrate and ammonia. The catabolism of excess methionine is important to methionine homeostasis.
AT5G07580	-6.081	-2.604	5.91e-38	DNA binding / transcription factor	encodes a member of the ERF (ethylene response factor) subfamily B-3 of ERF/AP2 transcription factor family. The protein contains one AP2 domain. There are 18 members in this subfamily including ATERF-1, ATERF-2, AND ATERF-5.
AT4G34710	8.546	3.095	9.2e-38	ADC2 (ARGININE DECARBOXYLASE 2); arginine decarboxylase	encodes a arginine decarboxylase (ADC), a rate-limiting enzyme that catalyzes the first step of polyamine (PA) biosynthesis via ADC pathway in Arabidopsis thaliana. Arabidopsis genome has two ADC paralogs, ADC1 and ADC2. ADC2 is stress-inducible (osmotic stress). Double mutant analysis showed that ADC genes are essential for the production of PA, and are required for normal seed development. Over…
AT1G79720	-6.908	-2.788	9.6e-38	aspartyl protease family protein
AT3G49940	-6.108	-2.611	1.07e-37	LBD38 (LOB DOMAIN-CONTAINING PROTEIN 38)
AT5G19120	-4.795	-2.262	2.18e-37	aspartic-type endopeptidase
AT1G17650	-5.034	-2.332	2.27e-37	GLYR2 (GLYOXYLATE REDUCTASE 2); glyoxylate reductase (NADP)/ phosphogluconate dehydrogenase (decarboxylating)	Glyoxylate reductase located in chloroplasts.
AT5G57050	13.105	3.712	2.97e-37	ABI2 (ABA INSENSITIVE 2); protein serine/threonine phosphatase	Encodes a protein phosphatase 2C and is involved in ABA signal transduction. Binds fibrillin preprotein in vitro and in vivo.
AT5G02760	-13.146	-3.717	3.06e-37	protein phosphatase 2C family protein / PP2C family protein
AT5G07080	5.495	2.458	6.57e-37	transferase family protein
AT5G22290	4.939	2.304	6.82e-37	anac089 (Arabidopsis NAC domain containing protein 89); transcription factor
AT1G09500	29.885	4.901	6.86e-37	cinnamyl-alcohol dehydrogenase family / CAD family	similar to Eucalyptus gunnii alcohol dehydrogenase of unknown physiological function (GI:1143445), Vigna unguiculata (gi:1854445), NOT a cinnamyl-alcohol dehydrogenase
AT4G31840	-10.492	-3.391	7.34e-37	plastocyanin-like domain-containing protein
AT4G39970	-4.392	-2.135	9.38e-37	haloacid dehalogenase-like hydrolase family protein
AT1G09750	-14.814	-3.889	9.69e-37	chloroplast nucleoid DNA-binding protein-related
AT5G01720	6.593	2.721	1.33e-36	F-box family protein (FBL3)
AT1G13260	-19.486	-4.284	1.53e-36	RAV1; DNA binding / transcription factor/ transcription repressor	Encodes an AP2/B3 domain transcription factor which is upregulated in response to low temperature. It contains a B3 DNA binding domain. It has circadian regulation and may function as a negative growth regulator.
AT4G34650	4.676	2.225	1.9e-36	SQS2 (SQUALENE SYNTHASE 2); farnesyl-diphosphate farnesyltransferase	Encodes a protein with similarity to squalene synthase which catalyzes the first committed step in sterol biosynthesis. To date no experimental evidence exists that SQS2 functions as a squalene synthase and some experiments indicate it does not have this function.
AT1G04830	4.686	2.228	2.26e-36	RabGAP/TBC domain-containing protein
AT3G57520	10.348	3.371	2.4e-36	AtSIP2 (Arabidopsis thaliana seed imbibition 2); hydrolase, hydrolyzing O-glycosyl compounds
AT3G48720	-12.315	-3.622	4.86e-36	transferase family protein
AT4G17650	4.885	2.288	6.27e-36	aromatic-rich family protein
AT5G57610	4.436	2.149	8.33e-36	protein kinase family protein
AT1G69480	13.857	3.793	8.62e-36	EXS family protein / ERD1/XPR1/SYG1 family protein
AT5G53880	-4.381	-2.131	1.03e-35	unknown protein
AT3G16410	4.748	2.247	1.05e-35	NSP4 (NITRILE SPECIFIER PROTEIN 4)	Encodes a nitrile-specifier protein NSP4. NSP4 is one out of five (At3g16400/NSP1, At2g33070/NSP2, At3g16390/NSP3, At3g16410/NSP4 and At5g48180/NSP5) A. thaliana epithiospecifier protein (ESP) homologues that promote simple nitrile, but not epithionitrile or thiocyanate formation.
AT3G02170	-14.017	-3.809	1.09e-35	LNG2 (LONGIFOLIA2)	Encodes LONGIFOLIA2 (LNG2). Regulates leaf morphology by promoting cell expansion in the leaf-length direction. The LNG2 homologue LNG1 (At5g15580) has similar function.
AT5G04250	6.009	2.587	1.2e-35	OTU-like cysteine protease family protein
AT5G03350	-14.586	-3.866	1.42e-35	legume lectin family protein
AT5G13330	13.134	3.715	1.74e-35	Rap2.6L (related to AP2 6L); DNA binding / transcription factor	encodes a member of the ERF (ethylene response factor) subfamily B-4 of ERF/AP2 transcription factor family. The protein contains one AP2 domain. There are 7 members in this subfamily.
AT4G18370	-4.394	-2.136	2.41e-35	DEG5 (DEGP PROTEASE 5); catalytic/ serine-type endopeptidase/ serine-type peptidase	Encodes DEG5. Forms a hexamer with DEG8 in the thylakoid lumen. Involved in the cleavage of photodamaged D2 protein of photosystem II (PSII).
AT5G10300	27.546	4.784	2.77e-35	MES5 (METHYL ESTERASE 5); hydrolase	Encodes a protein predicted to act as a carboxylesterase. It has similarity to the SABP2 methyl salicylate esterase from tobacco. This protein does not act on methyl IAA, methyl JA, MeSA, MeGA4, or MEGA9 in vitro.
AT4G19390	9.749	3.285	2.84e-35
AT5G64870	-4.586	-2.197	3.72e-35
AT1G54820	-5.181	-2.373	3.78e-35	protein kinase family protein
AT5G15240	8.869	3.149	4.08e-35	amino acid transporter family protein
AT5G44070	-4.34	-2.118	5.07e-35	CAD1 (CADMIUM SENSITIVE 1); cadmium ion binding / copper ion binding / glutathione gamma-glutamylcysteinyltransferase	Phytochelatin synthase gene confers tolerance to cadmium ions. Catalyzes phytochelatin (PC) synthesis from glutathione (GSH) in the presence of Cd2+, Zn2+, Cu2+ and Fe3+, but not by Co2+ or Ni2+.
AT4G17490	-12.126	-3.6	7.34e-35	ATERF6 (ETHYLENE RESPONSIVE ELEMENT BINDING FACTOR 6); DNA binding / transcription factor	Encodes a member of the ERF (ethylene response factor) subfamily B-3 of ERF/AP2 transcription factor family (ATERF-6). The protein contains one AP2 domain. There are 18 members in this subfamily including ATERF-1, ATERF-2, AND ATERF-5.
AT3G01100	5.928	2.567	8.15e-35	HYP1 (HYPOTHETICAL PROTEIN 1)	unknown protein, has cDNAs and ESTs associated to it
AT5G26920	-4.136	-2.048	1.17e-34	CBP60G (CAM-BINDING PROTEIN 60-LIKE.G); calmodulin binding	Encodes a calmodulin-binding protein CBP60g (calmodulin binding protein 60-like.g). The calmodulin-binding domain is located near the N-terminus; calmodulin binding is dependent on Ca(2+). Inducible by both bacterial pathogen and MAMP (microbe-associated molecular pattern) treatments. Bacterial growth is enhanced in cbp60g mutants. cbp60g mutants also show defects in salicylic acid (SA) accumulat…
AT1G69295	4.196	2.069	1.44e-34	PDCB4 (PLASMODESMATA CALLOSE-BINDING PROTEIN 4); callose binding / polysaccharide binding	Encodes a member of the X8-GPI family of proteins. It localizes to the plasmodesmata and is predicted to bind callose.
AT1G60190	33.073	5.048	1.85e-34	armadillo/beta-catenin repeat family protein / U-box domain-containing protein
AT3G20300	5.141	2.362	2.08e-34	unknown protein
AT1G05575	-5.302	-2.407	2.84e-34	unknown protein
AT4G01960	4.095	2.034	3.23e-34	unknown protein
AT3G25870	10.502	3.393	3.9e-34	unknown protein
AT5G36910	-21.998	-4.459	4.79e-34	THI2.2 (THIONIN 2.2); toxin receptor binding	Encodes a thionin that is expressed at a low basal level in seedlings and shows circadian variation. Predicted to encode a PR (pathogenesis-related) protein. Belongs to the plant thionin (PR-13) family with the following members: At1g66100, At5g36910, At1g72260, At2g15010, At1g12663, At1g12660.
AT3G01440	-6.153	-2.621	6.14e-34	oxygen evolving enhancer 3 (PsbQ) family protein
AT3G29575	12.611	3.657	6.45e-34	AFP3 (ABI FIVE BINDING PROTEIN 3)
AT1G24600	23.991	4.584	1.27e-33	unknown protein
AT5G45480	-4.528	-2.179	1.53e-33	unknown protein
AT4G25050	-5.975	-2.579	1.72e-33	ACP4 (acyl carrier protein 4); acyl carrier	encodes an acyl carrier protein predominantly expressed in leaves. Gene expression is upregulated by light.
AT4G03210	-25.765	-4.687	1.91e-33	XTH9 (XYLOGLUCAN ENDOTRANSGLUCOSYLASE/HYDROLASE 9); hydrolase, acting on glycosyl bonds / xyloglucan:xyloglucosyl transferase	encodes a member of xyloglucan endotransglucosylase/hydrolases (XTHs) that catalyze the cleavage and molecular grafting of xyloglucan chains function in loosening and rearrangement of the cell wall. Gene is expressed in shoot apex region, flower buds, flower stalks and internodes bearing flowers.
AT1G52410	4.2	2.07	2.03e-33	TSA1 (TSK-ASSOCIATING PROTEIN 1); calcium ion binding / protein binding	Contains a novel calcium-binding repeat sequence. Binds TSK in vitro. Localizes to small cytoplasmic vesicles in interphase cells. In cells synchronized for cell division, TSA1 and TSK relocalize to ends of spindle microtubules that are ahead of separating chromatids during metaphase and anaphase of mitosis. May be involved in mitosis together with TSK. Expressed preferentially in the flower and …
AT1G13210	-4.169	-2.06	2.16e-33	ACA.l (autoinhibited Ca2+/ATPase II); ATPase, coupled to transmembrane movement of ions, phosphorylative mechanism / calmodulin binding
AT4G14090	48.445	5.598	4.35e-33	UDP-glucoronosyl/UDP-glucosyl transferase family protein	The At4g14090 encodes a anthocyanidin 5-O-glucosyltransferase specifically glucosylating the 5-position of the flavonoid A-ring.
AT2G43590	14.918	3.899	1.12e-32	chitinase, putative
AT1G63010	5.23	2.387	1.16e-32	SPX (SYG1/Pho81/XPR1) domain-containing protein
AT5G62150	8.548	3.096	1.27e-32	peptidoglycan-binding LysM domain-containing protein
AT2G30990	-5.366	-2.424	1.3e-32	unknown protein
AT3G54560	-5.878	-2.555	1.65e-32	HTA11; DNA binding	Encodes HTA11, a histone H2A protein.
AT3G28180	-4.604	-2.203	2.07e-32	ATCSLC04 (CELLULOSE-SYNTHASE LIKE C4); cellulose synthase/ transferase, transferring glycosyl groups	encodes a gene similar to cellulose synthase
AT1G21500	-4.912	-2.296	2.9e-32	unknown protein
AT1G75500	-6.414	-2.681	2.98e-32	nodulin MtN21 family protein
AT3G28040	-4.646	-2.216	3.25e-32	leucine-rich repeat transmembrane protein kinase, putative
AT4G00400	-8.291	-3.051	4.51e-32	GPAT8 (glycerol-3-phosphate acyltransferase 8); acyltransferase/ glycerol-3-phosphate O-acyltransferase	Involved in cutin assembly. Is functional redundant of GPAT4.
AT2G02990	14.919	3.899	5.31e-32	RNS1 (RIBONUCLEASE 1); endoribonuclease/ ribonuclease	member of the ribonuclease T2 family, responds to inorganic phosphate starvation, and inhibits production of anthocyanin. Also involved in wound-induced signaling independent of jasmonic acid.
AT3G56400	-5.163	-2.368	5.82e-32	WRKY70; transcription factor/ transcription repressor	member of WRKY Transcription Factor; Group III. Function as activator of SA-dependent defense genes and a repressor of JA-regulated genes. WRKY70-controlled suppression of JA-signaling is partly executed by NPR1.
AT1G76240	-5.474	-2.453	6.61e-32	unknown protein
AT2G38820	5.415	2.437	7.25e-32	unknown protein
AT2G26440	-9.044	-3.177	1.11e-31	pectinesterase family protein
AT1G27200	4.085	2.03	1.36e-31	unknown protein
AT3G57680	5.933	2.569	1.79e-31	peptidase S41 family protein
AT5G50240	4.606	2.204	1.88e-31	PIMT2 (PROTEIN-L-ISOASPARTATE METHYLTRANSFERASE 2); protein-L-isoaspartate (D-aspartate) O-methyltransferase	L-isoaspartyl methyltransferase 2 (PIMT2)gene, alternatively spliced.
AT3G15760	4.805	2.265	1.88e-31	unknown protein
AT3G54680	10.702	3.42	2.13e-31	proteophosphoglycan-related
AT3G49210	6.919	2.791	2.38e-31	unknown protein
AT4G32870	10.273	3.361	2.44e-31	unknown protein
AT1G29450	-8.316	-3.056	2.56e-31	auxin-responsive protein, putative
AT2G22470	16.274	4.025	2.95e-31	AGP2 (ARABINOGALACTAN PROTEIN 2)	Encodes arabinogalactan-protein (AGP2).
AT4G39710	-6.623	-2.728	3.07e-31	immunophilin, putative / FKBP-type peptidyl-prolyl cis-trans isomerase, putative
AT5G02420	8.954	3.163	3.95e-31	unknown protein
AT1G14280	-4.379	-2.131	5.16e-31	PKS2 (PHYTOCHROME KINASE SUBSTRATE 2)	Encodes phytochrome kinase substrate 2. PKS proteins are critical for hypocotyl phototropism.
AT3G03170	15.789	3.981	5.66e-31	unknown protein
AT1G14730	20.651	4.368	1.01e-30
AT3G60690	5.527	2.466	1.1e-30	auxin-responsive family protein
AT1G62540	4.226	2.079	1.17e-30	FMO GS-OX2 (FLAVIN-MONOOXYGENASE GLUCOSINOLATE S-OXYGENASE 2); 3-methylthiopropyl glucosinolate S-oxygenase/ 4-methylthiopropyl glucosinolate S-oxygenase/ 5-methylthiopropyl glucosinolate S-oxygenase/ 7-methylthiopropyl glucosinolate S-oxygenase/ 8-methyl	belongs to the flavin-monooxygenase (FMO) family, encodes a glucosinolate S-oxygenase that catalyzes the conversion of methylthioalkyl glucosinolates to methylsulfinylalkyl glucosinolates
AT3G03310	6.764	2.758	1.22e-30	lecithin:cholesterol acyltransferase family protein / LACT family protein
AT5G17860	5.439	2.443	1.66e-30	CAX7 (calcium exchanger 7); calcium:sodium antiporter/ cation:cation antiporter
AT1G09530	6.351	2.667	2e-30	PIF3 (PHYTOCHROME INTERACTING FACTOR 3); DNA binding / protein binding / transcription factor/ transcription regulator	Transcription factor interacting with photoreceptors phyA and phyB. Forms a ternary complex in vitro with G-box element of the promoters of LHY, CCA1. Acts as a negative regulator of phyB signalling. It degrades rapidly after irradiation of dark grown seedlings in a process controlled by phytochromes. Does not play a significant role in controlling light input and function of the circadian clockw…
AT1G03940	45.056	5.494	2.18e-30	transferase family protein
AT2G22420	6.092	2.607	4.34e-30	peroxidase 17 (PER17) (P17)
AT3G10720	-11.024	-3.463	4.49e-30	pectinesterase, putative
AT4G37610	-5.824	-2.542	4.57e-30	BT5 (BTB AND TAZ DOMAIN PROTEIN 5); protein binding / transcription regulator	BTB and TAZ domain protein. Located in cytoplasm and expressed in fruit, flower and leaves.
AT4G30270	-6.056	-2.598	4.96e-30	MERI5B (meristem-5); hydrolase, acting on glycosyl bonds / xyloglucan:xyloglucosyl transferase	encodes a protein similar to endo xyloglucan transferase in sequence. It is also very similar to BRU1 in soybean, which is involved in brassinosteroid response.
AT1G20440	4.483	2.164	5.32e-30	COR47 (COLD-REGULATED 47)	Belongs to the dehydrin protein family, which contains highly conserved stretches of 7-17 residues that are repetitively scattered in their sequences, the K-, S-, Y- and lysine rich segments. Cold regulated gene, amino acid sequence homology with Group II LEA (late embryogenesis abundant) proteins. Also responds to osmotic stress, ABA, dehydration and inhibits e.coli growth while overexpressed. C…
AT5G54840	4.189	2.067	5.44e-30	SGP1; GTP binding	Monomeric G protein. Expressed in the root quiescent center, flowers, and leaf guard cells and hydathodes.
AT3G57010	65.832	6.041	7.49e-30	strictosidine synthase family protein
AT5G66530	-5.678	-2.505	8.4e-30	aldose 1-epimerase family protein
AT1G25230	-5.043	-2.334	9.9e-30	purple acid phosphatase family protein
AT1G33240	-7.345	-2.877	1.17e-29	AT-GTL1 (GT2-LIKE 1); DNA binding / transcription factor	Encodes a plant transcriptional activator that contains two separate, but similar, trihelix DNA-binding domains, similar to GT-2. Gene is expressed in all aerial parts of the plant, with higher level of expression in siliques. At-GTL2 was thought to be a duplicated copy of this gene but is likely to be a cloning artefact, the result of a chimeric clone.
AT1G72770	8.899	3.154	1.2e-29	HAB1 (HOMOLOGY TO ABI1); catalytic/ protein serine/threonine phosphatase	mutant has ABA hypersensitive inhibition of seed germination; Protein Phosphatase 2C
AT1G66090	-6.075	-2.603	1.23e-29	disease resistance protein (TIR-NBS class), putative
AT3G44890	-4.257	-2.09	2.23e-29	RPL9 (RIBOSOMAL PROTEIN L9); structural constituent of ribosome	Plastid ribosomal protein CL9
AT4G35790	5.495	2.458	2.82e-29	ATPLDDELTA; phospholipase D	Encodes a protein with phospholipase D activity. Involved in phospolipase metabolism. Mutants are affected in hydrogen peroxide mediated cell death.
AT4G30490	4.976	2.315	3.48e-29	AFG1-like ATPase family protein
AT1G08570	4.783	2.258	3.5e-29	ACHT4 (ATYPICAL CYS HIS RICH THIOREDOXIN 4); oxidoreductase, acting on sulfur group of donors, disulfide as acceptor	Encodes a member of the thioredoxin family protein. Located in the chloroplast. Shows high activity towards the chloroplast 2-Cys peroxiredoxin A, and poor activity towards the chloroplast NADP-malate dehydrogenase.
AT1G62620	10.214	3.352	3.53e-29	flavin-containing monooxygenase family protein / FMO family protein
AT2G30010	-31.135	-4.96	3.78e-29
AT1G80110	9.787	3.291	4.43e-29	ATPP2-B11 (ARABIDOPSIS THALIANA PHLOEM PROTEIN 2-B11); carbohydrate binding
AT4G22240	4.164	2.058	5.38e-29	plastid-lipid associated protein PAP, putative
AT5G20630	-10.749	-3.426	6.08e-29	GER3 (GERMIN 3); oxalate oxidase	Encodes a germin-like protein. Its transcripts are more abundant in RNA from leaves collected in the evening, suggesting some kind of circadian regulation.
AT2G35300	29.642	4.89	6.11e-29	late embryogenesis abundant group 1 domain-containing protein / LEA group 1 domain-containing protein
AT4G18980	7.93	2.987	6.14e-29	unknown protein
AT3G50270	-6.422	-2.683	6.17e-29	transferase family protein
AT1G66970	-6.873	-2.781	6.97e-29	SVL2 (SHV3-LIKE 2); glycerophosphodiester phosphodiesterase/ kinase
AT4G24370	-4.951	-2.308	8.15e-29	unknown protein
AT1G78460	-4.104	-2.037	1.03e-28	SOUL heme-binding family protein
AT3G55940	6.448	2.689	1.06e-28	phosphoinositide-specific phospholipase C, putative
AT2G46690	4.377	2.13	1.28e-28	auxin-responsive family protein
AT3G55970	20.481	4.356	1.3e-28	oxidoreductase, 2OG-Fe(II) oxygenase family protein
AT1G11860	-4.05	-2.018	2.11e-28	aminomethyltransferase, putative
AT5G39520	17.52	4.131	2.22e-28	unknown protein
AT3G50970	31.539	4.979	2.92e-28	LTI30 (LOW TEMPERATURE-INDUCED 30)	Belongs to the dehydrin protein family, which contains highly conserved stretches of 7-17 residues that are repetitively scattered in their sequences, the K-, S-, Y- and lysine rich segments. LTI29 and LTI30 double overexpressors confer freeze tolerance. Located in membranes. mRNA upregulated by water deprivation and abscisic acid.
AT3G52500	-5.231	-2.387	3.06e-28	aspartyl protease family protein
AT1G67300	5.917	2.565	4.13e-28	hexose transporter, putative
AT3G17810	4.805	2.264	4.26e-28	dihydroorotate dehydrogenase family protein / dihydroorotate oxidase family protein
AT4G18280	5.675	2.505	5e-28	glycine-rich cell wall protein-related
AT4G25580	7.141	2.836	6.45e-28	stress-responsive protein-related
AT2G02950	-5.989	-2.582	6.56e-28	PKS1 (PHYTOCHROME KINASE SUBSTRATE 1); protein binding	Encodes a basic soluble protein which can independently bind to either PHYA or PHYB, regardless of whether the phytochromes are in the Pr or Pfr state. PKS1 can be phosphorylated by oat phyA in vitro in a light regulated manner. It is postulated to be a negative regulator of phyB signalling.
AT5G07330	31.163	4.962	7.19e-28	unknown protein
AT4G12430	8.755	3.13	8.92e-28	trehalose-6-phosphate phosphatase, putative
AT2G26560	-10.576	-3.403	9.49e-28	PLA2A (PHOSPHOLIPASE A 2A); lipase/ nutrient reservoir	encodes a lipid acyl hydrolase with wide substrate specificity that accumulates upon infection by fungal and bacterial pathogens. Protein is localized in the cytoplasm in healthy leaves, and in membranes in infected cells.
AT3G46940	-4.674	-2.225	1.63e-27	deoxyuridine 5'-triphosphate nucleotidohydrolase family
AT5G06870	-4.63	-2.211	2.31e-27	PGIP2 (POLYGALACTURONASE INHIBITING PROTEIN 2); protein binding	Encodes a polygalacturonase inhibiting protein involved in plant defense response. PGIPs inhibit the activity of pectin degrading enzymes such as those produced by fungal pathogens. PGIP2 is induced by fungal infection and methyl jasmonate.
AT3G18050	-9.465	-3.243	2.38e-27	unknown protein
AT1G31750	22.819	4.512	2.44e-27	proline-rich family protein
AT3G12960	11.023	3.462	3.39e-27	unknown protein
AT5G59845	4.284	2.099	3.79e-27	gibberellin-regulated family protein
AT1G70300	9.349	3.225	3.93e-27	KUP6; potassium ion transmembrane transporter	potassium transporter
AT2G42790	7.664	2.938	4.12e-27	CSY3 (citrate synthase 3); citrate (SI)-synthase	Encodes a peroxisomal citrate synthase that is expressed throughout seedling and shoot development.
AT5G04370	8.426	3.075	4.21e-27	NAMT1; S-adenosylmethionine-dependent methyltransferase	A member of the Arabidopsis SABATH methyltransferase gene family. Encodes NAMT1, a methyltransferase that methylates nicotinic acid.
AT3G46660	19.462	4.283	8.93e-27	UGT76E12 (UDP-GLUCOSYL TRANSFERASE 76E12); UDP-glycosyltransferase/ quercetin 3-O-glucosyltransferase/ quercetin 7-O-glucosyltransferase/ transferase, transferring glycosyl groups
AT2G16990	10.431	3.383	9.08e-27	tetracycline transporter
AT1G08650	9.226	3.206	9.88e-27	PPCK1 (PHOSPHOENOLPYRUVATE CARBOXYLASE KINASE); kinase/ protein serine/threonine kinase	Encodes a phosphoenolpyruvate carboxylase kinase that is expressed at highest levels in leaves. Expression is induced by light.
AT2G41090	-18.965	-4.245	1.03e-26	calmodulin-like calcium-binding protein, 22 kDa (CaBP-22)
AT5G17850	4.807	2.265	1.27e-26	cation exchanger, putative (CAX8)
AT3G19620	4.8	2.263	1.35e-26	glycosyl hydrolase family 3 protein
AT4G17810	-5.716	-2.515	2.01e-26	nucleic acid binding / transcription factor/ zinc ion binding
AT3G22231	-11.899	-3.573	2.3e-26	PCC1 (PATHOGEN AND CIRCADIAN CONTROLLED 1)	Encodes a member of a novel 6 member Arabidopsis gene family. Expression of PCC1 is regulated by the circadian clock and is upregulated in response to both virulent and avirulent strains of Pseudomonas syringae pv. tomato.
AT1G69490	6.622	2.727	3.79e-26	NAP (NAC-like, activated by AP3/PI); transcription factor	Encodes a member of the NAC transcription factor gene family. It is expressed in floral primordia and upregulated by AP3 and PI. Its expression is associated with leaf senescence.
AT1G01480	19.502	4.286	5.97e-26	ACS2; 1-aminocyclopropane-1-carboxylate synthase	a member of the 1-aminocyclopropane-1-carboxylate (ACC) synthase (S-adenosyl-L-methionine methylthioadenosine-lyase, EC 4.4.1.14) gene family, isolated from a flower-specific cDNA library.
AT3G23920	5.962	2.576	6.12e-26	BAM1 (BETA-AMYLASE 1); beta-amylase	Encodes a chloroplast beta-amylase. Is necessary for leaf starch breakdown in the absence of BAM3.
AT2G04240	10.656	3.414	6.46e-26	XERICO; protein binding / zinc ion binding	Encodes a small protein with an N-terminal trans-membrane domain and a RING-H2 zinc finger motif located at the C-terminus. Gene expression is induced by salt and osmotic stress. Transcrips levels are induced by DELLA proteins and repressed by gibberellic acid. Involved in ABA metabolism.
AT4G05100	10.192	3.349	7.03e-26	AtMYB74 (myb domain protein 74); DNA binding / transcription factor	Member of the R2R3 factor gene family.
AT5G25460	-7.655	-2.936	7.73e-26	unknown protein
AT5G16030	-8.366	-3.064	1.04e-25	unknown protein
AT1G67360	6.047	2.596	1.35e-25	rubber elongation factor (REF) family protein
AT4G39670	12.495	3.643	1.58e-25	glycolipid binding / glycolipid transporter
AT1G52190	-13.531	-3.758	1.78e-25	proton-dependent oligopeptide transport (POT) family protein
AT2G19810	4.929	2.301	1.91e-25	zinc finger (CCCH-type) family protein
AT5G42290	8.634	3.11	1.94e-25	transcription activator-related
AT2G35880	-4.552	-2.187	1.99e-25
266155_at	6.071	2.602	2.03e-25	CYP89A5	CYP89A5; electron carrier/ heme binding / iron ion binding / monooxygenase/ oxygen binding
264494_at	12.229	3.612	2.27e-25	---	---
AT4G31830	24.566	4.619	2.34e-25	unknown protein
AT4G23050	6.148	2.62	2.79e-25	protein kinase, putative
AT1G32560	10.488	3.391	2.86e-25	late embryogenesis abundant group 1 domain-containing protein / LEA group 1 domain-containing protein
AT2G33330	-12.881	-3.687	3.89e-25	PDLP3 (PLASMODESMATA-LOCATED PROTEIN 3)	Encodes a plasmodesmal protein that affects the intercellular movement of molecules through the plasmodesmata. The protein has two DUF26 domains and a single transmembrane domain.
AT5G54060	19.009	4.249	4.59e-25	UF3GT (udp-glucose:flavonoid 3-O-glucosyltransferase); transferase, transferring glycosyl groups
AT2G02930	-8.512	-3.09	4.78e-25	ATGSTF3 (GLUTATHIONE S-TRANSFERASE F3); glutathione transferase	Encodes glutathione transferase belonging to the phi class of GSTs. Naming convention according to Wagner et al. (2002).
AT5G44130	-8.204	-3.036	7.4e-25	FLA13 (FASCICLIN-LIKE ARABINOGALACTAN PROTEIN 13 PRECURSOR)
AT3G45640	-4.772	-2.255	7.45e-25	ATMPK3 (ARABIDOPSIS THALIANA MITOGEN-ACTIVATED PROTEIN KINASE 3); MAP kinase/ kinase/ protein binding / protein kinase	Encodes a mitogen-activated kinase whose mRNA levels increase in response to touch, cold, salinity stress and chitin oligomers.Also functions in ovule development. Heterozygous MPK3 mutants in a homozygous MPK6 background are female sterile due to defects in integument development. MPK3 can be dephosphorylated by MKP2 in vitro.
AT3G26290	4.132	2.047	8.61e-25	CYP71B26; electron carrier/ heme binding / iron ion binding / monooxygenase/ oxygen binding	putative cytochrome P450
AT1G06830	-16.301	-4.027	9.52e-25	glutaredoxin family protein
AT1G61800	17.843	4.157	1.43e-24	GPT2; antiporter/ glucose-6-phosphate transmembrane transporter	glucose6-Phosphate/phosphate transporter 2
AT5G16600	9.172	3.197	1.65e-24	MYB43 (myb domain protein 43); DNA binding / transcription factor	Encodes a putative transcription factor (MYB43).
AT3G10340	4.742	2.246	1.89e-24	PAL4 (Phenylalanine ammonia-lyase 4); ammonia ligase/ ammonia-lyase/ catalytic
AT5G19875	8.403	3.071	2.56e-24	unknown protein
AT5G44670	4.419	2.144	3.55e-24	unknown protein
AT2G26190	-4.708	-2.235	3.55e-24	calmodulin-binding family protein
AT1G29330	5.436	2.443	3.57e-24	ERD2 (ENDOPLASMIC RETICULUM RETENTION DEFECTIVE 2); KDEL sequence binding / receptor	Encodes a protein similar in sequence to animal and yeast endoplasmic reticulum retention signal receptor. This protein can functionally complement the yeast homologue. Transcript is detected in flower buds, stems, root, and leaves.
AT4G30470	4.303	2.105	3.91e-24	cinnamoyl-CoA reductase-related
AT3G63140	-4.366	-2.126	4.36e-24	CSP41A (CHLOROPLAST STEM-LOOP BINDING PROTEIN OF 41 KDA); mRNA binding / poly(U) binding	Encodes a protein with ribonuclease activity that is involved in plastid rRNA maturation.
AT1G34760	-4.654	-2.218	7.47e-24	GRF11 (GENERAL REGULATORY FACTOR 11); ATPase binding / amino acid binding / protein binding / protein phosphorylated amino acid binding	Encodes a 14-3-3 protein. Binds H+-ATPase in response to blue light.
AT1G72680	4.481	2.164	7.49e-24	cinnamyl-alcohol dehydrogenase, putative
AT4G35560	12.424	3.635	8.03e-24
AT5G66460	11.135	3.477	8.58e-24	(1-4)-beta-mannan endohydrolase, putative
AT4G26080	8.211	3.038	8.65e-24	ABI1 (ABA INSENSITIVE 1); calcium ion binding / protein serine/threonine phosphatase	Involved in abscisic acid (ABA) signal transduction. Negative regulator of ABA promotion of stomatal closure.
AT3G20100	6.284	2.652	8.74e-24	CYP705A19; electron carrier/ heme binding / iron ion binding / monooxygenase/ oxygen binding	member of CYP705A
AT3G03520	7.434	2.894	1.01e-23	phosphoesterase family protein
AT5G47610	4.336	2.116	1.07e-23	zinc finger (C3HC4-type RING finger) family protein
AT2G29380	12.614	3.657	1.11e-23	protein phosphatase 2C, putative / PP2C, putative
AT1G32870	4.906	2.295	1.2e-23	ANAC13 (Arabidopsis thaliana NAC domain protein 13); transcription factor
AT1G69610	5.215	2.383	1.21e-23	structural constituent of ribosome
AT5G45670	-10.319	-3.367	1.29e-23	GDSL-motif lipase/hydrolase family protein
AT3G19850	-4.584	-2.197	1.34e-23	phototropic-responsive NPH3 family protein
AT5G03380	-4.227	-2.08	1.47e-23	heavy-metal-associated domain-containing protein
AT5G13750	5.321	2.412	1.51e-23	ZIFL1 (ZINC INDUCED FACILITATOR-like 1); tetracycline:hydrogen antiporter
AT1G55760	5.939	2.57	1.76e-23	BTB/POZ domain-containing protein
AT1G17870	46.038	5.525	1.81e-23	EGY3 (ETHYLENE-DEPENDENT GRAVITROPISM-DEFICIENT AND YELLOW-GREEN-LIKE 3)	S2P-like putative metalloprotease, also contain transmembrane helices near their C-termini and many of them, five of seven, contain a conserved zinc-binding motif HEXXH. Homolog of EGY1. Each of the EGY1 and EGY-like proteins share two additional highly conserved motifs, the previously reported NPDG motif (aa 442–454 in EGY1, Rudner et al., 1999) and a newly defined GNLR motif (aa 171–179 in EGY1…
AT2G35960	-5.693	-2.509	1.97e-23	NHL12	Encodes a protein whose sequence is similar to tobacco hairpin-induced gene (HIN1) and Arabidopsis non-race specific disease resistance gene (NDR1). Expression is not altered in response to cucumber mosaic virus or spermine.
AT3G15850	-4.75	-2.248	2.62e-23	FAD5 (FATTY ACID DESATURASE 5); 16:0 monogalactosyldiacylglycerol desaturase/ oxidoreductase	Chloroplastic enzyme responsible for the synthesis of 16:1 fatty acids from galactolipids and sulpholipids. Uses ferredoxin as electron donor.
AT1G64640	-5.481	-2.454	3.02e-23	plastocyanin-like domain-containing protein
AT1G22530	-4.789	-2.26	3.15e-23	PATL2 (PATELLIN 2); transporter
AT2G42610	-4.704	-2.234	3.4e-23	LSH10 (LIGHT SENSITIVE HYPOCOTYLS 10)
AT2G15090	-5.842	-2.546	3.74e-23	KCS8 (3-KETOACYL-COA SYNTHASE 8); acyltransferase/ catalytic/ transferase, transferring acyl groups other than amino-acyl groups	Encodes KCS8, a member of the 3-ketoacyl-CoA synthase family involved in the biosynthesis of VLCFA (very long chain fatty acids).
AT5G04530	4.404	2.139	4.67e-23	KCS19 (3-KETOACYL-COA SYNTHASE 19); acyltransferase/ catalytic/ transferase, transferring acyl groups other than amino-acyl groups	Encodes KCS19, a member of the 3-ketoacyl-CoA synthase family involved in the biosynthesis of VLCFA (very long chain fatty acids).
AT4G12410	9.276	3.214	4.81e-23	auxin-responsive family protein
AT2G23600	-4.554	-2.187	5.17e-23	ACL (ACETONE-CYANOHYDRIN LYASE); hydrolase/ hydrolase, acting on ester bonds / methyl indole-3-acetate esterase/ methyl jasmonate esterase/ methyl salicylate esterase	Encodes a protein shown to have carboxylesterase activity, methyl salicylate esterase activity, methyl jasmonate esterase activity, and methyl IAA esterase activity in vitro. MES2 appears to be involved in MeSA hydrolysis in planta. This protein does not act on MeGA4, or MEGA9 in vitro.
AT5G19240	-6.426	-2.684	5.84e-23	unknown protein
AT1G10020	-17.42	-4.123	6.71e-23	unknown protein
AT3G01500	-5.928	-2.567	7.44e-23	CA1 (CARBONIC ANHYDRASE 1); carbonate dehydratase/ zinc ion binding
AT1G75040	-12.258	-3.616	7.99e-23	PR5 (PATHOGENESIS-RELATED GENE 5)	Thaumatin-like protein involved in response to pathogens. mRNA level of the PR-5 gene (At1g75040)is significantly changed after cutting the inflorescence stem indicating the existence of a network of signal transducing pathways as other stress-regulated genes (At5g01410, At3g17800, At1g29930)do not response to the treatment.
AT3G58120	-28.111	-4.813	8.29e-23	BZIP61; DNA binding / transcription activator/ transcription factor	Encodes a member of the BZIP family of transcription factors. Forms heterodimers with the related protein AtbZIP34. Binds to G-boxes in vitro and is localized to the nucleus in onion epidermal cells.
AT3G09910	8.624	3.108	1.06e-22	ATRABC2B (ARABIDOPSIS RAB GTPASE HOMOLOG C2B); ATP binding / GTP binding / transcription factor binding
AT1G32450	10.341	3.37	1.09e-22	NRT1.5 (NITRATE TRANSPORTER 1.5); nitrate transmembrane transporter/ transporter	Transmembrane nitrate transporter. Involved in xylem transport of nitrate from root to shoot. Induced in response to nitrate. Not involved in nitrate uptake. expressed in root pericycle cells.
AT3G04000	4.169	2.06	1.4e-22	short-chain dehydrogenase/reductase (SDR) family protein
AT4G22870	16.034	4.003	1.58e-22	leucoanthocyanidin dioxygenase, putative / anthocyanidin synthase, putative
AT1G22690	-47.801	-5.579	1.71e-22	gibberellin-responsive protein, putative
AT1G13990	7.195	2.847	1.87e-22	unknown protein
AT1G44830	-5.318	-2.411	2.67e-22	AP2 domain-containing transcription factor TINY, putative	encodes a member of the DREB subfamily A-5 of ERF/AP2 transcription factor family. The protein contains one AP2 domain. There are 15 members in this subfamily including RAP2.1, RAP2.9 and RAP2.10.
AT2G21620	5.422	2.439	2.67e-22	RD2	Encodes gene that is induced in response to dessication; mRNA expression is seen 10 and 24 hrs after start of dessication treatment.
AT1G14290	-5.286	-2.402	2.74e-22	SBH2 (SPHINGOID BASE HYDROXYLASE 2); catalytic/ sphingosine hydroxylase	Encodes one of the two redundant sphingoid base hydroxylases (SBH). Involved in sphingolipid trihydroxy long-chain base (4-hydroxysphinganine) biosynthesis. Double mutants of SBHs were dwarfed and not able to progress from vegetative to reproductive growth.
AT2G47930	-5.647	-2.497	3.37e-22	AGP26 (ARABINOGALACTAN PROTEIN 26)
AT4G08950	-46.847	-5.55	3.41e-22	EXO (EXORDIUM)
AT5G01015	-16.489	-4.043	3.8e-22	unknown protein
AT3G24750	9.525	3.252	5.27e-22	unknown protein
AT2G17880	-10.214	-3.352	5.81e-22	DNAJ heat shock protein, putative
AT2G16720	4.482	2.164	6.35e-22	MYB7 (MYB DOMAIN PROTEIN 7); DNA binding / transcription factor	Encodes a member of MYB3R- and R2R3- type MYB- encoding genes
AT1G08930	-16.148	-4.013	6.51e-22	ERD6 (EARLY RESPONSE TO DEHYDRATION 6); carbohydrate transmembrane transporter/ sugar transmembrane transporter/ sugar:hydrogen symporter	encodes a putative sucrose transporter whose gene expression is induced by dehydration and cold.
AT2G40610	-44.234	-5.467	7.95e-22	ATEXPA8 (ARABIDOPSIS THALIANA EXPANSIN A8)	member of Alpha-Expansin Gene Family. Naming convention from the Expansin Working Group (Kende et al, 2004. Plant Mol Bio). Involved in the formation of nematode-induced syncytia in roots of Arabidopsis thaliana.
AT3G21750	4.216	2.076	8.5e-22	UGT71B1 (UDP-GLUCOSYL TRANSFERASE 71B1); UDP-glycosyltransferase/ quercetin 3-O-glucosyltransferase/ transferase, transferring glycosyl groups
AT1G75750	-6.446	-2.688	8.51e-22	GASA1 (GAST1 PROTEIN HOMOLOG 1)	GA-responsive GAST1 protein homolog regulated by BR and GA antagonistically. Possibly involved in cell elongation based on expression data
AT1G13110	-4.583	-2.196	8.91e-22	CYP71B7; electron carrier/ heme binding / iron ion binding / monooxygenase/ oxygen binding	member of CYP71B
AT1G22985	5.001	2.322	9.48e-22	AP2 domain-containing transcription factor, putative	encodes a member of the ERF (ethylene response factor) subfamily B-5 of ERF/AP2 transcription factor family. The protein contains one AP2 domain. There are 7 members in this subfamily.
AT4G23450	10.4	3.379	1.07e-21	zinc finger (C3HC4-type RING finger) family protein
AT3G09390	5.422	2.439	1.11e-21	MT2A (METALLOTHIONEIN 2A); copper ion binding	metallothionein, binds to and detoxifies excess copper and other metals, limiting oxidative damage
AT1G06080	-23.9	-4.579	1.21e-21	ADS1 (DELTA 9 DESATURASE 1); oxidoreductase	homologous to delta 9 acyl-lipid desaturases of cyanobacteria and acyl-CoA desaturases of yeast and mammals. expression down-regulated by cold temperature.
AT4G23400	-6.982	-2.804	1.33e-21	PIP1;5 (PLASMA MEMBRANE INTRINSIC PROTEIN 1;5); water channel
AT1G75170	4.874	2.285	1.41e-21	SEC14 cytosolic factor family protein / phosphoglyceride transfer family protein
AT2G47190	6.615	2.726	1.48e-21	MYB2 (MYB DOMAIN PROTEIN 2); DNA binding / calmodulin binding / transcription activator/ transcription factor	Encodes a MYB transcription factor that possesses an R2R3 MYB DNA binding domain and is known to regulate the expression of salt- and dehydration-responsive genes. Has been shown to bind calmodulin.
AT1G69360	4.236	2.083	1.57e-21	unknown protein
AT1G35140	-78.064	-6.287	1.66e-21	PHI-1 (PHOSPHATE-INDUCED 1)	At1g35140 (At1g35140/T32G9_32) mRNA, complete cds
AT1G18620	-8.165	-3.03	1.74e-21	unknown protein
AT2G17040	-4.307	-2.107	1.75e-21	anac036 (Arabidopsis NAC domain containing protein 36); transcription factor
AT2G41100	-8.676	-3.117	1.97e-21	TCH3 (TOUCH 3); calcium ion binding	encodes a calmodulin-like protein, with six potential calcium binding domains. Calcium binding shown by Ca(2+)-specific shift in electrophoretic mobility. Expression induced by touch and darkness. Expression may also be developmentally controlled. Expression in growing regions of roots, vascular tissue, root/shoot junctions, trichomes, branch points of the shoot, and regions of siliques and flowe…
AT3G15670	55.755	5.801	2.5e-21	late embryogenesis abundant protein, putative / LEA protein, putative
AT3G20910	4.695	2.231	2.99e-21	NF-YA9 (NUCLEAR FACTOR Y, SUBUNIT A9); specific transcriptional repressor/ transcription factor
AT4G34220	-4.819	-2.269	3.41e-21	leucine-rich repeat transmembrane protein kinase, putative
AT3G28340	-5.383	-2.428	3.66e-21	GATL10 (Galacturonosyltransferase-like 10); polygalacturonate 4-alpha-galacturonosyltransferase/ transferase, transferring hexosyl groups	Encodes a protein with putative galacturonosyltransferase activity.
AT3G19390	5.962	2.576	3.73e-21	cysteine proteinase, putative / thiol protease, putative
AT3G20250	6.974	2.802	3.9e-21	APUM5 (Arabidopsis Pumilio 5); RNA binding / binding
AT4G33540	5.514	2.463	3.95e-21	metallo-beta-lactamase family protein
AT5G10730	4.464	2.158	5.49e-21	binding / catalytic/ coenzyme binding
AT5G49630	-10.182	-3.348	7.58e-21	AAP6 (AMINO ACID PERMEASE 6); acidic amino acid transmembrane transporter/ amino acid transmembrane transporter/ neutral amino acid transmembrane transporter	Is a high affinity amino acid transporter capable of transporting aspartate and tryptophan. May be involved in the amino acid uptake from xylem.
AT3G03470	9.993	3.321	7.65e-21	CYP89A9; electron carrier/ heme binding / iron ion binding / monooxygenase/ oxygen binding	member of CYP89A
AT3G05640	6.725	2.75	8.17e-21	protein phosphatase 2C, putative / PP2C, putative
AT5G23210	-13.517	-3.757	8.52e-21	SCPL34; serine-type carboxypeptidase
AT4G30020	-6.94	-2.795	8.69e-21	subtilase family protein
AT1G07500	12.826	3.681	8.98e-21	unknown protein
AT5G41750	-6.186	-2.629	1.01e-20	disease resistance protein (TIR-NBS-LRR class), putative
AT2G29300	8.605	3.105	1.01e-20	tropinone reductase, putative / tropine dehydrogenase, putative
AT5G51720	-4.014	-2.005	1.39e-20	unknown protein
AT2G34850	17.232	4.107	1.52e-20	MEE25 (maternal effect embryo arrest 25); UDP-glucose 4-epimerase/ binding / catalytic/ coenzyme binding
AT5G35490	-4.137	-2.048	1.91e-20	unknown protein	Encodes MRU1 (mto 1 responding up). Up-regulated in mto1-1 mutant that over-accumulates soluble methionine.
AT3G15540	-4.684	-2.228	1.93e-20	IAA19 (INDOLE-3-ACETIC ACID INDUCIBLE 19); transcription factor	IAA induced protein 19
AT2G30930	-7.067	-2.821	2.03e-20	unknown protein
AT5G66170	6.995	2.806	2.11e-20
AT1G75820	-6.213	-2.635	2.5e-20	CLV1 (CLAVATA 1); ATP binding / kinase/ protein serine/threonine kinase/ receptor signaling protein serine/threonine kinase	Putative receptor kinase with an extracellular leucine-rich domain. Controls shoot and floral meristem size, and contributes to establish and maintain floral meristem identity. Negatively regulated by KAPP (kinase-associated protein phosphatase). CLV3 peptide binds directly CLV1 ectodomain.
AT3G03480	10.163	3.345	2.77e-20	CHAT (acetyl CoA:(Z)-3-hexen-1-ol acetyltransferase); acetyl CoA:(Z)-3-hexen-1-ol acetyltransferase
AT3G03320	5.448	2.446	3.27e-20
AT3G24500	4.378	2.13	3.34e-20	MBF1C (MULTIPROTEIN BRIDGING FACTOR 1C); DNA binding / transcription coactivator/ transcription factor	One of three genes in A. thaliana encoding multiprotein bridging factor 1, a highly conserved transcriptional coactivator. May serve as a bridging factor between a bZIP factor and TBP. Its expression is specifically elevated in response to pathogen infection, salinity, drought, heat, hydrogen peroxide, and application of abscisic acid or salicylic acid. Constitutive expression enhances the tolera…
AT5G24770	4.763	2.252	3.65e-20	VSP2 (VEGETATIVE STORAGE PROTEIN 2); acid phosphatase	Has acid phosphatase activity dependent on the presence of divalent cations (Mg2+, Co2+, Zn2+, Mn2+) and anti-insect activity. Insects fed with the protein show a retarded development. Induced in response to abscisic acid, jasmonic acid, salt, water deficiency and wounding.
AT1G23800	5.645	2.497	4.93e-20	ALDH2B7; 3-chloroallyl aldehyde dehydrogenase/ aldehyde dehydrogenase (NAD)	Encodes a mitochondrial aldehyde dehydrogenase; nuclear gene for mitochondrial product.
AT1G15000	-6.075	-2.603	4.95e-20	scpl50 (serine carboxypeptidase-like 50); serine-type carboxypeptidase
AT4G01610	4.024	2.009	4.98e-20	cathepsin B-like cysteine protease, putative
AT1G21910	-40.646	-5.345	6.01e-20	AP2 domain-containing transcription factor family protein	encodes a member of the DREB subfamily A-5 of ERF/AP2 transcription factor family. The protein contains one AP2 domain. There are 15 members in this subfamily including RAP2.1, RAP2.9 and RAP2.10.
AT1G35720	4.694	2.231	7.71e-20	ANNAT1 (ANNEXIN ARABIDOPSIS 1); ATP binding / calcium ion binding / calcium-dependent phospholipid binding / copper ion binding / peroxidase/ protein homodimerization	Encodes a member of the annexin gene family, a diverse, multigene family of calcium-dependent, membrane-binding proteins. The protein was determined to have peroxidase activity. This activity is thought to be dependent on the presence of post-translational modifications (most likely phosphorylation). The protein was shown to be present as a mixture of monomer and homodimer. The homodimerization s…
AT4G37150	8.494	3.086	7.92e-20	MES9 (METHYL ESTERASE 9); hydrolase, acting on ester bonds / methyl indole-3-acetate esterase/ methyl jasmonate esterase/ methyl salicylate esterase	Encodes a protein shown to have carboxylesterase activity, methyl salicylate esterase activity, methyl jasmonate esterase activity, and methyl IAA esterase activity in vitro. MES9 appears to be involved in MeSA hydrolysis in planta. Expression of MES9 can restore systemic acquired resistance in SAR-deficient tobacco plants. This protein does not act on MeGA4, or MEGA9 in vitro.
AT1G75250	-10.766	-3.428	8.18e-20	ATRL6 (ARABIDOPSIS RAD-LIKE 6); transcription factor
AT1G08230	5.088	2.347	8.31e-20	amino acid transporter family protein
AT4G14220	6.486	2.697	8.48e-20	RHF1A (RING-H2 GROUP F1A); protein binding / ubiquitin-protein ligase/ zinc ion binding	encodes a RING-type E3 ubiquitin ligase implicated in gametogenesis. RHF1a can interact with the cell cycle inhibitor ICK4/KRP6 in vitro. It apppears to target ICK4KRP6 for degradation following meiosis in order to allow the mitoses associated with megagametogenesis and microgametogenesis to occur. RHF1a is expressed in the carpels throughout floral development. It is expressed in various tissues…
AT4G38660	-7.242	-2.856	9.97e-20	thaumatin, putative
AT5G04660	5.788	2.533	1.15e-19	CYP77A4; electron carrier/ heme binding / iron ion binding / monooxygenase/ oxygen binding	encodes a protein with cytochrome P450 domain
AT1G71880	-19.66	-4.297	1.91e-19	SUC1 (Sucrose-proton symporter 1); carbohydrate transmembrane transporter/ sucrose:hydrogen symporter/ sugar:hydrogen symporter	Sucrose transporter gene induced in response to nematodes; member of Sucrose-proton symporter family.
AT1G62510	5.304	2.407	2.31e-19	protease inhibitor/seed storage/lipid transfer protein (LTP) family protein
AT3G58540	7.052	2.818	2.59e-19	unknown protein
AT1G01520	6.746	2.754	2.62e-19	myb family transcription factor
AT1G17860	-4.203	-2.071	3.04e-19	trypsin and protease inhibitor family protein / Kunitz family protein
AT3G14440	7.219	2.852	3.36e-19	NCED3 (NINE-CIS-EPOXYCAROTENOID DIOXYGENASE 3); 9-cis-epoxycarotenoid dioxygenase	Encodes 9-<i>cis</i>-epoxycarotenoid dioxygenase, a key enzyme in the biosynthesis of abscisic acid. Regulated in response to drought and salinity. Expressed in roots, flowers and seeds. Localized to the chloroplast stroma and thylakoid membrane.
AT1G15100	9.387	3.231	4.2e-19	RHA2A; protein binding / ubiquitin-protein ligase/ zinc ion binding	Encodes a putative RING-H2 finger protein RHA2a.
AT3G06070	-20.2	-4.336	5.19e-19	unknown protein
AT3G11110	-8.486	-3.085	5.65e-19	zinc finger (C3HC4-type RING finger) family protein
AT4G39640	-4.201	-2.071	7.68e-19	GGT1 (GAMMA-GLUTAMYL TRANSPEPTIDASE 1); gamma-glutamyltransferase/ glutathione gamma-glutamylcysteinyltransferase	The gene encodes a gamma-glutamyltransferase (AKA gamma-glutamyl transpeptidase, EC 2.3.2.2) that is located in vascular tissues (predominantly phloem) of leaves and is involved in the degradation of glutathione. The encoded enzyme also mitigates oxidative stress by metabolizing GSSG (oxidized form of GSH - glutathione) in the apoplast.
AT3G22240	-4.153	-2.054	7.87e-19	unknown protein
AT5G02550	8.994	3.169	7.97e-19	unknown protein
AT3G01860	-4.296	-2.103	8.83e-19	unknown protein
AT5G66110	10.095	3.336	8.9e-19	metal ion binding
AT1G33811	-10.944	-3.452	9.02e-19	GDSL-motif lipase/hydrolase family protein
AT3G49670	-6.582	-2.719	9.82e-19	BAM2 (BARELY ANY MERISTEM 2); ATP binding / protein binding / protein kinase/ protein serine/threonine kinase	Encodes a CLAVATA1-related receptor kinase-like protein required for both shoot and flower meristem function. Very similar to BAM1,with more than 85% a.a. identity. It has a broad expression pattern and is involved in vascular strand development in the leaf, control of leaf shape, size and symmetry, male gametophyte development and ovule specification and function. Anthers of double mutants (bam1…
AT2G40100	-4.979	-2.316	9.9e-19	LHCB4.3 (light harvesting complex PSII); chlorophyll binding	Lhcb4:3 protein (Lhcb4.3, light harvesting complex of photosystem II
AT1G70410	-4.116	-2.041	1.03e-18	carbonic anhydrase, putative / carbonate dehydratase, putative
AT3G17110	8.236	3.042	1.16e-18
AT1G18570	-5.333	-2.415	1.22e-18	MYB51 (MYB DOMAIN PROTEIN 51); DNA binding / transcription factor	Encodes a member of the R2R3-MYB transcription family. Involved in indole glucosinolate biosynthesis.
AT3G22840	7.225	2.853	1.45e-18	ELIP1 (EARLY LIGHT-INDUCABLE PROTEIN); chlorophyll binding	Encodes an early light-inducible protein.
AT2G38120	-4.666	-2.222	1.72e-18	AUX1 (AUXIN RESISTANT 1); amino acid transmembrane transporter/ auxin binding / auxin influx transmembrane transporter/ transporter	Encodes an auxin influx transporter. AUX1 resides at the apical plasma membrane of protophloem cells and at highly dynamic subpopulations of Golgi apparatus and endosomes in all cell types. AUX1 action in the lateral root cap and/or epidermal cells influences lateral root initiation and positioning.
AT5G57780	-4.914	-2.297	1.74e-18
AT5G16590	-5.107	-2.352	1.76e-18	LRR1; ATP binding / kinase/ protein serine/threonine kinase
AT5G63410	-4.282	-2.098	1.77e-18	leucine-rich repeat transmembrane protein kinase, putative
AT4G37430	18.223	4.188	1.9e-18	CYP91A2 (CYTOCHROME P450 MONOOXYGENASE 91A2); electron carrier/ heme binding / iron ion binding / monooxygenase/ oxygen binding	Encodes a member of the CYP81F cytochrome P450 monooxygenase subfamily.
AT3G14280	7.7	2.945	2.19e-18	unknown protein
AT5G05410	13.65	3.771	2.59e-18	DREB2A; DNA binding / transcription activator/ transcription factor	Encodes a transcription factor that specifically binds to DRE/CRT cis elements (responsive to drought and low-temperature stress). Belongs to the DREB subfamily A-2 of ERF/AP2 transcription factor family (DREB2A). There are eight members in this subfamily including DREB2B. The protein contains one AP2 domain. Overexpression of transcriptional activation domain of DREB2A resulted in significant dr…
AT1G07370	-5.698	-2.51	3.29e-18	PCNA1 (PROLIFERATING CELLULAR NUCLEAR ANTIGEN); DNA binding / DNA polymerase processivity factor/ protein binding	Encodes putative proliferating cell nuclear antigen involved in cell cycle regulation.
AT5G47060	5.763	2.527	3.94e-18	senescence-associated protein-related
AT5G54970	-4.066	-2.024	4e-18	unknown protein
AT2G13820	-5.41	-2.436	4.11e-18	protease inhibitor/seed storage/lipid transfer protein (LTP) family protein
AT3G05490	-7.164	-2.841	4.37e-18	RALFL22 (ralf-like 22); signal transducer	Member of a diversely expressed predicted peptide family showing sequence similarity to tobacco Rapid Alkalinization Factor (RALF), and is believed to play an essential role in the physiology of Arabidopsis. Consists of a single exon and is characterized by a conserved C-terminal motif and N-terminal signal peptide.
AT3G03440	5.823	2.542	5.57e-18	armadillo/beta-catenin repeat family protein
AT1G19380	-5.719	-2.516	6.5e-18	unknown protein
AT3G28290	8.777	3.134	6.88e-18	AT14A	Encodes a protein with sequence similarity to integrins. Localized to the cytoplasm and plasma membrane. Expressed in all tissues assayed.
AT5G44680	-5.859	-2.551	7.32e-18	methyladenine glycosylase family protein
AT2G21650	-19.699	-4.3	7.36e-18	MEE3 (MATERNAL EFFECT EMBRYO ARREST 3); DNA binding / transcription factor
AT3G43960	-6.91	-2.789	8.92e-18	cysteine proteinase, putative
254414_at	10.114	3.338	9e-18	HSA32	HSA32 (HEAT-STRESS-ASSOCIATED 32); catalytic
AT5G01740	-6.989	-2.805	9.89e-18
AT5G29000	4.314	2.109	1.69e-17	myb family transcription factor
AT4G29740	-7.678	-2.941	1.81e-17	CKX4 (CYTOKININ OXIDASE 4); amine oxidase/ cytokinin dehydrogenase	It encodes a protein whose sequence is similar to cytokinin oxidase/dehydrogenase, which catalyzes the degradation of cytokinins.
AT4G19530	-5.991	-2.583	2.2e-17	disease resistance protein (TIR-NBS-LRR class), putative	Encodes a TIR-NB-LRR resistance protein. Transient expression in tobacco induces cell death.
AT1G07040	6.335	2.663	2.4e-17	unknown protein
AT5G39610	7.143	2.837	2.67e-17	ATNAC6 (ARABIDOPSIS NAC DOMAIN CONTAINING PROTEIN 6); protein heterodimerization/ protein homodimerization/ transcription factor	Encodes a NAC-domain transcription factor. Positively regulates aging-induced cell death and senescence in leaves. This gene is upregulated in response to salt stress in wildtype as well as NTHK1 transgenic lines although in the latter case the induction was drastically reduced. It was also upregulated by ABA, ACC and NAA treatment, although in the latter two cases, the induction occurred relativ…
AT2G17500	8.769	3.132	2.69e-17	auxin efflux carrier family protein
AT3G07010	-9.102	-3.186	2.7e-17	pectate lyase family protein
AT4G37990	7.077	2.823	2.85e-17	ELI3-2 (ELICITOR-ACTIVATED GENE 3-2); aryl-alcohol dehydrogenase/ mannitol dehydrogenase	Encodes an aromatic alcohol:NADP+ oxidoreductase whose mRNA levels are increased in response to treatment with a variety of phytopathogenic bacteria. Though similar to mannitol dehydrogenases, this enzyme does not have mannitol dehydrogenase activity.
AT1G10070	9.338	3.223	2.91e-17	ATBCAT-2 (ARABIDOPSIS THALIANA BRANCHED-CHAIN AMINO ACID TRANSAMINASE 2); branched-chain-amino-acid transaminase/ catalytic	Encodes a chloroplast branched-chain amino acid aminotransferase. Complements the yeast leu/iso-leu/val auxotrophy mutant.
AT2G36780	11.654	3.543	3.24e-17	UDP-glucoronosyl/UDP-glucosyl transferase family protein
AT3G29590	10.101	3.336	3.36e-17	AT5MAT; O-malonyltransferase/ transferase	At3g29590 (At5MAT) encodes a malonyl-CoA:anthocyanidin 5-O-glucoside-6"-O-malonyltransferase that is coordinately expressed with a epistatic 5-O-anthocyanidin glucosyltransferase (At4g14090). The enzyme is involved in the malonylation of anthocyanins in Arabidopsis.
AT1G31820	5.091	2.348	3.39e-17	amino acid permease family protein
AT4G02540	-5.388	-2.43	3.46e-17	DC1 domain-containing protein
AT1G72970	-5.369	-2.425	3.93e-17	HTH (HOTHEAD); FAD binding / aldehyde-lyase/ mandelonitrile lyase	Originally identified as a mutation that causes floral organs to fuse together. About 10-20% of mutants also have defects in ovules. Mutants have reduced fertility most likely as because of fusions that pistil emergence. The protein has similarity to the mandelonitrile lyase family of FAD containing oxidoreductases and is predicted to be secreted (SignalP).It is expressed in all tissue layers of …
AT3G59300	-5.964	-2.576	4.59e-17	unknown protein
AT3G22200	4.871	2.284	4.87e-17	POP2 (POLLEN-PISTIL INCOMPATIBILITY 2); 4-aminobutyrate transaminase/ 4-aminobutyrate:pyruvate transaminase	Genetically redundant with POP3;mediates pollen tube guidance. Double mutants are self sterile; gamma-aminobutyrate transaminase subunit precursor; nuclear gene for mitochondrial product. Encodes gamma-aminobutyrate transaminase that uses pyruvate instead of alpha-ketoglutarate as cosubstrate. Mutations in POP2/HER1 render roots resistant to the inhibitory growth effects of the volatile organic c…
AT1G67910	-5.628	-2.493	5.03e-17	unknown protein
AT4G15530	4.713	2.237	6.13e-17	PPDK (pyruvate orthophosphate dikinase); kinase/ pyruvate, phosphate dikinase	The product of this long transcript was shown to be targeted to the chloroplast, whereas the shorter transcript (no targeting sequence) accumulates in the cytosol. They were also found in slightly different tissues.
AT3G27690	-5.78	-2.531	7.21e-17	LHCB2.3; chlorophyll binding	Encodes Lhcb2.4. Belongs to the Lhc super-gene family encodes the light-harvesting chlorophyll a/b-binding (LHC) proteins that constitute the antenna system of the photosynthetic apparatus.
AT2G39030	14.422	3.85	7.51e-17	GCN5-related N-acetyltransferase (GNAT) family protein
AT2G43570	17.108	4.097	8.5e-17	chitinase, putative
AT3G12610	-11.906	-3.574	9.83e-17	DRT100 (DNA-DAMAGE REPAIR/TOLERATION 100); nucleotide binding / protein binding	Plays role in DNA-damage repair/toleration. Partially complements RecA- phenotypes.
AT3G12510	15.156	3.922	1.04e-16	unknown protein
AT5G02890	-7.263	-2.861	1.35e-16	transferase family protein
AT4G36670	-5.744	-2.522	1.43e-16	mannitol transporter, putative
AT1G75400	5.699	2.511	1.46e-16	protein binding / zinc ion binding
AT1G31830	4.75	2.248	1.55e-16	amino acid permease family protein
AT1G48480	-8.866	-3.148	1.73e-16	RKL1; ATP binding / kinase/ protein serine/threonine kinase	Arabidopsis thaliana receptor-like protein kinase (RKL1) gene
AT3G16690	-4.599	-2.201	1.75e-16	nodulin MtN3 family protein
AT3G14840	-9.076	-3.182	1.96e-16	leucine-rich repeat family protein / protein kinase family protein
AT2G01540	5.069	2.342	2.07e-16	C2 domain-containing protein
AT5G51560	-4.348	-2.12	2.42e-16	leucine-rich repeat transmembrane protein kinase, putative
AT4G34000	8.047	3.009	2.49e-16	ABF3 (ABSCISIC ACID RESPONSIVE ELEMENTS-BINDING FACTOR 3); DNA binding / protein binding / transcription activator/ transcription factor	Encodes an ABA-responsive element-binding protein with similarity to transcription factors that is expressed in response to stress and abscisic acid.
AT1G24470	4.124	2.044	2.54e-16	short-chain dehydrogenase/reductase (SDR) family protein	Encodes one of the two Arabidopsis homologues to YBR159w encoding a S. cerevisiae beta-ketoacyl reductase (KCR), which catalyzes the first reduction during VLCFA (very long chain fatty acids, >18 carbon) elongation: KCR1 (At1g67730), KCR2 (At1g24470). Complementation of the yeast ybr159Delta mutant demonstrated that the two KCR proteins are divergent and that only AtKCR1 can restore heterologous …
AT2G45600	4.728	2.241	2.77e-16	hydrolase
AT3G52430	-4.922	-2.299	3.14e-16	PAD4 (PHYTOALEXIN DEFICIENT 4); lipase/ protein binding / triacylglycerol lipase	Encodes a lipase-like gene that is important for salicylic acid signaling and function in resistance (R) gene-mediated and basal plant disease resistance. PAD4 can interact directly with EDS1, another disease resistance signaling protein. Expressed at elevated level in response to green peach aphid (GPA) feeding, and modulates the GPA feeding-induced leaf senescence through a mechanism that doesn…
AT3G26820	4.231	2.081	3.17e-16	esterase/lipase/thioesterase family protein
AT2G41380	4.449	2.154	3.67e-16	embryo-abundant protein-related
AT5G23060	-4.346	-2.12	3.72e-16	CaS (Calcium sensing receptor)
AT1G56600	9.679	3.275	3.77e-16	AtGolS2 (Arabidopsis thaliana galactinol synthase 2); transferase, transferring glycosyl groups / transferase, transferring hexosyl groups
AT3G61630	5.164	2.368	3.97e-16	CRF6 (CYTOKININ RESPONSE FACTOR 6); DNA binding / transcription factor	CRF6 encodes one of the six cytokinin response factors. CRF5 belongs to the AP2/ERF superfamily of the transcriptional factors. CRF proteins rapidly relocalize to the nucleus in response to cytokinin. Analysis of loos-of-function mutants revealed that the CRFs function redundantly to regulate the development of embryos, cotyledons and leaves.
255082_at	-4.033	-2.012	4.31e-16	---	---
AT3G57540	8.766	3.132	4.67e-16	remorin family protein
AT5G03190	4.618	2.207	4.72e-16	CPUORF47 (CONSERVED PEPTIDE UPSTREAM OPEN READING FRAME 47)
AT5G57700	-4.798	-2.262	4.87e-16	BNR/Asp-box repeat family protein
AT3G08860	11.073	3.469	5.99e-16	alanine--glyoxylate aminotransferase, putative / beta-alanine-pyruvate aminotransferase, putative / AGT, putative
AT5G49700	8.921	3.157	6.88e-16	DNA-binding protein-related
AT3G53190	-6.488	-2.698	7.65e-16	pectate lyase family protein
AT1G10690	7.708	2.946	7.91e-16	unknown protein
AT5G18130	4.309	2.107	8.14e-16	unknown protein
AT2G27150	4.959	2.31	1.07e-15	AAO3 (Abscisic ALDEHYDE OXIDASE 3); abscisic aldehyde oxidase/ aldehyde oxidase/ indole-3-acetaldehyde oxidase	Encodes the aldehyde oxidase delta isoform catalyzing the final step in abscisic acid biosynthesis.
AT4G31240	6.587	2.72	1.2e-15
AT5G67080	8.124	3.022	1.21e-15	MAPKKK19; ATP binding / kinase/ protein kinase/ protein serine/threonine kinase	member of MEKK subfamily
AT2G18915	4.051	2.018	1.31e-15	LKP2 (LOV KELCH PROTEIN 2); protein binding / ubiquitin-protein ligase	encodes a member of F-box proteins that includes two other proteins in Arabidopsis (ZTL and FKF1). These proteins contain a unique structure containing a PAS domain at their N-terminus, an F-box motif, and 6 kelch repeats at their C-terminus. Overexpression results in arrhythmic phenotypes for a number of circadian clock outputs in both constant light and constant darkness, long hypocotyls under …
AT4G17550	5.38	2.428	1.47e-15	transporter-related
AT1G09140	4.16	2.057	1.55e-15	SF2/ASF-like splicing modulator (SRP30)	Encodes a serine-arginine rich RNA binding protein involved in regulation of splicing (including splicing of itself). Exists as 3 alternative spliced forms that are differentially expressed.
AT5G65210	4.338	2.117	1.8e-15	TGA1; DNA binding / calmodulin binding / transcription factor
AT1G68620	6.317	2.659	1.8e-15	hydrolase
AT5G09640	7.543	2.915	1.81e-15	SCPL19; serine-type carboxypeptidase/ sinapoyltransferase	encodes a serine carboxypeptidase-like (SCPL) protein. Mutants accumulate sinapoylglucose instead of sinapoylcholine, and have increased levels of choline and decreased activity of the enzyme sinapoylglucose:choline sinapoyltransferase.
AT5G01670	12.812	3.679	1.95e-15	aldose reductase, putative
AT2G45210	8.604	3.105	2.12e-15	auxin-responsive protein-related
AT5G60910	6.067	2.601	2.18e-15	AGL8 (agamous-like 8); transcription factor	MADS box gene negatively regulated by APETALA1
AT4G15490	4.111	2.04	2.36e-15	UGT84A3; UDP-glycosyltransferase/ sinapate 1-glucosyltransferase/ transferase, transferring glycosyl groups	Encodes a protein that might have sinapic acid:UDP-glucose glucosyltransferase activity.
AT5G13820	9.138	3.192	2.66e-15	TBP1 (TELOMERIC DNA BINDING PROTEIN 1); DNA binding / double-stranded telomeric DNA binding	Encodes a protein that specifically binds plant telomeric DNA repeats. It has a single Myb telomeric DNA-binding domain in C-terminus that prefers the sequence TTTAGGG.
AT1G04530	-4.613	-2.206	3.43e-15	binding
AT2G47180	5.489	2.457	3.46e-15	AtGolS1 (Arabidopsis thaliana galactinol synthase 1); transferase, transferring glycosyl groups / transferase, transferring hexosyl groups
AT5G23050	5.447	2.445	3.89e-15	AAE17 (ACYL-ACTIVATING ENZYME 17); catalytic/ ligase
AT1G52830	-5.605	-2.487	4.34e-15	IAA6 (INDOLE-3-ACETIC ACID 6); transcription factor	An extragenic dominant suppressor of the hy2 mutant phenotype. Also exhibits aspects of constitutive photomorphogenetic phenotype in the absence of hy2. Mutants have dominant leaf curling phenotype shortened hypocotyls and reduced apical hook. Induced by indole-3-acetic acid.
AT4G14400	-8.743	-3.128	5.16e-15	ACD6 (ACCELERATED CELL DEATH 6); protein binding	encodes a novel protein with putative ankyrin and transmembrane regions. It is a member of one of the largest uncharacterized gene families in higher plants. The gene is involved in resistance to Pseudomonas syringae.
AT5G48460	-6.681	-2.74	5.3e-15	fimbrin-like protein, putative
AT3G63010	4.276	2.096	5.31e-15	GID1B (GA INSENSITIVE DWARF1B); hydrolase	Encodes a gibberellin (GA) receptor ortholog of the rice GA receptor gene (OsGID1). Has GA-binding activity, showing higher affinity to GA4. Interacts with DELLA proteins in vivo in the presence of GA4.
AT2G38340	7.19	2.846	5.94e-15	AP2 domain-containing transcription factor, putative (DRE2B)	encodes a member of the DREB subfamily A-2 of ERF/AP2 transcription factor family. The protein contains one AP2 domain. There are eight members in this subfamily including DREB2A AND DREB2B that are involved in response to drought.
AT1G76790	6.08	2.604	6.18e-15	O-methyltransferase family 2 protein
AT3G62110	-4.458	-2.156	7.03e-15	glycoside hydrolase family 28 protein / polygalacturonase (pectinase) family protein
AT1G17520	4.544	2.184	7.25e-15	DNA-binding protein, putative
AT3G06080	-4.21	-2.074	7.99e-15	unknown protein
AT1G17745	6.887	2.784	8.67e-15	PGDH (3-PHOSPHOGLYCERATE DEHYDROGENASE); phosphoglycerate dehydrogenase	encodes a 3-Phosphoglycerate dehydrogenase
AT3G20660	5.148	2.364	9.3e-15	AtOCT4 (Arabidopsis thaliana ORGANIC CATION/CARNITINE TRANSPORTER4); carbohydrate transmembrane transporter/ sugar:hydrogen symporter
AT1G79110	4.84	2.275	1.45e-14	protein binding / zinc ion binding
AT3G06420	5.534	2.468	1.49e-14	ATG8H (autophagy 8h); microtubule binding
AT3G27270	8.675	3.117	1.56e-14
AT2G39870	-6.331	-2.662	1.57e-14	unknown protein
AT2G01300	-11.256	-3.493	1.95e-14	unknown protein
AT3G20620	5.005	2.323	2.21e-14	F-box family protein-related
AT2G38310	-26.46	-4.726	2.24e-14	unknown protein
AT1G63380	6.873	2.781	2.41e-14	binding / catalytic/ oxidoreductase
AT5G65390	-13.077	-3.709	2.55e-14	AGP7
AT1G03070	5.47	2.451	2.58e-14	glutamate binding
AT4G10250	11.252	3.492	2.74e-14	ATHSP22.0	Columbia endomembrane-localized small heat shock protein
AT1G63260	-5.164	-2.369	2.86e-14	TET10 (TETRASPANIN10)	Member of TETRASPANIN family
AT2G36080	8.986	3.168	3.09e-14	DNA-binding protein, putative	Encodes a plant-specific B3 DNA-binding domain transcription factor. Has transcription repressor activity.
AT1G27770	-5.1	-2.351	3.69e-14	ACA1 (AUTO-INHIBITED CA2+-ATPASE 1); calcium channel/ calcium-transporting ATPase/ calmodulin binding	Encodes a chloroplast envelope Ca2+-ATPase with an N-terminal autoinhibitor.
AT5G14740	-4.679	-2.226	4.69e-14	CA2 (CARBONIC ANHYDRASE 2); carbonate dehydratase/ zinc ion binding	Encodes a beta carbonic anhydrase likely to be localized in the cytoplasm. Expression of its mRNA is seen in etiolated seedlings and points to a possible nonphotosynthetic role for this isoform.
AT5G52050	-4.581	-2.196	4.7e-14	MATE efflux protein-related
AT3G49130	10.055	3.33	5.51e-14	RNA binding
AT3G48510	6.414	2.681	5.71e-14	unknown protein
AT3G16670	-14.55	-3.863	7.85e-14	unknown protein
AT3G48520	5.373	2.426	8.92e-14	CYP94B3; electron carrier/ heme binding / iron ion binding / monooxygenase/ oxygen binding	member of CYP94B
AT3G09020	-8.424	-3.075	9.06e-14	alpha 1,4-glycosyltransferase family protein / glycosyltransferase sugar-binding DXD motif-containing protein
AT2G15480	7.007	2.809	9.2e-14	UGT73B5 (UDP-glucosyl transferase 73B5); UDP-glucosyltransferase/ UDP-glycosyltransferase/ quercetin 3-O-glucosyltransferase/ transferase, transferring glycosyl groups
AT3G06810	6.528	2.707	9.39e-14	IBR3 (IBA-RESPONSE 3); acyl-CoA dehydrogenase/ oxidoreductase	Encodes a protein with similarity to acyl-CoA dehydrogenases. Mutations in IBR3 render plants resistant to indole-3-butryic acid, a putative storage form of the biologically active auxin IAA (indole-3-acetic acid). IBR3 is hypothesized to carry out the second step in a &#946;-oxidation-like process of IBA metabolism in Arabidopsis. Though its subcellular location has not been determined, IBR3 has…
AT4G22010	-7.853	-2.973	9.46e-14	sks4 (SKU5 Similar 4); copper ion binding / oxidoreductase
AT4G20780	-5.237	-2.389	9.47e-14	calcium-binding protein, putative
AT1G17610	-4.575	-2.194	1.42e-13	disease resistance protein-related
AT1G04560	24.002	4.585	1.47e-13	AWPM-19-like membrane family protein
AT4G14130	-13.351	-3.739	1.83e-13	XTR7 (XYLOGLUCAN ENDOTRANSGLYCOSYLASE 7); hydrolase, acting on glycosyl bonds / hydrolase, hydrolyzing O-glycosyl compounds / xyloglucan:xyloglucosyl transferase	xyloglucan endotransglycosylase-related protein (XTR7)
AT4G40070	4.792	2.261	1.95e-13	protein binding / zinc ion binding
AT2G44500	-8.071	-3.013	1.95e-13	unknown protein
AT2G34510	-20.456	-4.354	2.01e-13
AT1G63390	4.964	2.311	2.25e-13	flavin-containing monooxygenase-related / FMO-related
AT1G46768	9.774	3.289	2.37e-13	RAP2.1 (related to AP2 1); DNA binding / transcription factor	encodes a member of the DREB subfamily A-5 of ERF/AP2 transcription factor family (RAP2.1). The protein contains one AP2 domain. There are 16 members in this subfamily including RAP2.9 and RAP2.10.
AT5G62630	-8.766	-3.132	2.81e-13	HIPL2 (HIPL2 PROTEIN PRECURSOR); catalytic
AT1G73830	-8.541	-3.094	2.81e-13	BEE3 (BR ENHANCED EXPRESSION 3); DNA binding / transcription factor
AT3G46230	30.292	4.921	3.14e-13	ATHSP17.4	member of the class I small heat-shock protein (sHSP) family, which accounts for the majority of sHSPs in maturing seeds
AT4G36030	-6.704	-2.745	3.18e-13	ARO3 (ARMADILLO REPEAT ONLY 3); binding	Armadillo repeat protein. One of a family of four in Arabidopsis. Expressed in vegetative tissues, anthers and ovules.
AT1G66830	5.273	2.399	3.39e-13	leucine-rich repeat transmembrane protein kinase, putative
AT2G30140	4.332	2.115	3.41e-13	UDP-glucoronosyl/UDP-glucosyl transferase family protein
AT4G14680	-4.385	-2.133	3.94e-13	APS3; sulfate adenylyltransferase (ATP)	ATP sulfurylase
AT1G30220	6.033	2.593	3.98e-13	INT2 (INOSITOL TRANSPORTER 2); carbohydrate transmembrane transporter/ sugar:hydrogen symporter
AT2G35730	14.374	3.845	4.18e-13	heavy-metal-associated domain-containing protein
AT4G01870	4.795	2.262	4.73e-13	tolB protein-related
AT3G48360	-4.857	-2.28	5.62e-13	BT2 (BTB AND TAZ DOMAIN PROTEIN 2); protein binding / transcription factor/ transcription regulator	encodes a protein (BT2) that is an essential component of the TAC1-mediated telomerase activation pathway. Acts redundantly with BT3 and BT1 during female gametophyte development and with BT3 during male gametophyte development.
AT5G59330	7.809	2.965	6.32e-13	lipid binding
AT5G07990	7.62	2.93	6.39e-13	TT7 (TRANSPARENT TESTA 7); flavonoid 3'-monooxygenase/ oxygen binding	Required for flavonoid 3' hydroxylase activity.
AT5G51990	7.811	2.966	6.59e-13	CBF4 (C- REPEAT-BINDING FACTOR 4); DNA binding / transcription activator/ transcription factor	encodes a member of the DREB subfamily A-1 of ERF/AP2 transcription factor family (CBF4). The protein contains one AP2 domain. There are six members in this subfamily, including CBF1, CBF2, and CBF3. This gene is involved in response to drought stress and abscisic acid treatment, but not to low temperature.
AT4G21850	-4.333	-2.115	6.6e-13	methionine sulfoxide reductase domain-containing protein / SeIR domain-containing protein
AT5G67310	6.701	2.744	7.13e-13	CYP81G1; electron carrier/ heme binding / iron ion binding / monooxygenase/ oxygen binding	member of CYP81G
AT1G54570	5.494	2.458	7.31e-13	esterase/lipase/thioesterase family protein
AT2G24600	-11.297	-3.498	7.63e-13	ankyrin repeat family protein
AT5G02540	-11.723	-3.551	8.79e-13	short-chain dehydrogenase/reductase (SDR) family protein
AT3G63060	4.537	2.182	9.03e-13	EDL3 (EID1-like 3)
AT3G13470	-4.522	-2.177	9.24e-13	chaperonin, putative
AT5G55560	4.051	2.018	9.67e-13	protein kinase family protein
AT1G52200	-10.804	-3.433	9.81e-13	unknown protein
AT3G17180	8.866	3.148	9.82e-13	scpl33 (serine carboxypeptidase-like 33); serine-type carboxypeptidase
AT1G24170	-4.993	-2.32	1.03e-12	LGT9; polygalacturonate 4-alpha-galacturonosyltransferase/ transferase, transferring glycosyl groups / transferase, transferring hexosyl groups	Encodes a protein with putative galacturonosyltransferase activity.
AT1G57990	-6.043	-2.595	1.14e-12	ATPUP18; purine transmembrane transporter	Member of a family of proteins related to PUP1, a purine transporter. May be involved in the transport of purine and purine derivatives such as cytokinins, across the plasma membrane.
AT5G62480	11.542	3.529	1.14e-12	ATGSTU9 (ARABIDOPSIS THALIANA GLUTATHIONE S-TRANSFERASE TAU 9); glutathione transferase	Encodes glutathione transferase belonging to the tau class of GSTs. Naming convention according to Wagner et al. (2002).
AT5G24090	4.213	2.075	1.32e-12	acidic endochitinase (CHIB1)
AT3G11020	10.992	3.458	1.33e-12	DREB2B (DRE/CRT-BINDING PROTEIN 2B); DNA binding / transcription activator/ transcription factor	encodes a member of the DREB subfamily A-2 of ERF/AP2 transcription factor family (DREB2B). The protein contains one AP2 domain. There are eight members in this subfamily including DREB2A.
AT5G24870	4.287	2.1	1.34e-12	zinc finger (C3HC4-type RING finger) family protein
AT3G27210	4.563	2.19	1.35e-12	unknown protein
AT4G12290	7.142	2.836	1.39e-12	amine oxidase/ copper ion binding / quinone binding
AT2G29090	5.015	2.326	1.39e-12	CYP707A2; (+)-abscisic acid 8'-hydroxylase/ oxygen binding	Encodes a protein with ABA 8'-hydroxylase activity, involved in ABA catabolism. Member of the CYP707A gene family. This gene predominantly accumulates in dry seeds and is up-regulated immediately following imbibition. CYP707A2 appears to play a major role in the rapid decrease in ABA levels during early seed imbibition.
AT5G42250	-4.371	-2.128	1.44e-12	alcohol dehydrogenase, putative
AT3G59930	9.686	3.276	1.48e-12		Encodes a defensin-like (DEFL) family protein.
AT5G44310	15.836	3.985	1.59e-12	late embryogenesis abundant domain-containing protein / LEA domain-containing protein
AT2G16060	-4.665	-2.222	1.59e-12	AHB1 (ARABIDOPSIS HEMOGLOBIN 1); oxygen binding / oxygen transporter	Encodes a class 1 nonsymbiotic hemoglobin induced by low oxygen levels with very high oxygen affinity. It is not likely to be a hemoglobin transporter because of its extremely high affinity for oxygen.
AT5G17380	4.633	2.212	1.84e-12	pyruvate decarboxylase family protein
AT3G51240	6.643	2.732	1.92e-12	F3H (FLAVANONE 3-HYDROXYLASE); naringenin 3-dioxygenase	Encodes flavanone 3-hydroxylase that is coordinately expressed with chalcone synthase and chalcone isomerases. Regulates flavonoid biosynthesis.
AT5G62490	5.483	2.455	2.57e-12	ATHVA22B	Part of the AtHVA22 family. Protein expression is ABA- and stress-inducible.
AT5G25190	-10.778	-3.43	2.95e-12	ethylene-responsive element-binding protein, putative	encodes a member of the ERF (ethylene response factor) subfamily B-6 of ERF/AP2 transcription factor family. The protein contains one AP2 domain. There are 12 members in this subfamily including RAP2.11.
AT3G62090	6.721	2.749	2.95e-12	PIL2 (PHYTOCHROME INTERACTING FACTOR 3-LIKE 2); protein binding / transcription factor	encodes a novel Myc-related bHLH transcription factor, which physically associated with APRR1/TOC1 and is a member of PIF3 transcription factor family.
AT1G04680	-4.049	-2.018	3.24e-12	pectate lyase family protein
AT1G23205	-5.677	-2.505	3.43e-12	invertase/pectin methylesterase inhibitor family protein
AT1G05680	9.224	3.205	4.1e-12	UDP-glucoronosyl/UDP-glucosyl transferase family protein
AT5G04000	8.667	3.115	4.11e-12	unknown protein
AT4G36600	6.379	2.673	4.74e-12
AT5G04010	11.831	3.564	4.9e-12	unknown protein
AT1G22650	-8.062	-3.011	5.44e-12	beta-fructofuranosidase, putative / invertase, putative / saccharase, putative / beta-fructosidase, putative
AT4G37320	7.915	2.985	7.69e-12	CYP81D5; electron carrier/ heme binding / iron ion binding / monooxygenase/ oxygen binding	member of CYP81D
AT2G31945	5.454	2.447	8.6e-12	unknown protein
AT4G03190	-4.154	-2.055	8.66e-12	GRH1 (GRR1-LIKE PROTEIN 1); auxin binding / protein binding / ubiquitin-protein ligase	Encodes an F box protein belonging to the TIR1 subfamily. This protein forms SCF complexes with ASK1 and CUL1 and interacts with Aux/IAA proteins in an auxin-dependent manner. It also has sequence similarity to the yeast protein GRR1, which is involved in glucose repression.
AT3G54950	4.514	2.174	8.73e-12	PLA IIIA (PATATIN-LIKE PROTEIN 6)
AT1G23040	6.266	2.648	9.46e-12	hydroxyproline-rich glycoprotein family protein
AT1G19020	-4.797	-2.262	1.09e-11	unknown protein
AT4G36540	-12.105	-3.598	1.12e-11	BEE2 (BR Enhanced Expression 2); DNA binding / transcription factor
AT3G59080	-5.558	-2.474	1.2e-11	aspartyl protease family protein
AT1G24070	5.582	2.481	1.32e-11	ATCSLA10; cellulose synthase/ transferase, transferring glycosyl groups	encodes a gene similar to cellulose synthase
AT1G72260	11.605	3.537	1.4e-11	THI2.1 (THIONIN 2.1); toxin receptor binding	Encodes a thionin which is a cysteine rich protein having antimicrobial properties. Thi2.1 is expressed in response to a variety of pathogens and induced by ethylene and jasmonic acid. Belongs to the plant thionin (PR-13) family with the following members: At1g66100, At5g36910, At1g72260, At2g15010, At1g12663, At1g12660.
AT4G17280	6.793	2.764	1.45e-11
AT5G14940	4.401	2.138	1.49e-11	proton-dependent oligopeptide transport (POT) family protein
AT5G40150	-4.167	-2.059	1.75e-11	peroxidase, putative
AT1G72520	-4.331	-2.115	1.81e-11	lipoxygenase, putative
AT2G46940	6.203	2.633	1.98e-11	unknown protein
AT5G15860	4.607	2.204	2.01e-11	ATPCME (PRENYLCYSTEINE METHYLESTERASE); prenylcysteine methylesterase	Encodes a protein with prenylcysteine methylesterase activity.
AT5G10650	4.968	2.313	2.16e-11	zinc finger (C3HC4-type RING finger) family protein
AT4G00400	-6.212	-2.635	2.22e-11	GPAT8 (glycerol-3-phosphate acyltransferase 8); acyltransferase/ glycerol-3-phosphate O-acyltransferase	Involved in cutin assembly. Is functional redundant of GPAT4.
AT4G21680	5.396	2.432	2.23e-11	proton-dependent oligopeptide transport (POT) family protein
AT4G04955	-4.337	-2.117	2.43e-11	ATALN (Arabidopsis allantoinase); allantoinase/ hydrolase	Encodes an allantoinase which is involved in allantoin degradation and assimilation. Gene expression was induced when allantoin was added to the medium. The insertion mutant, ataln m2-1, did not grow well on the MS medium where allantoin, instead of ammonium nitrate, was supplied.
AT5G50335	-8.66	-3.114	2.45e-11	unknown protein
AT1G60590	-4.397	-2.137	2.5e-11	polygalacturonase, putative / pectinase, putative
AT2G42560	33.091	5.048	2.87e-11	late embryogenesis abundant domain-containing protein / LEA domain-containing protein
AT4G38860	-5.734	-2.519	2.94e-11	auxin-responsive protein, putative
AT3G01290	-22.544	-4.495	2.94e-11	band 7 family protein
AT1G65890	7.534	2.913	2.96e-11	AAE12 (ACYL ACTIVATING ENZYME 12); catalytic
AT4G19985	-5.026	-2.329	3.3e-11	GCN5-related N-acetyltransferase (GNAT) family protein
AT4G32800	-8.954	-3.163	4e-11	AP2 domain-containing transcription factor TINY, putative	encodes a member of the DREB subfamily A-4 of ERF/AP2 transcription factor family. The protein contains one AP2 domain. There are 17 members in this subfamily including TINY.
AT3G19100	4.874	2.285	4.23e-11	calcium-dependent protein kinase, putative / CDPK, putative
AT2G01180	-5.248	-2.392	4.5e-11	ATPAP1 (PHOSPHATIDIC ACID PHOSPHATASE 1); phosphatidate phosphatase	Encodes phosphatidate phosphatase. Up-regulated by genotoxic stress (gamma ray or UV-B) and elicitor treatments with mastoparan and harpin. Expressed in roots and leaves.
AT4G08850	-5.657	-2.5	4.51e-11	kinase
AT5G50915	-7.392	-2.886	4.95e-11	basic helix-loop-helix (bHLH) family protein
AT1G73010	5.169	2.37	5.57e-11	phosphatase
AT5G25110	13.594	3.765	5.75e-11	CIPK25 (CBL-INTERACTING PROTEIN KINASE 25); ATP binding / kinase/ protein kinase/ protein serine/threonine kinase	member of AtCIPKs
AT1G77280	4.163	2.058	6.25e-11	protein kinase family protein
AT1G48260	-5.098	-2.35	6.28e-11	CIPK17 (CBL-INTERACTING PROTEIN KINASE 17); ATP binding / kinase/ protein kinase/ protein serine/threonine kinase	Encodes a member of the SNF1-related kinase (SnRK) gene family (SnRK3.21), which has also been reported as a member of the CBL-interacting protein kinases (CIPK17).
AT3G23730	-14.189	-3.827	7.25e-11	xyloglucan:xyloglucosyl transferase, putative / xyloglucan endotransglycosylase, putative / endo-xyloglucan transferase, putative
AT2G04090	4.147	2.052	8.04e-11	MATE efflux family protein
AT5G46330	-6.474	-2.695	8.15e-11	FLS2 (FLAGELLIN-SENSITIVE 2); ATP binding / kinase/ protein binding / protein serine/threonine kinase/ transmembrane receptor protein serine/threonine kinase	Encodes a leucine-rich repeat serine/threonine protein kinase that is expressed ubiquitously. FLS2 is involved in MAP kinase signalling relay involved in innate immunity. Essential in the perception of flagellin, a potent elicitor of the defense response. FLS2 is directed for degradation by the bacterial ubiquitin ligase AvrPtoB.
AT4G23493	6.86	2.778	8.27e-11	unknown protein
AT3G12500	5.238	2.389	1.04e-10	ATHCHIB (ARABIDOPSIS THALIANA BASIC CHITINASE); chitinase	encodes a basic chitinase involved in ethylene/jasmonic acid mediated signalling pathway during systemic acquired resistance based on expression analyses.
AT4G30460	13.826	3.789	1.07e-10	glycine-rich protein
AT1G22335	-11.423	-3.514	1.09e-10
AT5G66920	-12.459	-3.639	1.11e-10	sks17 (SKU5 Similar 17); copper ion binding / oxidoreductase
AT1G34630	4.028	2.01	1.12e-10	unknown protein
AT5G25770	4.246	2.086	1.19e-10	unknown protein
AT2G42380	-7.278	-2.864	1.27e-10	bZIP transcription factor family protein	Encodes a member of the BZIP family of transcription factors. Forms heterodimers with the related protein AtbZIP61. Binds to G-boxes in vitro and is localized to the nucleus in onion epidermal cells.
AT4G30450	5.438	2.443	1.42e-10	glycine-rich protein
AT4G13340	-27.733	-4.794	1.61e-10	leucine-rich repeat family protein / extensin family protein
AT5G40450	-8.112	-3.02	1.78e-10	unknown protein
AT5G51760	5.675	2.505	1.8e-10	AHG1 (ABA-hypersensitive germination 1); catalytic/ protein serine/threonine phosphatase	Encodes AHG1 (ABA-hypersensitive germination 1), a putative protein phosphatase 2C (PP2C). Expressed in seeds. AHG1 functions in seed development and germination.
AT1G15960	6.061	2.6	1.99e-10	NRAMP6; inorganic anion transmembrane transporter/ metal ion transmembrane transporter	member of Nramp2 family
AT1G11350	-4.961	-2.311	2.02e-10	SD1-13 (S-DOMAIN-1 13); kinase/ protein kinase/ protein serine/threonine kinase
AT1G33260	4.991	2.319	2.58e-10	protein kinase family protein
AT3G48100	-4.021	-2.008	2.91e-10	ARR5 (ARABIDOPSIS RESPONSE REGULATOR 5); transcription regulator/ two-component response regulator	Encodes a transcription repressor that mediates a negative feedback loop in cytokinin signalling. ARR5 expression is upregulated by Class I KNOX genes. Arr5 protein is stabilized by cytokinin in a two-component phosphorelay.
AT1G66160	-5.27	-2.398	3.15e-10	U-box domain-containing protein
AT2G28840	5.002	2.323	3.15e-10	ankyrin repeat family protein
AT3G22600	16.871	4.076	3.57e-10	protease inhibitor/seed storage/lipid transfer protein (LTP) family protein
AT2G32030	-6.876	-2.782	3.8e-10	GCN5-related N-acetyltransferase (GNAT) family protein
AT2G18210	-5.138	-2.361	4.06e-10	unknown protein
AT2G39350	4.616	2.207	4.08e-10	ABC transporter family protein
AT1G18250	-6.443	-2.688	4.21e-10	ATLP-1	encodes a thaumatin-like protein
AT1G02470	5.514	2.463	4.5e-10
AT1G74010	8.303	3.054	4.52e-10	strictosidine synthase family protein
AT1G65000	4.972	2.314	5.15e-10	unknown protein
AT3G51860	10.97	3.456	5.35e-10	CAX3 (CATION EXCHANGER 3); calcium:cation antiporter/ calcium:hydrogen antiporter/ cation:cation antiporter
AT3G51090	4.254	2.089	5.77e-10
AT2G23130	-6.743	-2.753	6.02e-10	AGP17 (ARABINOGALACTAN PROTEIN 17)	AGP17 is a lysine-rich arabinogalactan-protein (AGP) and part of a multi-gene family of glycoproteins with approx. 50 members. It falls into one subclass with AGP18 and AGP19, other lysine-rich AGPs. 84% of its proline residues are hydroxylated to hydroproline and its heavy glycosylation accounts for appr. 69% of the molecular weight. The main glycosyl residues are arabinose (30.1%) and galactose…
AT3G57330	-4.041	-2.015	6.41e-10	ACA11 (autoinhibited Ca2+-ATPase 11); calcium-transporting ATPase/ calmodulin binding
AT5G11250	-4.393	-2.135	6.54e-10	disease resistance protein (TIR-NBS-LRR class), putative
AT2G25620	5.098	2.35	6.57e-10	protein phosphatase 2C, putative / PP2C, putative
AT4G11000	-7.368	-2.881	7.03e-10	ankyrin repeat family protein
AT3G01550	-5.57	-2.478	7.85e-10	PPT2 (PHOSPHOENOLPYRUVATE (PEP)/PHOSPHATE TRANSLOCATOR 2); antiporter/ triose-phosphate transmembrane transporter
AT1G76580	4.754	2.249	7.88e-10	transcription factor
AT2G29460	19.931	4.317	8.67e-10	ATGSTU4 (ARABIDOPSIS THALIANA GLUTATHIONE S-TRANSFERASE TAU 4); glutathione transferase	Encodes glutathione transferase belonging to the tau class of GSTs. Naming convention according to Wagner et al. (2002).
AT1G72430	-10.538	-3.397	9e-10	auxin-responsive protein-related
AT4G16515	-4.171	-2.06	9.36e-10	unknown protein
AT5G37500	5.455	2.448	1.01e-09	GORK (GATED OUTWARDLY-RECTIFYING K+ CHANNEL); cyclic nucleotide binding / inward rectifier potassium channel/ outward rectifier potassium channel	encodes a guard cell outward potassium channel. Mutants have increased water consumption and limited stomatal closure in response to abscisic and jasmonic acids. It forms a heteromeric K(out) channels with SKOR. The gene is expressed ubiquitously in root and the vasculature and guard cells of leaves. Expression is suppressed during agrobacterium-induced tumor formation and increased in response t…
AT1G52290	-4.339	-2.117	1.2e-09	protein kinase family protein
AT1G29430	-4.671	-2.224	1.24e-09	auxin-responsive family protein
AT1G29680	7.262	2.86	1.48e-09	unknown protein
AT5G62280	-10.36	-3.373	1.49e-09	unknown protein
AT2G07690	-4.831	-2.272	1.6e-09	minichromosome maintenance family protein / MCM family protein	Member of the minichromosome maintenance complex, involved in DNA replication initiation. Abundant in proliferating and endocycling tissues. Localized in the nucleus during G1, S and G2 phases of the cell cycle, and are released into the cytoplasmic compartment during mitosis. Binds chromatin.
AT3G14310	-5.761	-2.526	1.68e-09	ATPME3; pectinesterase	encodes a pectin methylesterase, targeted by a cellulose binding protein (CBP) from the parasitic nematode Heterodera schachtii during parasitism.
AT1G64380	4.309	2.107	1.95e-09	AP2 domain-containing transcription factor, putative	encodes a member of the DREB subfamily A-6 of ERF/AP2 transcription factor family. The protein contains one AP2 domain. There are 8 members in this subfamily including RAP2.4.
AT1G65310	-5.667	-2.503	2.63e-09	XTH17 (XYLOGLUCAN ENDOTRANSGLUCOSYLASE/HYDROLASE 17); hydrolase, acting on glycosyl bonds / hydrolase, hydrolyzing O-glycosyl compounds / xyloglucan:xyloglucosyl transferase	putative xyloglucan endotransglycosylase/hydrolase, expressed in the mature or basal regions of both the main and lateral roots, but not in the tip of these roots where cell division occurs.
AT1G66390	19.573	4.291	2.79e-09	MYB90 (MYB DOMAIN PROTEIN 90); DNA binding / transcription factor	production of anthocyanin pigment 2 protein (PAP2)
AT1G11670	-4.752	-2.249	2.93e-09	MATE efflux family protein
AT4G33000	-4.466	-2.159	2.98e-09	CBL10 (CALCINEURIN B-LIKE 10); calcium ion binding	Encodes a member of the calcineurin B-like calcium sensor gene family. Mediates salt tolerance by regulating ion homeostasis in Arabidopsis.
AT4G15610	5.757	2.525	3.02e-09	integral membrane family protein
AT2G20560	10.939	3.451	3.02e-09	DNAJ heat shock family protein
AT2G38530	5.265	2.396	3.06e-09	LTP2 (LIPID TRANSFER PROTEIN 2); lipid binding	Involved in lipid transfer between membranes. Belongs to a family of Lipid transfer proteins. Sequence similarity to other plant/Arabidopsis LPT genes but highest similarity to LPT1. Stress and pathogen-inducible motifs found in the upstream region. Expressed in flower, leaves and siliques but absent in roots. Predicted to be a member of PR-14 pathogenesis-related protein family with the followin…
AT2G38810	-4.472	-2.161	3.5e-09	HTA8 (HISTONE H2A 8); DNA binding	Encodes HTA8, a histone H2A protein.
AT3G30460	7.055	2.819	3.8e-09	zinc finger (C3HC4-type RING finger) family protein
AT5G24210	-7.637	-2.933	4.02e-09	lipase class 3 family protein
AT5G61440	-6.296	-2.654	4.18e-09	ACHT5 (ATYPICAL CYS HIS RICH THIOREDOXIN 5)	Encodes a member of the thioredoxin family protein. Located in the chloroplast.
AT3G11480	10.309	3.366	4.57e-09	BSMT1; S-adenosylmethionine-dependent methyltransferase	The gene encodes a SABATH methyltransferase that methylates both salicylic acid and benzoic acid. It is highly expressed in flowers, induced by biotic and abiotic stress and thought to be involved in direct defense mechanism.
AT4G01430	4.507	2.172	4.64e-09	nodulin MtN21 family protein
AT5G50730	-9.234	-3.207	4.74e-09
AT1G51940	-8.693	-3.12	5.13e-09	protein kinase family protein / peptidoglycan-binding LysM domain-containing protein
AT1G08630	10.057	3.33	5.53e-09	THA1 (Threonine Aldolase 1); aldehyde-lyase/ threonine aldolase	Encodes a threonine aldolase, involved in threonine degradation to glycine. Primarily expressed in seeds and seedlings.
AT4G37450	-5.684	-2.507	5.95e-09	AGP18 (ARABINOGALACTAN PROTEIN 18)	AGP18 is a lysine-rich arabinogalactan-protein (AGP) and part of a multi-gene family of glycoproteins with approx. 50 members. It falls into one subclass with AGP17 and AGP19, other lysine-rich AGPs. It is expressed in young leaves, shoots, roots and flowers.
AT3G15570	-5.224	-2.385	6.01e-09	phototropic-responsive NPH3 family protein
AT4G33360	-4.121	-2.043	6.09e-09	terpene cyclase/mutase-related
AT5G07920	5.287	2.403	6.72e-09	DGK1 (DIACYLGLYCEROL KINASE1); calcium ion binding / diacylglycerol kinase	diacylglycerol kinase
AT1G60550	-4.652	-2.218	7.56e-09	ECHID (ENOYL-COA HYDRATASE/ISOMERASE D); catalytic/ naphthoate synthase
AT3G02990	4.197	2.07	8.05e-09	ATHSFA1E; DNA binding / transcription factor	member of Heat Stress Transcription Factor (Hsf) family
AT1G73190	-4.3	-2.104	8.89e-09	TIP3;1; water channel	Moves to the Protein Storage Vacuole in a Golgi independent manner
AT4G04570	-13.438	-3.748	9.08e-09	protein kinase family protein
AT1G05210	-4.911	-2.296	9.78e-09
AT4G22570	-4.104	-2.037	1.02e-08	APT3 (ADENINE PHOSPHORIBOSYL TRANSFERASE 3); adenine phosphoribosyltransferase	Encodes an adenine phosphoribosyltransferase (APT; EC 2.4.2.7), which is a constitutively expressed enzyme involved in the one-step salvage of adenine to AMP. APT3 has higher affinity for zeatin, isopentenyladenine and benzyladenine than APT1 but lower Vmax than APT1.
AT5G52640	4.895	2.291	1.05e-08	ATHSP90.1 (HEAT SHOCK PROTEIN 90.1); ATP binding / unfolded protein binding	Encodes a cytosolic heat shock protein AtHSP90.1. AtHSP90.1 interacts with disease resistance signaling components SGT1b and RAR1 and is required for RPS2-mediated resistance.
AT5G12050	-7.752	-2.954	1.07e-08	unknown protein
AT5G52100	-5.508	-2.462	1.2e-08	crr1 (chlororespiration reduction 1); dihydrodipicolinate reductase	Is essential for chloroplast NAD(P)H dehydrogenase activity, which is involved in electron transfer between PSII and PSI. Likely functions in biogenesis or stabilization of the NAD(P)H dehydrogenase complex.
AT1G77000	4.857	2.28	1.24e-08	SKP2B; ubiquitin-protein ligase	AtSKP2;2 is a homolog of human SKP2, the human F-box protein that recruits E2F1. Contains an F-box motif at the N-terminal region and a C-terminal Leu-rich repeat domain. Forms part of an E3-ubiquitin-ligase SCF (Skp1, cullin, F-box) complex and recruits phosphorylated AtE2Fc, a transcriptional factor that might play a role in cell division and during the transition from skotomorphogenesis to pho…
AT5G17460	4.269	2.094	1.26e-08	unknown protein
AT5G28770	-7.913	-2.984	1.27e-08	BZO2H3; DNA binding / protein heterodimerization/ transcription factor	bZIP protein BZO2H3 mRNA, partial cds
AT4G31800	-7.448	-2.897	1.3e-08	WRKY18; transcription factor	Pathogen-induced transcription factor. Binds W-box sequences in vitro. Forms protein complexes with itself and with WRKY40 and WRKY60. Constitutive expression of WRKY18 enhanced resistance to P. syringae, but its coexpression with WRKY40 or WRKY60 made plants more susceptible to both P. syringae and B. cinerea. WRKY18, WRKY40, and WRKY60 have partially redundant roles in response to the hemibiotr…
AT5G52760	-5.917	-2.565	1.4e-08	heavy-metal-associated domain-containing protein
AT5G03230	7.269	2.862	1.48e-08	unknown protein
AT1G11850	-8.394	-3.069	1.54e-08	unknown protein
AT1G72920	-6.712	-2.747	1.77e-08	disease resistance protein (TIR-NBS class), putative
AT2G42580	-7.355	-2.879	1.9e-08	TTL3 (TETRATRICOPETIDE-REPEAT THIOREDOXIN-LIKE 3); binding / protein binding	Encodes a member of the TTL family and contains a thioredoxin like domain and three tandom TPRs. Interacts physically with BRL2/VH1 and appears to play a role in brassiosteroid and auxin signaling.
AT5G46710	-5.045	-2.335	1.93e-08	zinc-binding family protein
AT5G66100	4.354	2.122	2.04e-08	La domain-containing protein
AT5G15350	-5.06	-2.339	2.09e-08	plastocyanin-like domain-containing protein
AT5G28630	-20.784	-4.377	2.12e-08	glycine-rich protein
AT1G03850	-5.148	-2.364	2.18e-08	glutaredoxin family protein
AT3G59820	5.828	2.543	2.24e-08	calcium-binding mitochondrial protein-related
AT1G62030	4.268	2.093	2.47e-08	DC1 domain-containing protein
AT1G77640	-8.439	-3.077	2.92e-08	AP2 domain-containing transcription factor, putative	encodes a member of the DREB subfamily A-5 of ERF/AP2 transcription factor family. The protein contains one AP2 domain. There are 15 members in this subfamily including RAP2.1, RAP2.9 and RAP2.10.
AT5G03180	4.555	2.187	3.25e-08	zinc finger (C3HC4-type RING finger) family protein
AT1G76590	10.677	3.416	3.34e-08	zinc-binding family protein
AT4G32280	-10.537	-3.397	4.05e-08	IAA29 (INDOLE-3-ACETIC ACID INDUCIBLE 29); transcription factor	Auxin inducible protein.
AT1G30520	-6.166	-2.624	4.05e-08	AAE14 (Acyl-Activating Enzyme 14); AMP binding / o-succinylbenzoate-CoA ligase	Encodes a chloroplast O-succinylbenzoyl-CoA ligase. Involved in phylloquinone biosynthesis. Knock mutant is seedling lethal.
AT3G03620	11.377	3.508	4.19e-08	MATE efflux family protein
AT3G51440	4.48	2.163	4.25e-08	strictosidine synthase family protein
AT3G12150	-4.271	-2.095	4.34e-08	unknown protein
AT1G02640	-6.411	-2.681	4.72e-08	BXL2 (BETA-XYLOSIDASE 2); hydrolase, hydrolyzing O-glycosyl compounds	encodes a protein similar to a beta-xylosidase located in the extracellular matrix. This is a member of glycosyl hydrolase family 3 and has six other closely related members.
AT5G64410	-5.812	-2.539	4.74e-08	OPT4 (OLIGOPEPTIDE TRANSPORTER 4); oligopeptide transporter	oligopeptide transporter
AT5G54380	-7.494	-2.906	4.83e-08	THE1 (THESEUS1); kinase/ protein kinase
AT4G30280	-40.441	-5.338	4.84e-08	XTH18 (XYLOGLUCAN ENDOTRANSGLUCOSYLASE/HYDROLASE 18); hydrolase, acting on glycosyl bonds / hydrolase, hydrolyzing O-glycosyl compounds / xyloglucan:xyloglucosyl transferase	putative xyloglucan endotransglycosylase/hydrolase, expressed in the mature or basal regions of both the main and lateral roots, but not in the tip of these roots where cell division occurs.
AT3G52720	-7.709	-2.947	4.88e-08	ACA1 (ALPHA CARBONIC ANHYDRASE 1); carbonate dehydratase/ zinc ion binding
AT2G42000	9.566	3.258	5.36e-08	plant EC metallothionein-like family 15 protein
AT5G09930	6.374	2.672	5.48e-08	ATGCN2; transporter	member of GCN subfamily
AT3G11050	6.114	2.612	5.55e-08	ATFER2 (ferritin 2); binding / ferric iron binding / oxidoreductase/ transition metal ion binding
AT1G07590	15.704	3.973	5.64e-08	pentatricopeptide (PPR) repeat-containing protein
AT4G14365	-7.571	-2.92	6.23e-08	zinc finger (C3HC4-type RING finger) family protein / ankyrin repeat family protein
AT1G56430	-6.422	-2.683	6.27e-08	NAS4 (NICOTIANAMINE SYNTHASE 4); nicotianamine synthase
AT5G03120	-5.008	-2.324	6.63e-08	unknown protein
AT1G53100	6.78	2.761	7.01e-08	acetylglucosaminyltransferase
AT3G60290	-7.566	-2.919	7.11e-08	oxidoreductase/ oxidoreductase, acting on paired donors, with incorporation or reduction of molecular oxygen, 2-oxoglutarate as one donor, and incorporation of one atom each of oxygen into both donors
AT5G04380	8.86	3.147	7.16e-08	S-adenosyl-L-methionine:carboxyl methyltransferase family protein
AT2G29500	4.122	2.043	7.75e-08	17.6 kDa class I small heat shock protein (HSP17.6B-CI)
AT3G57930	-6.668	-2.737	8.27e-08	unknown protein
AT4G26690	-4.576	-2.194	8.31e-08	SHV3 (SHAVEN 3); glycerophosphodiester phosphodiesterase/ kinase	Glycerophosphoryl diester phosphodiesterase-like protein involved in cell wall cellulose accumulation and pectin linking. Impacts root hair, trichome and epidermal cell development.
AT1G23030	-10.384	-3.376	8.33e-08	armadillo/beta-catenin repeat family protein / U-box domain-containing protein
AT5G18040	4.656	2.219	8.53e-08	unknown protein
AT5G54720	-8.675	-3.117	8.89e-08	ankyrin repeat family protein
AT4G17070	-4.398	-2.137	8.93e-08	peptidyl-prolyl cis-trans isomerase
AT4G01680	-4.87	-2.284	9.99e-08	MYB55 (myb domain protein 55); DNA binding / transcription factor	Encodes a putative transcription factor (MYB55).
AT2G28630	-8.509	-3.089	1.03e-07	KCS12 (3-KETOACYL-COA SYNTHASE 12); acyltransferase/ catalytic/ transferase, transferring acyl groups other than amino-acyl groups	Encodes KCS12, a member of the 3-ketoacyl-CoA synthase family involved in the biosynthesis of VLCFA (very long chain fatty acids).
AT5G47380	-4.324	-2.112	1.07e-07	unknown protein
AT2G18050	7.989	2.998	1.1e-07	HIS1-3 (HISTONE H1-3); DNA binding / nucleosomal DNA binding	encodes a structurally divergent linker histone whose gene expression is induced by dehydration and ABA.
AT5G25450	4.192	2.068	1.29e-07	ubiquinol-cytochrome C reductase complex 14 kDa protein, putative
AT2G42540	5.842	2.546	1.35e-07	COR15A (COLD-REGULATED 15A)	A cold-regulated gene whose product is targeted to the chloroplast and constitutive expression increases freezing tolerance in protoplasts in vitro and chloroplasts in vivo. NMR and x-ray diffraction studies suggest that COR15a alters the intrinsic curvature of the inner membrane of chloroplast envelope.
AT5G07950	4.702	2.233	1.37e-07	unknown protein
AT1G55280	4.037	2.013	1.38e-07
AT1G20010	-6.623	-2.727	1.39e-07	TUB5; structural constituent of cytoskeleton	beta tubulin
AT4G37370	6.56	2.714	1.41e-07	CYP81D8; electron carrier/ heme binding / iron ion binding / monooxygenase/ oxygen binding	member of CYP81D
AT5G55450	-7.564	-2.919	1.47e-07	protease inhibitor/seed storage/lipid transfer protein (LTP) family protein
AT2G36050	-5.736	-2.52	1.53e-07	OFP15 (ARABIDOPSIS THALIANA OVATE FAMILY PROTEIN 15)
AT4G33040	4.882	2.287	1.6e-07	glutaredoxin family protein
AT5G50740	-4.27	-2.094	1.66e-07	metal ion binding
AT2G36885	-6.352	-2.667	1.66e-07	unknown protein
AT2G16890	6.782	2.762	1.69e-07	UDP-glucoronosyl/UDP-glucosyl transferase family protein
AT4G16750	6.992	2.806	1.83e-07	DRE-binding transcription factor, putative	encodes a member of the DREB subfamily A-4 of ERF/AP2 transcription factor family. The protein contains one AP2 domain. There are 17 members in this subfamily including TINY.
AT2G38465	6.816	2.769	1.83e-07	unknown protein
AT3G56260	4.645	2.216	1.92e-07	unknown protein
AT2G34930	-5.946	-2.572	1.98e-07	disease resistance family protein
AT4G16690	4.986	2.318	2.17e-07	MES16 (METHYL ESTERASE 16); catalytic/ hydrolase, acting on ester bonds / methyl indole-3-acetate esterase/ methyl jasmonate esterase	Encodes a protein shown to have carboxylesterase activity, methyl IAA esterase activity, and methyl jasmonate esterase activity in vitro. This protein does not act on MeSA, MeGA4, or MEGA9 in vitro. Although MES16 is similar to MES17, a MeIAA hydrolase, two mes16 mutant lines (SALK_151578) and (SALK_139756) do not show altered sensitivity to MeIAA in root growth assays. MES16 transcripts appear t…
AT3G46490	-5.134	-2.36	2.27e-07	iron ion binding / oxidoreductase/ oxidoreductase, acting on paired donors, with incorporation or reduction of molecular oxygen, 2-oxoglutarate as one donor, and incorporation of one atom each of oxygen into both donors
AT4G37970	4.634	2.212	2.39e-07	CAD6 (CINNAMYL ALCOHOL DEHYDROGENASE 6); binding / catalytic/ oxidoreductase/ zinc ion binding
AT2G41210	5.02	2.328	2.66e-07	PIP5K5 (PHOSPHATIDYLINOSITOL- 4-PHOSPHATE 5-KINASE 5); 1-phosphatidylinositol-4-phosphate 5-kinase	Encodes a protein with phosphatidylinositol-4-phosphate 5-kinase activity that plays a role in pollen tip growth. The enzyme localizes to the apical plasma membrane and adjacent cytosolic region of pollen tubes. Overexpression of this gene leads to increased deposition of pectin in the cell wall at the tip of the pollen tube and causes altered pollen tube morphology.
AT5G41620	4.447	2.153	2.79e-07
AT1G70985	-8.744	-3.128	3.04e-07	hydroxyproline-rich glycoprotein family protein
AT5G49900	5.136	2.361	3.17e-07	catalytic/ glucosylceramidase
AT1G65390	-28.959	-4.856	3.19e-07	ATPP2-A5 (ARABIDOPSIS THALIANA PHLOEM PROTEIN 2 A5); carbohydrate binding
AT4G37770	-13.411	-3.745	3.36e-07	ACS8; 1-aminocyclopropane-1-carboxylate synthase	Encodes an auxin inducible ACC synthase.
AT3G03240	10.077	3.333	3.39e-07	esterase/lipase/thioesterase family protein
AT5G13310	4.58	2.195	3.4e-07	unknown protein
AT1G77690	-6.19	-2.63	3.55e-07	LAX3 (LIKE AUX1 3); amino acid transmembrane transporter/ auxin influx transmembrane transporter/ transporter	Encodes an auxin influx carrier LAX3 (Like Aux1) that promotes lateral root emergence. Auxin-induced expression of LAX3 in turn induces a selection of cell-wall-remodelling enzymes, which are likely to promote cell separation in advance of developing lateral root primordia.
AT3G22060	-14.916	-3.899	3.56e-07	receptor protein kinase-related	contains Pfam profile: PF01657 Domain of unknown function that is usually associated with protein kinase domain Pfam:PF00069, however this protein does not have the protein kinase domain
AT2G41990	-6.781	-2.761	3.79e-07	unknown protein
AT2G40750	-15.288	-3.934	3.87e-07	WRKY54; transcription factor	member of WRKY Transcription Factor; Group III
AT2G14560	-13.334	-3.737	3.93e-07	LURP1 (LATE UPREGULATED IN RESPONSE TO HYALOPERONOSPORA PARASITICA)	Encodes LURP1, a member of the LURP cluster (late upregulated in response to Hyaloperonospora parasitica) which exhibits a pronounced upregulation after recognition of the pathogenic oomycte H. parasitica. LURP1 is required for full basal defense to H. parasitica and resistance to this pathogen mediated by the R-proteins RPP4 and RPP5.
AT4G02850	-5.316	-2.41	3.99e-07	phenazine biosynthesis PhzC/PhzF family protein
AT4G30290	-5.11	-2.353	4.04e-07	XTH19 (XYLOGLUCAN ENDOTRANSGLUCOSYLASE/HYDROLASE 19); hydrolase, acting on glycosyl bonds / hydrolase, hydrolyzing O-glycosyl compounds / xyloglucan:xyloglucosyl transferase	putative xyloglucan endotransglycosylase/hydrolase, expressed throughout both the main and the lateral root, with intensive expression at the dividing and elongating regions. Is expressed in lateral root primordia but expression ceases after lateral root begins to grow.
AT5G40020	5.281	2.401	4.12e-07	pathogenesis-related thaumatin family protein
AT5G15830	-4.107	-2.038	4.37e-07	AtbZIP3 (Arabidopsis thaliana basic leucine-zipper 3); DNA binding / transcription factor
AT5G25390	4.594	2.2	4.48e-07	SHN2 (shine2); DNA binding / transcription factor	encodes a member of the ERF (ethylene response factor) subfamily B-6 of ERF/AP2 transcription factor family. The protein contains one AP2 domain. There are 12 members in this subfamily including RAP2.11.
AT5G67450	-10.064	-3.331	4.56e-07	AZF1 (ARABIDOPSIS ZINC-FINGER PROTEIN 1); DNA binding / nucleic acid binding / transcription factor/ transcription repressor/ zinc ion binding	Encodes zinc-finger protein. mRNA levels are elevated in response to low temperature, cold temperatures and high salt. The protein is localized to the nucleus and acts as a transcriptional repressor.
AT2G43580	4.955	2.309	4.66e-07	chitinase, putative
AT1G73260	6.919	2.791	4.83e-07	trypsin and protease inhibitor family protein / Kunitz family protein
AT2G27690	-11.848	-3.567	5.1e-07	CYP94C1; fatty acid (omega-1)-hydroxylase/ oxygen binding	Encodes a CYP94C1. Has highest omega-hydroxylase activity with 9,10-epoxystearic acid, while also metabolized lauric acid (C12:0) and C18 unsaturated fatty acids. Gene expression is induced in response to wounding and jasmonic acid treatment.
AT5G56520	4.162	2.057	5.78e-07	unknown protein
AT2G12290	8.139	3.025	6.05e-07
AT1G33770	-4.5	-2.17	6.32e-07	protein kinase family protein
AT5G10760	-4.979	-2.316	6.63e-07	aspartyl protease family protein
AT3G16360	9.785	3.291	7.05e-07	AHP4 (HPT PHOSPHOTRANSMITTER 4); histidine phosphotransfer kinase/ transferase, transferring phosphorus-containing groups	Encodes AHP4, a histidine-containing phosphotransmitter involved in Histidine (His)-to-Aspartate (Asp) phosphorelay signal transduction. AHP4 is one of the six Arabidopsis thaliana histidine phosphotransfer proteins (AHPs). AHPs function as redundant positive regulators of cytokinin signaling. Members of the AHP gene family include: AT3G21510 (AHP1), AT3G29350 (AHP2), AT5G39340 (AHP3), AT3G16360 …
AT4G13920	4.583	2.196	8.51e-07	AtRLP50 (Receptor Like Protein 50); kinase/ protein binding
AT5G41040	7.194	2.847	9.54e-07	transferase family protein
AT1G65390	-26.604	-4.734	9.79e-07	ATPP2-A5 (ARABIDOPSIS THALIANA PHLOEM PROTEIN 2 A5); carbohydrate binding
AT5G39020	-4.538	-2.182	1.04e-06	protein kinase family protein
AT3G02380	-5.577	-2.479	1.04e-06	COL2 (constans-like 2); transcription factor/ zinc ion binding	homologous to the flowering-time gene CONSTANS (CO) encoding zinc-finger proteins
AT5G14920	-5.894	-2.559	1.07e-06	gibberellin-regulated family protein
AT1G11210	9.571	3.259	1.21e-06	unknown protein
AT5G57220	-15.54	-3.958	1.22e-06	CYP81F2; electron carrier/ heme binding / iron ion binding / monooxygenase/ oxygen binding	member of CYP81F, involved in glucosinolate metabolism. Mutants had impaired resistance to fungi.
AT3G56480	-4.439	-2.15	1.25e-06	myosin heavy chain-related
AT3G50480	-5.833	-2.544	1.25e-06	HR4 (HOMOLOG OF RPW8 4)	Homolog of RPW8
AT4G09610	6.071	2.602	1.25e-06	GASA2 (GAST1 PROTEIN HOMOLOG 2)
AT1G29440	-4.385	-2.132	1.36e-06
AT1G53540	9.514	3.25	1.37e-06	17.6 kDa class I small heat shock protein (HSP17.6C-CI) (AA 1-156)
AT5G20250	-4.858	-2.28	1.39e-06	DIN10 (DARK INDUCIBLE 10); hydrolase, hydrolyzing O-glycosyl compounds	encodes a member of glycosyl hydrolase family 36. Expression is induced within 3 hours of dark treatment, in senescing leaves and treatment with exogenous photosynthesis inhibitor. Induction of gene expression was suppressed in excised leaves supplied with sugar. The authors suggest that the gene's expression pattern is responding to the level of sugar in the cell.
AT1G27460	-6.999	-2.807	1.44e-06	NPGR1 (NO POLLEN GERMINATION RELATED 1); calmodulin binding	encodes a calmodulin-binding protein that is expressed in pollen, suspension culture cells, flowers, and fruits.
AT5G67090	4.347	2.12	1.47e-06	subtilase family protein
AT5G09530	10.889	3.445	1.47e-06	hydroxyproline-rich glycoprotein family protein
AT1G80280	-4.198	-2.07	1.5e-06	hydrolase, alpha/beta fold family protein
AT5G13880	4.131	2.046	1.53e-06	unknown protein
AT2G25590	4.006	2.002	1.68e-06	agenet domain-containing protein
AT5G66520	-4.1	-2.036	1.73e-06	pentatricopeptide (PPR) repeat-containing protein
AT5G01880	4.838	2.274	1.87e-06	zinc finger (C3HC4-type RING finger) family protein
AT3G22620	12.642	3.66	2.02e-06	protease inhibitor/seed storage/lipid transfer protein (LTP) family protein
AT1G59590	-5.163	-2.368	2.03e-06	ZCF37	ZCF37 mRNA, complete cds
AT2G27200	4.266	2.093	2.26e-06	GTP-binding family protein
AT2G25890	4.825	2.27	2.26e-06	glycine-rich protein / oleosin
AT1G54020	5.42	2.438	2.43e-06	myrosinase-associated protein, putative
AT5G52310	8.976	3.166	2.51e-06	LTI78 (LOW-TEMPERATURE-INDUCED 78)	cold regulated gene, the 5' region of cor78 has cis-acting regulatory elements that can impart cold-regulated gene expression
AT1G65490	-6.425	-2.684	2.66e-06	unknown protein
AT5G57770	-6.008	-2.587	2.67e-06
AT4G00950	-5.437	-2.443	2.98e-06	MEE47 (maternal effect embryo arrest 47); transcription factor
AT2G07727	4.157	2.055	3e-06	cytochrome b (MTCYB) (COB) (CYTB)
AT1G23480	-12.432	-3.636	3.03e-06	ATCSLA03 (CELLULOSE SYNTHASE-LIKE A3); cellulose synthase/ transferase, transferring glycosyl groups	encodes a gene similar to cellulose synthase
AT2G04790	-5.077	-2.344	3.3e-06	unknown protein
AT5G13580	5.862	2.551	3.45e-06	ABC transporter family protein
AT5G64510	4.739	2.245	3.69e-06	unknown protein
AT5G25930	-4.266	-2.093	3.73e-06	leucine-rich repeat family protein / protein kinase family protein
AT1G17700	-5.451	-2.446	3.97e-06	PRA1.F1 (PRENYLATED RAB ACCEPTOR 1.F1)
AT5G05440	-12.963	-3.696	4.34e-06	unknown protein
AT2G37640	-7.763	-2.957	4.47e-06	EXP3	member of Alpha-Expansin Gene Family. Naming convention from the Expansin Working Group (Kende et al, 2004. Plant Mol Bio). Involved in the formation of nematode-induced syncytia in roots of Arabidopsis thaliana.
AT2G36120	-4.307	-2.107	4.74e-06	DOT1 (DEFECTIVELY ORGANIZED TRIBUTARIES 1)	Encodes a glycine rich protein that is involved in leaf vascular patterning. dot1 mutants have an aberrant open-class venation pattern in leaves and cotyledons, as well as several other leaf development defects.
AT2G22200	4.552	2.186	4.81e-06	AP2 domain-containing transcription factor	encodes a member of the DREB subfamily A-6 of ERF/AP2 transcription factor family. The protein contains one AP2 domain. There are 8 members in this subfamily including RAP2.4.
AT2G28110	4.845	2.276	4.84e-06	FRA8 (FRAGILE FIBER 8); glucuronosyltransferase/ transferase	Homolog to AT5G22940, a member of glycosyltransferase family 47 that is involved in secondary cell wall biosynthesis. It exhibits high sequence similarity to tobacco (Nicotiana plumbaginifolia) pectin glucuronyltransferase. Protein has a domain that shares significant similarity with the pfam03016 domain. It is expressed specifically in developing vessels and fiber cells, and FRA8 is targeted to …
AT1G53430	-4.685	-2.228	5.3e-06	leucine-rich repeat family protein / protein kinase family protein
AT4G13560	7.12	2.832	6.16e-06	UNE15 (unfertilized embryo sac 15)
AT5G01200	4.367	2.127	6.33e-06	myb family transcription factor
AT3G23530	-4.96	-2.31	6.8e-06	cyclopropane fatty acid synthase, putative / CPA-FA synthase, putative
AT5G66210	-4.571	-2.192	6.96e-06	CPK28; ATP binding / calcium ion binding / calmodulin-dependent protein kinase/ protein kinase/ protein serine/threonine kinase	member of Calcium Dependent Protein Kinase
AT1G20030	4.643	2.215	7.88e-06	pathogenesis-related thaumatin family protein
AT5G67340	4.521	2.177	8.11e-06	armadillo/beta-catenin repeat family protein / U-box domain-containing protein
AT5G60270	-4.744	-2.246	8.18e-06	lectin protein kinase family protein
AT2G23110	15.128	3.919	8.19e-06
AT3G44990	-4.041	-2.015	8.22e-06	XTR8 (XYLOGLUCAN ENDO-TRANSGLYCOSYLASE-RELATED 8); hydrolase, acting on glycosyl bonds / xyloglucan:xyloglucosyl transferase	xyloglucan endo-transglycosylase
AT5G42500	6.167	2.625	8.58e-06	disease resistance-responsive family protein
AT2G13290	4.284	2.099	9e-06	glycosyl transferase family 17 protein
AT2G29350	8.013	3.002	9.07e-06	SAG13; alcohol dehydrogenase/ oxidoreductase	senescence-associated gene SAG13 encoding a short-chain alcohol dehydrogenase
AT3G05320	-6.61	-2.725	9.12e-06	unknown protein
AT1G22330	-8.363	-3.064	9.18e-06	RNA binding / nucleic acid binding / nucleotide binding
AT5G08260	-4.732	-2.242	9.75e-06	scpl35 (serine carboxypeptidase-like 35); serine-type carboxypeptidase
AT5G20450	-4.2	-2.07	1e-05
AT5G48540	-4.006	-2.002	1e-05	33 kDa secretory protein-related
AT5G05300	-7.811	-2.965	1e-05	unknown protein
AT5G02200	-4.071	-2.025	1e-05	FHL (FAR-RED-ELONGATED HYPOCOTYL1-LIKE); protein binding	Encodes a small plant-specific protein with both nuclear localization and nuclear export signals that is specifically required, together with FHY1, for the light-regulated nuclear accumulation of phyA.
AT4G37290	-5.164	-2.369	1e-05	unknown protein
AT4G00700	5.516	2.464	1e-05	C2 domain-containing protein
AT3G23550	-7.352	-2.878	1e-05	MATE efflux family protein
AT3G04060	4.176	2.062	1e-05	anac046 (Arabidopsis NAC domain containing protein 46); transcription factor
AT3G01350	4.704	2.234	1e-05	proton-dependent oligopeptide transport (POT) family protein
AT1G63440	4.945	2.306	1e-05	HMA5 (HEAVY METAL ATPASE 5); ATPase, coupled to transmembrane movement of ions, phosphorylative mechanism	The Arabidopsis P-type ATPase HMA5 is involved in Cu detoxification. hma5 mutant plants exhibit Cu hypersensitivity, which is especially dramatic in roots where HMA5 is mostly expressed.
AT1G67330	-4.694	-2.231	1e-05	unknown protein
AT2G40080	6.39	2.676	1e-05	ELF4 (EARLY FLOWERING 4)	Encodes a novel nuclear 111 amino-acid phytochrome-regulated component of a negative feedback loop involving the circadian clock central oscillator components CCA1 and LHY. ELF4 is necessary for light-induced expression of both CCA1 and LHY, and conversely, CCA1 and LHY act negatively on light-induced ELF4 expression. ELF4 promotes clock accuracy and is required for sustained rhythms in the absen…
AT3G55890	4.392	2.135	2e-05	yippee family protein
AT4G34770	-8.463	-3.081	2e-05	auxin-responsive family protein
AT4G33980	6.19	2.63	2e-05	unknown protein
AT4G32830	-4.317	-2.11	2e-05	AtAUR1 (ATAURORA1); histone kinase(H3-S10 specific) / kinase/ protein serine/threonine kinase	Encodes a member of a family of Ser/Thr kinases whose activities peak during cell division. Transcripts are abundant in tissues rich in dividing cells like roots and flowers but are low or absent in fully expanded leaves and stems. In interphase cells, the protein is predominantly nuclear. During mitosis, the protein associates with plant-specific cytoskeletal structures (preprophase band, phragm…
AT3G18080	-5.032	-2.331	2e-05	BGLU44 (B-S GLUCOSIDASE 44); (R)-amygdalin beta-glucosidase/ 4-methylumbelliferyl-beta-D-glucopyranoside beta-glucosidase/ beta-gentiobiose beta-glucosidase/ cellobiose glucosidase/ esculin beta-glucosidase/ hydrolase, hydrolyzing O-glycosyl compounds
AT1G68400	-4.318	-2.11	2e-05	leucine-rich repeat transmembrane protein kinase, putative
AT1G03790	12.535	3.648	2e-05	SOM (SOMNUS); nucleic acid binding / transcription factor	Encodes SOMNUS (SOM), a nucleus-localized CCCH-type zinc finger protein. SOM negatively regulates light-dependent seed germination downstream of PIL5 (AT2G20180).
AT2G35710	-6.681	-2.74	2e-05	glycogenin glucosyltransferase (glycogenin)-related
AT2G18690	-4.076	-2.027	2e-05	unknown protein
AT2G44740	-5.326	-2.413	2e-05	CYCP4;1 (cyclin p4;1); cyclin-dependent protein kinase
AT2G41000	5.396	2.432	2e-05	heat shock protein binding
AT5G64120	-4.418	-2.143	3e-05	peroxidase, putative	encodes a cell wall bound peroxidase that is induced by hypo-osmolarity
AT1G47400	-6.397	-2.677	3e-05	unknown protein
AT2G21510	5.251	2.393	3e-05	DNAJ heat shock N-terminal domain-containing protein
AT3G50400	5.127	2.358	4e-05	GDSL-motif lipase/hydrolase family protein
AT4G38420	-6.356	-2.668	4e-05	sks9 (SKU5 Similar 9); copper ion binding / oxidoreductase
AT4G38400	-4.314	-2.109	4e-05	ATEXLA2 (ARABIDOPSIS THALIANA EXPANSIN-LIKE A2)	member of EXPANSIN-LIKE. Naming convention from the Expansin Working Group (Kende et al, 2004. Plant Mol Bio)
AT1G54870	12.132	3.601	4e-05	binding / catalytic/ oxidoreductase
AT1G75780	-4.694	-2.231	4e-05	TUB1; GTP binding / GTPase/ structural molecule	beta tubulin gene downregulated by phytochrome A (phyA)-mediated far-red light high-irradiance and the phytochrome B (phyB)-mediated red light high-irradiance responses
AT2G31730	-6.277	-2.65	4e-05	ethylene-responsive protein, putative
AT2G39330	4.198	2.07	4e-05	JAL23 (JACALIN-RELATED LECTIN 23)
AT5G15580	-4.044	-2.016	5e-05	LNG1 (LONGIFOLIA1)	Encodes LONGIFOLIA1 (LNG1). Regulates leaf morphology by promoting cell expansion in the leaf-length direction. The LNG1 homologue LNG2 (At3g02170) has similar function.
AT5G02640	5.627	2.492	5e-05	unknown protein
AT3G18710	-4.078	-2.028	5e-05	PUB29 (PLANT U-BOX 29); ubiquitin-protein ligase	Encodes a protein containing a U-box and an ARM domain. This protein has E3 ubiquitin ligase activity based on in vitro assays.
AT3G22830	4.609	2.204	5e-05	AT-HSFA6B; DNA binding / transcription factor	member of Heat Stress Transcription Factor (Hsf) family
AT1G29395	4.017	2.006	5e-05	COR414-TM1	encodes a protein similar to the cold acclimation protein WCOR413 in wheat. Expression is induced by short-term cold-treatment, water deprivation, and abscisic acid treatment. Possibly targeted to thylakoid membrane.
AT1G69310	4.229	2.08	5e-05	WRKY57; transcription factor	member of WRKY Transcription Factor; Group II-c
AT1G16390	-4.712	-2.236	6e-05	ATOCT3 (ARABIDOPSIS THALIANA ORGANIC CATION/CARNITINE TRANSPORTER 3); carbohydrate transmembrane transporter/ sugar:hydrogen symporter
AT5G14180	9.516	3.25	7e-05	MPL1 (MYZUS PERSICAE-INDUCED LIPASE 1); catalytic
AT5G09520	6.773	2.76	7e-05	hydroxyproline-rich glycoprotein family protein
AT4G30410	-7.864	-2.975	7e-05	transcription factor
AT4G25480	7.097	2.827	7e-05	DREB1A (DEHYDRATION RESPONSE ELEMENT B1A); DNA binding / transcription activator/ transcription factor	encodes a member of the DREB subfamily A-1 of ERF/AP2 transcription factor family (CBF3). The protein contains one AP2 domain. There are six members in this subfamily, including CBF1, CBF2, and CBF3. This gene is involved in response to low temperature and abscisic acid.
AT4G02330	-9.579	-3.26	7e-05	ATPMEPCRB; pectinesterase
AT1G19960	-4.008	-2.003	7e-05
AT1G49730	-7.377	-2.883	7e-05	protein kinase family protein
AT2G34610	7.121	2.832	7e-05	unknown protein
AT3G62150	-5.627	-2.492	8e-05	PGP21 (P-GLYCOPROTEIN 21); ATPase, coupled to transmembrane movement of substances
AT1G19200	6.058	2.599	8e-05	senescence-associated protein-related
AT3G12110	-9.671	-3.274	8e-05	ACT11 (actin-11); structural constituent of cytoskeleton	Encodes an actin that is expressed predominantly during reproductive development.
AT3G03550	5.066	2.341	8e-05	zinc finger (C3HC4-type RING finger) family protein
AT1G52560	5.11	2.353	8e-05	26.5 kDa class I small heat shock protein-like (HSP26.5-P)
AT2G06925	-6.006	-2.586	8e-05	PLA2-ALPHA; phospholipase A2	Encodes a secretory phospholipase A2 enzyme, which specifically hydrolyzes the sn-2 position of phospholipids. The enzyme has a preference towards linoleoyl acyl chain over palmitoyl acyl chain. It also has a slight preference for phosphatidylcholine over phosphatidylethanolamine.
AT5G52390	29.212	4.868	9e-05	photoassimilate-responsive protein, putative
AT5G37300	7.066	2.821	9e-05	WSD1; diacylglycerol O-acyltransferase/ long-chain-alcohol O-fatty-acyltransferase	Encodes a bifunctional enzyme, wax ester synthase (WS) and diacylglycerol acyltransferase (DGAT). In vitro assay indicated a ratio of 10.9 between its WS and DGAT activities. Both mutant and in vivo expression/analysis in yeast studies indicated a role in wax biosynthesis.
AT1G30040	-9.977	-3.319	9e-05	ATGA2OX2 (GIBBERELLIN 2-OXIDASE); gibberellin 2-beta-dioxygenase	Encodes a gibberellin 2-oxidase. AtGA2OX2 expression is responsive to cytokinin and KNOX activities.
AT1G10585	4.774	2.255	9e-05	transcription factor
AT3G50560	-5.86	-2.551	0.0001	short-chain dehydrogenase/reductase (SDR) family protein
AT3G48090	-4.574	-2.193	0.0001	EDS1 (enhanced disease susceptibility 1); lipase/ signal transducer/ triacylglycerol lipase	Component of R gene-mediated disease resistance in Arabidopsis thaliana with homology to eukaryotic lipases.
AT4G39770	-4.549	-2.186	0.0001	trehalose-6-phosphate phosphatase, putative
AT4G11350	4.546	2.185	0.0001	transferase, transferring glycosyl groups
AT2G22510	5.326	2.413	0.00011	hydroxyproline-rich glycoprotein family protein
AT2G36750	4.873	2.285	0.00011	UGT73C1 (UDP-GLUCOSYL TRANSFERASE 73C1); UDP-glucosyltransferase/ UDP-glycosyltransferase/ cis-zeatin O-beta-D-glucosyltransferase/ trans-zeatin O-beta-D-glucosyltransferase/ transferase, transferring glycosyl groups
AT1G72790	-4.308	-2.107	0.00012	hydroxyproline-rich glycoprotein family protein
AT1G48560	4.103	2.037	0.00013	unknown protein
AT3G45860	-14.167	-3.824	0.00014	receptor-like protein kinase, putative
AT4G00970	-6.958	-2.799	0.00014	protein kinase family protein
AT1G63350	-4.075	-2.027	0.00014	disease resistance protein (CC-NBS-LRR class), putative
AT1G52100	4.177	2.063	0.00014	jacalin lectin family protein
AT5G22470	4.668	2.223	0.00015	NAD+ ADP-ribosyltransferase
AT3G63110	-4.256	-2.089	0.00015	ATIPT3 (ARABIDOPSIS THALIANA ISOPENTENYLTRANSFERASE 3); ATP binding / tRNA isopentenyltransferase/ transferase, transferring alkyl or aryl (other than methyl) groups	Encodes cytokinin synthase involved in cytokinin biosynthesis. IPT3 subcellular localization is modulated by farnesylation- when farnesylated it is localized to the nucleus, otherwise to the chloroplast.
AT3G54260	-4.23	-2.081	0.00015	unknown protein
AT4G35500	4.122	2.044	0.00015	protein kinase family protein
AT2G18660	-4.138	-2.049	0.00015	EXLB3 (EXPANSIN-LIKE B3 PRECURSOR)	Encodes PNP-A (Plant Natriuretic Peptide A). PNPs are a class of systemically mobile molecules distantly related to expansins; their biological role has remained elusive. PNP-A contains a signal peptide domain and is secreted into the extracellular space. Co-expression analyses using microarray data suggest that PNP-A may function as a component of plant defence response and SAR in particular, an…
AT3G47570	-6.114	-2.612	0.00016	leucine-rich repeat transmembrane protein kinase, putative
AT4G19120	-6.33	-2.662	0.00017	ERD3 (early-responsive to dehydration 3)
AT3G10320	4.848	2.277	0.00018	transferase, transferring glycosyl groups
AT2G37430	-4.443	-2.152	0.00018	zinc finger (C2H2 type) family protein (ZAT11)
AT5G49160	-5.329	-2.414	0.00019	MET1 (METHYLTRANSFERASE 1); methyltransferase	Encodes a cytosine methyltransferase MET1. Required for silencing of FWA paternal allele in endosperm. Two lines with RNAi constructs directed against DMT1 have reduced agrobacterium-mediated tumor formation.
AT5G53660	4.728	2.241	0.0002	AtGRF7 (GROWTH-REGULATING FACTOR 7); transcription activator	Growth regulating factor encoding transcription activator. One of the nine members of a GRF gene family, containing nuclear targeting domain. Involved in leaf development and expressed in shoot and flower.
AT5G06510	6.323	2.661	0.0002	NF-YA10 (NUCLEAR FACTOR Y, SUBUNIT A10); transcription factor
AT1G16260	-4.513	-2.174	0.00022	protein kinase family protein
AT5G49690	6.282	2.651	0.00023	UDP-glucoronosyl/UDP-glucosyl transferase family protein
AT3G05630	4.451	2.154	0.00025	PLDP2; phospholipase D	Encodes a member of the PXPH-PLD subfamily of phospholipase D proteins. Regulates vesicle trafficking. Required for auxin transport and distribution and hence auxin responses. This subfamily is novel structurally different from the majority of plant PLDs by having phox homology (PX) and pleckstrin homology (PH) domains. Involved regulating root development in response to nutrient limitation. Play…
AT2G34500	4.452	2.154	0.00025	CYP710A1 (cytochrome P450, family 710, subfamily A, polypeptide 1); C-22 sterol desaturase/ oxygen binding	Encodes a protein with C22-sterol desaturase activity. The enzyme was shown to catalyze in the presence of NADPH the conversion of &beta;-sitosterol to stigmasterol, but not that of 24-<i>epi</i>-campesterol to brassicasterol (unlike CYP710A2).
AT4G08040	-12.568	-3.652	0.00026	ACS11; 1-aminocyclopropane-1-carboxylate synthase	encodes an aminotransferase that belongs to ACC synthase gene family structurally
AT4G30610	-8.665	-3.115	0.00027	BRS1 (BRI1 SUPPRESSOR 1); serine-type carboxypeptidase	Encodes a secreted glycosylated serine carboxypeptidase with broad substrate preference that is involved in brassinosteroid signalling via BRI1. It is proteolytically processed in vivo by a separate as yet unidentified protease.
AT4G28190	-7.016	-2.811	0.00027	ULT1 (ULTRAPETALA1); DNA binding	Encodes a novel Cys-rich protein with a B-box like domain that acts as a negative regulator of meristem cell accumulation in inflorescence and floral meristems as loss-of-function ult1 mutations cause inflorescence meristem enlargement, the production of extra flowers and floral organs, and a decrease in floral meristem determinacy.
AT5G07010	4.288	2.1	0.00028	ST2A (SULFOTRANSFERASE 2A); hydroxyjasmonate sulfotransferase/ sulfotransferase	Encodes a sulfotransferase that acts specifically on 11- and 12-hydroxyjasmonic acid. Transcript levels for this enzyme are increased by treatments with jasmonic acid (JA), 12-hydroxyJA, JA-isoleucine, and 12-oxyphytodienoic acid (a JA precursor).
AT5G51460	-10.1	-3.336	0.00035	ATTPPA; trehalose-phosphatase	homologous to the C-terminal part of microbial trehalose-6-phosphate phosphatases
AT2G45220	5.719	2.516	0.00036	pectinesterase family protein
AT3G60140	17.238	4.108	0.00036	DIN2 (DARK INDUCIBLE 2); catalytic/ cation binding / hydrolase, hydrolyzing O-glycosyl compounds	Encodes a protein similar to beta-glucosidase and is a member of glycoside hydrolase family 1. Expression is induced after 24 hours of dark treatment, in senescing leaves and treatment with exogenous photosynthesis inhibitor. Induction of gene expression was suppressed in excised leaves supplied with sugar. The authors suggest that the gene's expression pattern is responding to the level of sugar…
AT5G45690	5.905	2.562	0.00038	unknown protein
AT1G04520	-4.117	-2.042	0.00039	PDLP2 (PLASMODESMATA-LOCATED PROTEIN 2)
AT5G37260	7.015	2.81	0.00041	RVE2 (REVEILLE 2); DNA binding / transcription factor	Encodes a MYB family transcription factor Circadian 1 (CIR1). Involved in circadian regulation in Arabidopsis.
AT5G39860	-4.361	-2.125	0.00047	PRE1 (PACLOBUTRAZOL RESISTANCE1); DNA binding / transcription factor
AT1G50040	-12.372	-3.629	0.00048	unknown protein
AT4G23060	-4.824	-2.27	0.00053	IQD22 (IQ-domain 22); calmodulin binding
AT1G05510	6.445	2.688	0.00054		Protein is tyrosine-phosphorylated and its phosphorylation state is modulated in response to ABA in Arabidopsis thaliana seeds.
AT1G02360	-5.035	-2.332	0.00055	chitinase, putative
AT5G08030	-4.621	-2.208	0.00056	glycerophosphoryl diester phosphodiesterase family protein
AT5G45890	5.888	2.558	0.00058	SAG12 (SENESCENCE-ASSOCIATED GENE 12); cysteine-type peptidase	Senescence-associated gene 12 (SAG12) encoding a cysteine protease influenced by cytokinin, auxin, and sugars.Localized to special vacuole found during senescence called senescence associated vacuoles which are different from central vacuole in the tonoplast composition and pH.
AT2G37150	4.4	2.138	0.0006	zinc finger (C3HC4-type RING finger) family protein
AT3G13000	-4.158	-2.056	0.00061	transcription factor
AT5G54490	-5.273	-2.399	0.00064	PBP1 (PINOID-BINDING PROTEIN 1); calcium ion binding / protein binding	Encodes a PINOID (PID)-binding protein containing putative EF-hand calcium-binding motifs. The interaction is dependent on the presence of calcium. mRNA expression is up-regulated by auxin. Not a phosphorylation target of PID, likely acts upstream of PID to regulate the activity of this protein in response to changes in calcium levels.
AT2G23910	6.36	2.669	0.00064	cinnamoyl-CoA reductase-related
AT5G41080	-10.365	-3.374	0.00072	glycerophosphoryl diester phosphodiesterase family protein
AT5G42900	9.735	3.283	0.00074	unknown protein
AT1G10340	-6.01	-2.587	0.00076	ankyrin repeat family protein
AT2G47890	4.356	2.123	0.00076	zinc finger (B-box type) family protein
AT2G40530	-4.147	-2.052	0.0008	unknown protein
AT4G16563	-8.857	-3.147	0.00084	aspartyl protease family protein
AT5G13080	6.142	2.619	0.00093	WRKY75; transcription factor	WRKY75 is one of several transcription factors induced during Pi deprivation. It is nuclear localized and regulated differentially during Pi starvation. RNAi mediated suppression of WRKY75 made the plants more susceptible to Pi stress as indicated by the higher accumulation of anthocyanin during Pi starvation.
AT4G21870	-5.117	-2.355	0.001	26.5 kDa class P-related heat shock protein (HSP26.5-P)

## Sheet: Upregulated
AGI ID	Fold Change	Log2 Fold Change	P-value	Short description	Gene Title
AT5G13170	100	6.644	0	SAG29 (SENESCENCE-ASSOCIATED PROTEIN 29)
AT5G52300	100	6.644	0	LTI65 (LOW-TEMPERATURE-INDUCED 65)	encodes a protein that is induced in expression in response to water deprivation such as cold, high-salt, and dessication. The response appears to be via abscisic acid. The promoter region contains two ABA-responsive elements (ABREs) that are required for the dehydration-responsive expression of rd29B as cis-acting elements. Protein is a member of a gene family with other members found plants, an…
AT5G06760	100	6.644	0	late embryogenesis abundant group 1 domain-containing protein / LEA group 1 domain-containing protein
AT3G17520	100	6.644	0	late embryogenesis abundant domain-containing protein / LEA domain-containing protein
AT3G02480	100	6.644	0	ABA-responsive protein-related
AT1G52690	100	6.644	0	late embryogenesis abundant protein, putative / LEA protein, putative
AT2G47770	100	6.644	0	benzodiazepine receptor-related
AT1G22990	99.745	6.64	0	heavy-metal-associated domain-containing protein / copper chaperone (CCH)-related
AT1G80160	95.967	6.584	5.74e-41	lactoylglutathione lyase family protein / glyoxalase I family protein
AT5G59220	91.847	6.521	0	protein phosphatase 2C, putative / PP2C, putative
AT2G37870	91.32	6.513	0	protease inhibitor/seed storage/lipid transfer protein (LTP) family protein
AT5G66780	91.053	6.509	0	unknown protein
AT5G59310	87.764	6.456	0	LTP4 (LIPID TRANSFER PROTEIN 4); lipid binding	Encodes a member of the lipid transfer protein family. Proteins of this family are generally small (~9 kD), basic, expressed abundantly and contain eight Cys residues. The proteins can bind fatty acids and acylCoA esters and can transfer several different phospholipids. They are localized to the cell wall. The mRNA is present in flowers and siliques, and is strongly up-regulated by abscisic acid.…
AT2G21820	86.257	6.431	0	unknown protein
AT1G43160	85.944	6.425	2.25e-40	RAP2.6 (related to AP2 6); DNA binding / transcription factor	encodes a member of the ERF (ethylene response factor) subfamily B-4 of ERF/AP2 transcription factor family (RAP2.6). The protein contains one AP2 domain. There are 7 members in this subfamily.
AT5G05220	82.823	6.372	0	unknown protein
AT1G05340	80.1	6.324	0	unknown protein
AT4G02360	72.131	6.173	0	unknown protein
AT5G66400	67.566	6.078	0	RAB18 (RESPONSIVE TO ABA 18)	Belongs to the dehydrin protein family, which contains highly conserved stretches of 7-17 residues that are repetitively scattered in their sequences, the K-, S-, Y- and lysine rich segments. ABA- and drought-induced glycine-rice dehydrin protein. The ABA-induced expression of RAB18 was reduced following ACC application, indicating that ethylene inhibits the ABA signaling pathway. RAB18 is also e…
AT3G53980	67.234	6.071	0	protease inhibitor/seed storage/lipid transfer protein (LTP) family protein
AT3G57010	65.832	6.041	7.49e-30	strictosidine synthase family protein
AT1G16850	63.38	5.986	0	unknown protein
AT4G33150	61.775	5.949	0	lysine-ketoglutarate reductase/saccharopine dehydrogenase bifunctional enzyme
AT3G15670	55.755	5.801	2.5e-21	late embryogenesis abundant protein, putative / LEA protein, putative
AT5G50360	55.741	5.801	0	unknown protein
AT1G07430	52.199	5.706	0	protein phosphatase 2C, putative / PP2C, putative
AT4G14090	48.445	5.598	4.35e-33	UDP-glucoronosyl/UDP-glucosyl transferase family protein	The At4g14090 encodes a anthocyanidin 5-O-glucosyltransferase specifically glucosylating the 5-position of the flavonoid A-ring.
AT5G43840	47.778	5.578	0	AT-HSFA6A; DNA binding / transcription factor	member of Heat Stress Transcription Factor (Hsf) family
AT1G17870	46.038	5.525	1.81e-23	EGY3 (ETHYLENE-DEPENDENT GRAVITROPISM-DEFICIENT AND YELLOW-GREEN-LIKE 3)	S2P-like putative metalloprotease, also contain transmembrane helices near their C-termini and many of them, five of seven, contain a conserved zinc-binding motif HEXXH. Homolog of EGY1. Each of the EGY1 and EGY-like proteins share two additional highly conserved motifs, the previously reported NPDG motif (aa 442–454 in EGY1, Rudner et al., 1999) and a newly defined GNLR motif (aa 171–179 in EGY1…
AT2G41190	45.819	5.518	0	amino acid transporter family protein
AT4G02280	45.234	5.499	0	SUS3 (sucrose synthase 3); UDP-glycosyltransferase/ sucrose synthase/ transferase, transferring glycosyl groups	Encodes a protein with sucrose synthase activity (SUS3).
AT1G64110	45.11	5.495	0	AAA-type ATPase family protein
AT1G03940	45.056	5.494	2.18e-30	transferase family protein
AT5G59320	42.198	5.399	0	LTP3 (LIPID TRANSFER PROTEIN 3); lipid binding	Predicted to encode a PR (pathogenesis-related) protein. Belongs to the lipid transfer protein (PR-14) family with the following members: At2g38540/LTP1, At2g38530/LTP2, At5g59320/LTP3, At5g59310/LTP4, At3g51600/LTP5, At3g08770/LTP6, At2g15050/LTP7, At2g18370/LTP8, At2g15325/LTP9, At5g01870/LTP10, At4g33355/LTP11, At3g51590/LTP12, At5g44265/LTP13, At5g62065/LTP14, At4g08530/LTP15.
AT1G17020	42.1	5.396	0	SRG1 (SENESCENCE-RELATED GENE 1); oxidoreductase, acting on diphenols and related substances as donors, oxygen as acceptor / oxidoreductase, acting on paired donors, with incorporation or reduction of molecular oxygen, 2-oxoglutarate as one donor, and inc	Encodes a novel member of the Fe(II)/ascorbate oxidase gene family; senescence-related gene.
AT3G13672	41.616	5.379	0	seven in absentia (SINA) family protein
AT1G69260	36.839	5.203	0	AFP1 (ABI FIVE BINDING PROTEIN)
AT2G46680	36.629	5.195	0	ATHB-7 (ARABIDOPSIS THALIANA HOMEOBOX 7); transcription activator/ transcription factor	encodes a putative transcription factor that contains a homeodomain closely linked to a leucine zipper motif. Transcript is detected in all tissues examined. Is transcriptionally regulated in an ABA-dependent manner and may act in a signal transduction pathway which mediates a drought response.
AT1G77120	36.148	5.176	0	ADH1 (ALCOHOL DEHYDROGENASE 1); alcohol dehydrogenase	Catalyzes the reduction of acetaldehyde using NADH as reductant. Requires zinc for activity. Dimer. Anaerobic response polypeptide (ANP). Fermentation. The protein undergoes thiolation following treatment with the oxidant tert-butylhydroperoxide.
AT4G09600	35.979	5.169	1.22e-42	GASA3 (GAST1 PROTEIN HOMOLOG 3)	One of GASA gene family which is related to a GA-stimulated transcript (GAST) from tomato.
AT2G37770	35.838	5.163	0	aldo/keto reductase family protein
AT4G33550	33.752	5.077	0	lipid binding
AT2G42560	33.091	5.048	2.87e-11	late embryogenesis abundant domain-containing protein / LEA domain-containing protein
AT1G60190	33.073	5.048	1.85e-34	armadillo/beta-catenin repeat family protein / U-box domain-containing protein
AT4G24000	32.124	5.006	0	ATCSLG2; cellulose synthase/ transferase/ transferase, transferring glycosyl groups	encodes a protein similar to cellulose synthase
AT5G53710	32.001	5	0	unknown protein
AT3G50970	31.539	4.979	2.92e-28	LTI30 (LOW TEMPERATURE-INDUCED 30)	Belongs to the dehydrin protein family, which contains highly conserved stretches of 7-17 residues that are repetitively scattered in their sequences, the K-, S-, Y- and lysine rich segments. LTI29 and LTI30 double overexpressors confer freeze tolerance. Located in membranes. mRNA upregulated by water deprivation and abscisic acid.
AT5G07330	31.163	4.962	7.19e-28	unknown protein
AT3G46230	30.292	4.921	3.14e-13	ATHSP17.4	member of the class I small heat-shock protein (sHSP) family, which accounts for the majority of sHSPs in maturing seeds
AT1G09500	29.885	4.901	6.86e-37	cinnamyl-alcohol dehydrogenase family / CAD family	similar to Eucalyptus gunnii alcohol dehydrogenase of unknown physiological function (GI:1143445), Vigna unguiculata (gi:1854445), NOT a cinnamyl-alcohol dehydrogenase
AT2G35300	29.642	4.89	6.11e-29	late embryogenesis abundant group 1 domain-containing protein / LEA group 1 domain-containing protein
AT5G52390	29.212	4.868	9e-05	photoassimilate-responsive protein, putative
AT1G62570	28.168	4.816	0	FMO GS-OX4 (FLAVIN-MONOOXYGENASE GLUCOSINOLATE S-OXYGENASE 4); 4-methylthiopropyl glucosinolate S-oxygenase/ 8-methylthiopropyl glucosinolate S-oxygenase/ flavin-containing monooxygenase/ monooxygenase	belongs to the flavin-monooxygenase (FMO) family, encodes a glucosinolate S-oxygenase that catalyzes the conversion of methylthioalkyl glucosinolates to methylsulfinylalkyl glucosinolates
AT5G01300	27.945	4.805	0	phosphatidylethanolamine-binding family protein
AT1G67930	27.744	4.794	0	Golgi transport complex protein-related
AT5G10300	27.546	4.784	2.77e-35	MES5 (METHYL ESTERASE 5); hydrolase	Encodes a protein predicted to act as a carboxylesterase. It has similarity to the SABP2 methyl salicylate esterase from tobacco. This protein does not act on methyl IAA, methyl JA, MeSA, MeGA4, or MEGA9 in vitro.
AT3G28007	27.124	4.761	0	nodulin MtN3 family protein
AT1G04220	26.782	4.743	0	KCS2 (3-KETOACYL-COA SYNTHASE 2); fatty acid elongase	Encodes KCS2, a member of the 3-ketoacyl-CoA synthase family involved in the biosynthesis of VLCFA (very long chain fatty acids).
AT3G61890	25.265	4.659	0	ATHB-12 (ARABIDOPSIS THALIANA HOMEOBOX 12); transcription activator/ transcription factor	Encodes a homeodomain leucine zipper class I (HD-Zip I) protein. Loss of function mutant has abnormally shaped leaves and stems.
AT4G31830	24.566	4.619	2.34e-25	unknown protein
AT1G68500	24.103	4.591	0	unknown protein
AT1G04560	24.002	4.585	1.47e-13	AWPM-19-like membrane family protein
AT1G24600	23.991	4.584	1.27e-33	unknown protein
AT1G57590	23.924	4.58	0	carboxylesterase
AT1G05100	23.819	4.574	0	MAPKKK18; ATP binding / kinase/ protein kinase/ protein serine/threonine kinase	member of MEKK subfamily
AT1G54120	23.734	4.569	0	unknown protein
AT2G25625	23.449	4.551	1.79e-40	unknown protein
AT5G15190	23.235	4.538	0	unknown protein
AT1G31750	22.819	4.512	2.44e-27	proline-rich family protein
AT3G14360	22.508	4.492	0	lipase class 3 family protein
AT1G77450	22.312	4.48	0	anac032 (Arabidopsis NAC domain containing protein 32); transcription factor
AT2G45570	21.893	4.452	0	CYP76C2; electron carrier/ heme binding / iron ion binding / monooxygenase/ oxygen binding	member of CYP76C
AT3G24520	21.214	4.407	0	AT-HSFC1; DNA binding / transcription factor	member of Heat Stress Transcription Factor (Hsf) family
AT1G54160	20.957	4.389	0	NF-YA5 (NUCLEAR FACTOR Y, SUBUNIT A5); specific transcriptional repressor/ transcription factor	Encodes a member of the CCAAT-binding transcription factor (CBF-B/NF-YA) family. Expression is upregulated in response to ABA and drought. This regulation appears to be mediated by MIR169A which is downregulated in response to drought. NFYA5 is a target of MIR169A. Loss of function mutations are hypersensitive to drought.
AT4G12580	20.93	4.388	5.3e-42	unknown protein
AT1G14730	20.651	4.368	1.01e-30
AT5G42800	20.565	4.362	2.06e-39	DFR (DIHYDROFLAVONOL 4-REDUCTASE); dihydrokaempferol 4-reductase	dihydroflavonol reductase. Catalyzes the conversion of dihydroquercetin to leucocyanidin in the biosynthesis of anthocyanins.
AT3G55970	20.481	4.356	1.3e-28	oxidoreductase, 2OG-Fe(II) oxygenase family protein
AT2G29460	19.931	4.317	8.67e-10	ATGSTU4 (ARABIDOPSIS THALIANA GLUTATHIONE S-TRANSFERASE TAU 4); glutathione transferase	Encodes glutathione transferase belonging to the tau class of GSTs. Naming convention according to Wagner et al. (2002).
AT1G49450	19.82	4.309	0	transducin family protein / WD-40 repeat family protein
AT1G66390	19.573	4.291	2.79e-09	MYB90 (MYB DOMAIN PROTEIN 90); DNA binding / transcription factor	production of anthocyanin pigment 2 protein (PAP2)
AT1G01480	19.502	4.286	5.97e-26	ACS2; 1-aminocyclopropane-1-carboxylate synthase	a member of the 1-aminocyclopropane-1-carboxylate (ACC) synthase (S-adenosyl-L-methionine methylthioadenosine-lyase, EC 4.4.1.14) gene family, isolated from a flower-specific cDNA library.
AT3G46660	19.462	4.283	8.93e-27	UGT76E12 (UDP-GLUCOSYL TRANSFERASE 76E12); UDP-glycosyltransferase/ quercetin 3-O-glucosyltransferase/ quercetin 7-O-glucosyltransferase/ transferase, transferring glycosyl groups
AT5G20830	19.378	4.276	0	SUS1 (SUCROSE SYNTHASE 1); UDP-glycosyltransferase/ sucrose synthase	Encodes a protein with sucrose synthase activity (SUS1).
AT2G19900	19.278	4.269	1.91e-43	ATNADP-ME1 (NADP-malic enzyme 1); malate dehydrogenase (oxaloacetate-decarboxylating) (NADP+)/ malic enzyme/ oxidoreductase, acting on NADH or NADPH, NAD or NADP as acceptor	The malic enzyme (EC 1.1.1.40) encoded by AtNADP-ME1 is expressed in response to developmental and cell-specific signals.
AT3G17800	19.274	4.269	0		mRNA level of the MEB5.2 gene (At3g17800) remains unchanged after cutting the inflorescence stem
AT5G02020	19.177	4.261	3.65e-38	unknown protein
AT5G54060	19.009	4.249	4.59e-25	UF3GT (udp-glucose:flavonoid 3-O-glucosyltransferase); transferase, transferring glycosyl groups
AT5G53870	18.807	4.233	2.58e-43	plastocyanin-like domain-containing protein
AT4G17030	18.698	4.225	0	ATEXLB1 (ARABIDOPSIS THALIANA EXPANSIN-LIKE B1)	EXPANSIN-RELATED. Naming convention from the Expansin Working Group (Kende et al, 2004. Plant Mol Bio)
AT1G02310	18.508	4.21	2.52e-44	glycosyl hydrolase family protein 5 / cellulase family protein / (1-4)-beta-mannan endohydrolase, putative
AT3G50980	18.435	4.204	1.02e-43	XERO1 (DEHYDRIN XERO 1)
AT4G37430	18.223	4.188	1.9e-18	CYP91A2 (CYTOCHROME P450 MONOOXYGENASE 91A2); electron carrier/ heme binding / iron ion binding / monooxygenase/ oxygen binding	Encodes a member of the CYP81F cytochrome P450 monooxygenase subfamily.
AT4G33905	18.218	4.187	0	peroxisomal membrane protein 22 kDa, putative
AT1G48000	17.994	4.169	0	MYB112 (myb domain protein 112); DNA binding / transcription factor	Encodes a putative transcription factor (MYB112).
AT1G61800	17.843	4.157	1.43e-24	GPT2; antiporter/ glucose-6-phosphate transmembrane transporter	glucose6-Phosphate/phosphate transporter 2
AT5G17220	17.665	4.143	4.34e-43	ATGSTF12 (ARABIDOPSIS THALIANA GLUTATHIONE S-TRANSFERASE PHI 12); glutathione transferase	Encodes glutathione transferase belonging to the phi class of GSTs. Naming convention according to Wagner et al. (2002). Mutants display no pigments on leaves and stems.
AT4G15910	17.642	4.141	0	ATDI21 (ARABIDOPSIS THALIANA DROUGHT-INDUCED 21)	encodes a gene whose transcript level in root and leaves increases to progressive drought stress. The transcript level is also affected by changes of endogenous or exogenous abscisic acid level. It appears to be a member of plant-specific gene family that includes late embryo-abundant and zinc- IAA-induced proteins in other plants.
AT5G39520	17.52	4.131	2.22e-28	unknown protein
AT3G13784	17.323	4.115	1.4e-40	AtcwINV5 (Arabidopsis thaliana cell wall invertase 5); hydrolase, hydrolyzing O-glycosyl compounds
AT3G60140	17.238	4.108	0.00036	DIN2 (DARK INDUCIBLE 2); catalytic/ cation binding / hydrolase, hydrolyzing O-glycosyl compounds	Encodes a protein similar to beta-glucosidase and is a member of glycoside hydrolase family 1. Expression is induced after 24 hours of dark treatment, in senescing leaves and treatment with exogenous photosynthesis inhibitor. Induction of gene expression was suppressed in excised leaves supplied with sugar. The authors suggest that the gene's expression pattern is responding to the level of sugar…
AT2G34850	17.232	4.107	1.52e-20	MEE25 (maternal effect embryo arrest 25); UDP-glucose 4-epimerase/ binding / catalytic/ coenzyme binding
AT2G43570	17.108	4.097	8.5e-17	chitinase, putative
AT3G22600	16.871	4.076	3.57e-10	protease inhibitor/seed storage/lipid transfer protein (LTP) family protein
AT2G22470	16.274	4.025	2.95e-31	AGP2 (ARABINOGALACTAN PROTEIN 2)	Encodes arabinogalactan-protein (AGP2).
AT4G22870	16.034	4.003	1.58e-22	leucoanthocyanidin dioxygenase, putative / anthocyanidin synthase, putative
AT3G48020	16.016	4.001	0
AT2G35090	15.866	3.988	0	unknown protein
AT5G44310	15.836	3.985	1.59e-12	late embryogenesis abundant domain-containing protein / LEA domain-containing protein
AT3G03170	15.789	3.981	5.66e-31	unknown protein
AT1G73040	15.733	3.976	0	jacalin lectin family protein
AT1G07590	15.704	3.973	5.64e-08	pentatricopeptide (PPR) repeat-containing protein
AT3G12580	15.552	3.959	0	HSP70 (heat shock protein 70); ATP binding
AT3G28270	15.343	3.94	3.17e-41
AT3G12510	15.156	3.922	1.04e-16	unknown protein
AT2G23110	15.128	3.919	8.19e-06
AT5G11110	15.045	3.911	3.66e-38	ATSPS2F (SUCROSE PHOSPHATE SYNTHASE 2F); sucrose-phosphate synthase	Encodes a protein with putative sucrose-phosphate synthase activity.Involved in pollen exine formation.
AT2G02990	14.919	3.899	5.31e-32	RNS1 (RIBONUCLEASE 1); endoribonuclease/ ribonuclease	member of the ribonuclease T2 family, responds to inorganic phosphate starvation, and inhibits production of anthocyanin. Also involved in wound-induced signaling independent of jasmonic acid.
AT2G43590	14.918	3.899	1.12e-32	chitinase, putative
AT4G32920	14.883	3.896	0	glycine-rich protein
AT5G45310	14.767	3.884	0	unknown protein
AT2G21590	14.748	3.882	0	APL4; glucose-1-phosphate adenylyltransferase	Encodes the large subunit of ADP-glucose pyrophosphorylase, the enzyme which catalyzes the first and limiting step in starch biosynthesis. The large subunit plays a regulatory role whereas the small subunit (ApS) is the catalytic isoform. Four isoforms of the large subunit (ApL1-4) have been described.
AT1G79900	14.68	3.876	0	BAC2; L-ornithine transmembrane transporter/ binding / carnitine:acyl carnitine antiporter	encodes a mitochondrial ornithine transporter that exports ornithine from the mitochondria to the cytosol
AT1G56650	14.464	3.854	0	PAP1 (PRODUCTION OF ANTHOCYANIN PIGMENT 1); DNA binding / transcription factor	Encodes a putative MYB domain containing transcription factor involved in anthocyanin metabolism and radical scavenging. Essential for the sucrose-mediated expression of the dihydroflavonol reductase gene.
AT2G39030	14.422	3.85	7.51e-17	GCN5-related N-acetyltransferase (GNAT) family protein
AT2G35730	14.374	3.845	4.18e-13	heavy-metal-associated domain-containing protein
AT1G52890	13.927	3.8	0	ANAC019 (Arabidopsis NAC domain containing protein 19); transcription factor	encodes a NAC transcription factor whose expression is induced by drought, high salt, and abscisic acid. This gene binds to ERD1 promoter in vitro.
AT4G03820	13.886	3.796	0	unknown protein
AT1G69480	13.857	3.793	8.62e-36	EXS family protein / ERD1/XPR1/SYG1 family protein
AT4G20320	13.852	3.792	1.4e-45	CTP synthase/ catalytic
AT4G30460	13.826	3.789	1.07e-10	glycine-rich protein
AT5G05410	13.65	3.771	2.59e-18	DREB2A; DNA binding / transcription activator/ transcription factor	Encodes a transcription factor that specifically binds to DRE/CRT cis elements (responsive to drought and low-temperature stress). Belongs to the DREB subfamily A-2 of ERF/AP2 transcription factor family (DREB2A). There are eight members in this subfamily including DREB2B. The protein contains one AP2 domain. Overexpression of transcriptional activation domain of DREB2A resulted in significant dr…
AT5G25110	13.594	3.765	5.75e-11	CIPK25 (CBL-INTERACTING PROTEIN KINASE 25); ATP binding / kinase/ protein kinase/ protein serine/threonine kinase	member of AtCIPKs
AT5G13330	13.134	3.715	1.74e-35	Rap2.6L (related to AP2 6L); DNA binding / transcription factor	encodes a member of the ERF (ethylene response factor) subfamily B-4 of ERF/AP2 transcription factor family. The protein contains one AP2 domain. There are 7 members in this subfamily.
AT5G57050	13.105	3.712	2.97e-37	ABI2 (ABA INSENSITIVE 2); protein serine/threonine phosphatase	Encodes a protein phosphatase 2C and is involved in ABA signal transduction. Binds fibrillin preprotein in vitro and in vivo.
AT2G33380	12.946	3.694	0	RD20 (RESPONSIVE TO DESSICATION 20); calcium ion binding	Encodes a calcium binding protein whose mRNA is induced upon treatment with NaCl, ABA and in response to dessication. mRNA expression under drought conditions is apparent particularly in leaves and flowers.
AT1G54100	12.925	3.692	0	ALDH7B4 (Aldehyde Dehydrogenase 7B4); 3-chloroallyl aldehyde dehydrogenase/ oxidoreductase	Aldehyde dehydrogenase
AT1G07500	12.826	3.681	8.98e-21	unknown protein
AT5G01670	12.812	3.679	1.95e-15	aldose reductase, putative
AT4G23680	12.729	3.67	0	major latex protein-related / MLP-related
AT3G22620	12.642	3.66	2.02e-06	protease inhibitor/seed storage/lipid transfer protein (LTP) family protein
AT2G29380	12.614	3.657	1.11e-23	protein phosphatase 2C, putative / PP2C, putative
AT3G29575	12.611	3.657	6.45e-34	AFP3 (ABI FIVE BINDING PROTEIN 3)
AT1G03790	12.535	3.648	2e-05	SOM (SOMNUS); nucleic acid binding / transcription factor	Encodes SOMNUS (SOM), a nucleus-localized CCCH-type zinc finger protein. SOM negatively regulates light-dependent seed germination downstream of PIL5 (AT2G20180).
AT4G39670	12.495	3.643	1.58e-25	glycolipid binding / glycolipid transporter
AT4G35560	12.424	3.635	8.03e-24
264494_at	12.229	3.612	2.27e-25	---	---
AT1G54870	12.132	3.601	4e-05	binding / catalytic/ oxidoreductase
AT5G62040	11.918	3.575	0	brother of FT and TFL1 protein (BFT)
AT1G06180	11.858	3.568	2.81e-42	ATMYB13 (MYB DOMAIN PROTEIN 13); DNA binding / transcription factor	member of MYB3R- and R2R3- type MYB- encoding genes
AT5G04010	11.831	3.564	4.9e-12	unknown protein
AT2G36780	11.654	3.543	3.24e-17	UDP-glucoronosyl/UDP-glucosyl transferase family protein
AT1G72260	11.605	3.537	1.4e-11	THI2.1 (THIONIN 2.1); toxin receptor binding	Encodes a thionin which is a cysteine rich protein having antimicrobial properties. Thi2.1 is expressed in response to a variety of pathogens and induced by ethylene and jasmonic acid. Belongs to the plant thionin (PR-13) family with the following members: At1g66100, At5g36910, At1g72260, At2g15010, At1g12663, At1g12660.
AT5G62480	11.542	3.529	1.14e-12	ATGSTU9 (ARABIDOPSIS THALIANA GLUTATHIONE S-TRANSFERASE TAU 9); glutathione transferase	Encodes glutathione transferase belonging to the tau class of GSTs. Naming convention according to Wagner et al. (2002).
AT5G10930	11.471	3.52	0	CIPK5 (CBL-INTERACTING PROTEIN KINASE 5); ATP binding / kinase/ protein kinase/ protein serine/threonine kinase	Encodes CBL-interacting protein kinase 5 (CIPK5).
AT3G03620	11.377	3.508	4.19e-08	MATE efflux family protein
AT5G61820	11.358	3.506	0
AT4G23600	11.262	3.493	0	CORI3 (CORONATINE INDUCED 1); cystathionine beta-lyase/ transaminase	Encodes cystine lyase which is expected to be involved in amino acid metabolism, providing the plant with cysteine and the generation of precursors of ethylene biosynthesis. mRNA levels are elevated in response to wounding.
AT4G10250	11.252	3.492	2.74e-14	ATHSP22.0	Columbia endomembrane-localized small heat shock protein
AT5G66460	11.135	3.477	8.58e-24	(1-4)-beta-mannan endohydrolase, putative
AT3G08860	11.073	3.469	5.99e-16	alanine--glyoxylate aminotransferase, putative / beta-alanine-pyruvate aminotransferase, putative / AGT, putative
AT1G17830	11.061	3.467	5.2e-41	unknown protein
AT3G12960	11.023	3.462	3.39e-27	unknown protein
AT3G11020	10.992	3.458	1.33e-12	DREB2B (DRE/CRT-BINDING PROTEIN 2B); DNA binding / transcription activator/ transcription factor	encodes a member of the DREB subfamily A-2 of ERF/AP2 transcription factor family (DREB2B). The protein contains one AP2 domain. There are eight members in this subfamily including DREB2A.
AT1G64660	10.975	3.456	3.84e-38	ATMGL (ARABIDOPSIS THALIANA METHIONINE GAMMA-LYASE); catalytic/ methionine gamma-lyase	Encodes a functional methionine gamma-lyase, a cytosolic enzyme catalyzes the degradation of methionine into methanethiol, alpha-ketobutyrate and ammonia. The catabolism of excess methionine is important to methionine homeostasis.
AT3G51860	10.97	3.456	5.35e-10	CAX3 (CATION EXCHANGER 3); calcium:cation antiporter/ calcium:hydrogen antiporter/ cation:cation antiporter
AT2G20560	10.939	3.451	3.02e-09	DNAJ heat shock family protein
AT2G39050	10.912	3.448	0	hydroxyproline-rich glycoprotein family protein
AT5G09530	10.889	3.445	1.47e-06	hydroxyproline-rich glycoprotein family protein
AT5G01520	10.884	3.444	0	zinc finger (C3HC4-type RING finger) family protein
AT3G54680	10.702	3.42	2.13e-31	proteophosphoglycan-related
AT1G76590	10.677	3.416	3.34e-08	zinc-binding family protein
AT2G04240	10.656	3.414	6.46e-26	XERICO; protein binding / zinc ion binding	Encodes a small protein with an N-terminal trans-membrane domain and a RING-H2 zinc finger motif located at the C-terminus. Gene expression is induced by salt and osmotic stress. Transcrips levels are induced by DELLA proteins and repressed by gibberellic acid. Involved in ABA metabolism.
AT3G25870	10.502	3.393	3.9e-34	unknown protein
AT1G32560	10.488	3.391	2.86e-25	late embryogenesis abundant group 1 domain-containing protein / LEA group 1 domain-containing protein
AT4G34860	10.486	3.39	1.4e-45	beta-fructofuranosidase, putative / invertase, putative / saccharase, putative / beta-fructosidase, putative
AT4G21440	10.467	3.388	0	ATMYB102 (ARABIDOPSIS MYB-LIKE 102); DNA binding / transcription factor	Encodes a MYB transcription factor involved in wounding and osmotic stress response. Member of the R2R3 factor gene family.
AT2G16990	10.431	3.383	9.08e-27	tetracycline transporter
AT4G23450	10.4	3.379	1.07e-21	zinc finger (C3HC4-type RING finger) family protein
AT5G48180	10.397	3.378	0	NSP5 (NITRILE SPECIFIER PROTEIN 5)	Encodes a nitrile-specifier protein NSP5. NSP5 is one out of five (At3g16400/NSP1, At2g33070/NSP2, At3g16390/NSP3, At3g16410/NSP4 and At5g48180/NSP5) A. thaliana epithiospecifier protein (ESP) homologues that promote simple nitrile, but not epithionitrile or thiocyanate formation.
AT2G33590	10.376	3.375	0	cinnamoyl-CoA reductase family
AT3G57520	10.348	3.371	2.4e-36	AtSIP2 (Arabidopsis thaliana seed imbibition 2); hydrolase, hydrolyzing O-glycosyl compounds
AT1G32450	10.341	3.37	1.09e-22	NRT1.5 (NITRATE TRANSPORTER 1.5); nitrate transmembrane transporter/ transporter	Transmembrane nitrate transporter. Involved in xylem transport of nitrate from root to shoot. Induced in response to nitrate. Not involved in nitrate uptake. expressed in root pericycle cells.
AT1G01250	10.323	3.368	0	AP2 domain-containing transcription factor, putative	encodes a member of the DREB subfamily A-4 of ERF/AP2 transcription factor family. The protein contains one AP2 domain. There are 17 members in this subfamily including TINY.
AT3G11480	10.309	3.366	4.57e-09	BSMT1; S-adenosylmethionine-dependent methyltransferase	The gene encodes a SABATH methyltransferase that methylates both salicylic acid and benzoic acid. It is highly expressed in flowers, induced by biotic and abiotic stress and thought to be involved in direct defense mechanism.
AT4G32870	10.273	3.361	2.44e-31	unknown protein
AT1G62620	10.214	3.352	3.53e-29	flavin-containing monooxygenase family protein / FMO family protein
AT4G05100	10.192	3.349	7.03e-26	AtMYB74 (myb domain protein 74); DNA binding / transcription factor	Member of the R2R3 factor gene family.
AT2G38400	10.192	3.349	5.1e-43	AGT3 (ALANINE:GLYOXYLATE AMINOTRANSFERASE 3); alanine-glyoxylate transaminase/ catalytic/ pyridoxal phosphate binding / transaminase	alanine:glyoxylate aminotransferase 2 homolog (AGT3) mRNA,
AT3G03480	10.163	3.345	2.77e-20	CHAT (acetyl CoA:(Z)-3-hexen-1-ol acetyltransferase); acetyl CoA:(Z)-3-hexen-1-ol acetyltransferase
254414_at	10.114	3.338	9e-18	HSA32	HSA32 (HEAT-STRESS-ASSOCIATED 32); catalytic
AT3G29590	10.101	3.336	3.36e-17	AT5MAT; O-malonyltransferase/ transferase	At3g29590 (At5MAT) encodes a malonyl-CoA:anthocyanidin 5-O-glucoside-6"-O-malonyltransferase that is coordinately expressed with a epistatic 5-O-anthocyanidin glucosyltransferase (At4g14090). The enzyme is involved in the malonylation of anthocyanins in Arabidopsis.
AT5G66110	10.095	3.336	8.9e-19	metal ion binding
AT5G37550	10.079	3.333	0	unknown protein
AT3G03240	10.077	3.333	3.39e-07	esterase/lipase/thioesterase family protein
AT1G08630	10.057	3.33	5.53e-09	THA1 (Threonine Aldolase 1); aldehyde-lyase/ threonine aldolase	Encodes a threonine aldolase, involved in threonine degradation to glycine. Primarily expressed in seeds and seedlings.
AT3G49130	10.055	3.33	5.51e-14	RNA binding
AT3G03470	9.993	3.321	7.65e-21	CYP89A9; electron carrier/ heme binding / iron ion binding / monooxygenase/ oxygen binding	member of CYP89A
AT1G51140	9.945	3.314	0	basic helix-loop-helix (bHLH) family protein
AT1G80110	9.787	3.291	4.43e-29	ATPP2-B11 (ARABIDOPSIS THALIANA PHLOEM PROTEIN 2-B11); carbohydrate binding
AT3G16360	9.785	3.291	7.05e-07	AHP4 (HPT PHOSPHOTRANSMITTER 4); histidine phosphotransfer kinase/ transferase, transferring phosphorus-containing groups	Encodes AHP4, a histidine-containing phosphotransmitter involved in Histidine (His)-to-Aspartate (Asp) phosphorelay signal transduction. AHP4 is one of the six Arabidopsis thaliana histidine phosphotransfer proteins (AHPs). AHPs function as redundant positive regulators of cytokinin signaling. Members of the AHP gene family include: AT3G21510 (AHP1), AT3G29350 (AHP2), AT5G39340 (AHP3), AT3G16360 …
AT1G46768	9.774	3.289	2.37e-13	RAP2.1 (related to AP2 1); DNA binding / transcription factor	encodes a member of the DREB subfamily A-5 of ERF/AP2 transcription factor family (RAP2.1). The protein contains one AP2 domain. There are 16 members in this subfamily including RAP2.9 and RAP2.10.
AT4G19390	9.749	3.285	2.84e-35
AT5G42900	9.735	3.283	0.00074	unknown protein
AT3G59930	9.686	3.276	1.48e-12		Encodes a defensin-like (DEFL) family protein.
AT1G56600	9.679	3.275	3.77e-16	AtGolS2 (Arabidopsis thaliana galactinol synthase 2); transferase, transferring glycosyl groups / transferase, transferring hexosyl groups
AT1G11210	9.571	3.259	1.21e-06	unknown protein
AT2G42000	9.566	3.258	5.36e-08	plant EC metallothionein-like family 15 protein
AT3G24750	9.525	3.252	5.27e-22	unknown protein
AT5G14180	9.516	3.25	7e-05	MPL1 (MYZUS PERSICAE-INDUCED LIPASE 1); catalytic
AT1G53540	9.514	3.25	1.37e-06	17.6 kDa class I small heat shock protein (HSP17.6C-CI) (AA 1-156)
AT4G03320	9.506	3.249	1.58e-42	tic20-IV (TRANSLOCON AT THE INNER ENVELOPE MEMBRANE OF CHLOROPLASTS 20-IV)
AT3G16990	9.481	3.245	0	TENA/THI-4 family protein
AT5G22460	9.422	3.236	0	esterase/lipase/thioesterase family protein
AT1G15100	9.387	3.231	4.2e-19	RHA2A; protein binding / ubiquitin-protein ligase/ zinc ion binding	Encodes a putative RING-H2 finger protein RHA2a.
AT1G62710	9.384	3.23	2.8e-45	BETA-VPE (BETA VACUOLAR PROCESSING ENZYME); cysteine-type endopeptidase	Encodes a vacuolar processing enzyme belonging to a novel group of cysteine proteases that is expressed specifically in seeds and is essential for the proper processing of storage proteins.
AT1G70300	9.349	3.225	3.93e-27	KUP6; potassium ion transmembrane transporter	potassium transporter
AT1G10070	9.338	3.223	2.91e-17	ATBCAT-2 (ARABIDOPSIS THALIANA BRANCHED-CHAIN AMINO ACID TRANSAMINASE 2); branched-chain-amino-acid transaminase/ catalytic	Encodes a chloroplast branched-chain amino acid aminotransferase. Complements the yeast leu/iso-leu/val auxotrophy mutant.
AT3G53230	9.319	3.22	0	cell division cycle protein 48, putative / CDC48, putative
AT4G12410	9.276	3.214	4.81e-23	auxin-responsive family protein
AT1G08650	9.226	3.206	9.88e-27	PPCK1 (PHOSPHOENOLPYRUVATE CARBOXYLASE KINASE); kinase/ protein serine/threonine kinase	Encodes a phosphoenolpyruvate carboxylase kinase that is expressed at highest levels in leaves. Expression is induced by light.
AT1G05680	9.224	3.205	4.1e-12	UDP-glucoronosyl/UDP-glucosyl transferase family protein
AT5G16600	9.172	3.197	1.65e-24	MYB43 (myb domain protein 43); DNA binding / transcription factor	Encodes a putative transcription factor (MYB43).
AT5G13820	9.138	3.192	2.66e-15	TBP1 (TELOMERIC DNA BINDING PROTEIN 1); DNA binding / double-stranded telomeric DNA binding	Encodes a protein that specifically binds plant telomeric DNA repeats. It has a single Myb telomeric DNA-binding domain in C-terminus that prefers the sequence TTTAGGG.
AT4G34230	9.093	3.185	0	ATCAD5 (CINNAMYL ALCOHOL DEHYDROGENASE 5); cinnamyl-alcohol dehydrogenase	Encodes a catalytically active cinnamyl alcohol dehydrogenase which uses p-coumaryl aldehyde as a preferred substrate. It can also use sinapyl, caffeyl, coniferyl and d-hydroxyconiferyl aldehydes as substrates.
AT3G10910	9.051	3.178	4.92e-40	zinc finger (C3HC4-type RING finger) family protein
AT1G68570	9	3.17	0	proton-dependent oligopeptide transport (POT) family protein
AT5G02550	8.994	3.169	7.97e-19	unknown protein
AT2G36080	8.986	3.168	3.09e-14	DNA-binding protein, putative	Encodes a plant-specific B3 DNA-binding domain transcription factor. Has transcription repressor activity.
AT5G52310	8.976	3.166	2.51e-06	LTI78 (LOW-TEMPERATURE-INDUCED 78)	cold regulated gene, the 5' region of cor78 has cis-acting regulatory elements that can impart cold-regulated gene expression
AT5G02420	8.954	3.163	3.95e-31	unknown protein
AT5G49700	8.921	3.157	6.88e-16	DNA-binding protein-related
AT1G72770	8.899	3.154	1.2e-29	HAB1 (HOMOLOGY TO ABI1); catalytic/ protein serine/threonine phosphatase	mutant has ABA hypersensitive inhibition of seed germination; Protein Phosphatase 2C
AT5G15240	8.869	3.149	4.08e-35	amino acid transporter family protein
AT3G17180	8.866	3.148	9.82e-13	scpl33 (serine carboxypeptidase-like 33); serine-type carboxypeptidase
AT3G14560	8.861	3.147	1.24e-41	unknown protein
AT5G04380	8.86	3.147	7.16e-08	S-adenosyl-L-methionine:carboxyl methyltransferase family protein
AT1G21400	8.838	3.144	0	2-oxoisovalerate dehydrogenase, putative / 3-methyl-2-oxobutanoate dehydrogenase, putative / branched-chain alpha-keto acid dehydrogenase E1 alpha subunit, putative
AT3G28290	8.777	3.134	6.88e-18	AT14A	Encodes a protein with sequence similarity to integrins. Localized to the cytoplasm and plasma membrane. Expressed in all tissues assayed.
AT2G17500	8.769	3.132	2.69e-17	auxin efflux carrier family protein
AT3G57540	8.766	3.132	4.67e-16	remorin family protein
AT4G12430	8.755	3.13	8.92e-28	trehalose-6-phosphate phosphatase, putative
AT3G27270	8.675	3.117	1.56e-14
AT5G04000	8.667	3.115	4.11e-12	unknown protein
AT5G42290	8.634	3.11	1.94e-25	transcription activator-related
AT3G09910	8.624	3.108	1.06e-22	ATRABC2B (ARABIDOPSIS RAB GTPASE HOMOLOG C2B); ATP binding / GTP binding / transcription factor binding
AT2G29300	8.605	3.105	1.01e-20	tropinone reductase, putative / tropine dehydrogenase, putative
AT2G45210	8.604	3.105	2.12e-15	auxin-responsive protein-related
AT2G39800	8.575	3.1	0	P5CS1 (DELTA1-PYRROLINE-5-CARBOXYLATE SYNTHASE 1); delta1-pyrroline-5-carboxylate synthetase	encodes a delta1-pyrroline-5-carboxylate synthase that catalyzes the rate-limiting enzyme in the biosynthesis of proline. Gene is expressed in reproductive organs and tissues under non-stress conditions but in the whole plant under water-limiting condition. Expression is also induced by abscisic acid and salt stress in a light-dependent manner. P5CS1 appears to be involved in salt stress response…
AT5G01600	8.57	3.099	0	ATFER1; ferric iron binding / iron ion binding	Encodes a ferretin protein that is targeted to the chloroplast. Member of a Ferritin gene family. Gene expression is induced in response to iron overload and by nitric oxide. Expression of the gene is downregulated in the presence of paraquat, an inducer of photoxidative stress.
AT5G62150	8.548	3.096	1.27e-32	peptidoglycan-binding LysM domain-containing protein
AT4G34710	8.546	3.095	9.2e-38	ADC2 (ARGININE DECARBOXYLASE 2); arginine decarboxylase	encodes a arginine decarboxylase (ADC), a rate-limiting enzyme that catalyzes the first step of polyamine (PA) biosynthesis via ADC pathway in Arabidopsis thaliana. Arabidopsis genome has two ADC paralogs, ADC1 and ADC2. ADC2 is stress-inducible (osmotic stress). Double mutant analysis showed that ADC genes are essential for the production of PA, and are required for normal seed development. Over…
AT4G37150	8.494	3.086	7.92e-20	MES9 (METHYL ESTERASE 9); hydrolase, acting on ester bonds / methyl indole-3-acetate esterase/ methyl jasmonate esterase/ methyl salicylate esterase	Encodes a protein shown to have carboxylesterase activity, methyl salicylate esterase activity, methyl jasmonate esterase activity, and methyl IAA esterase activity in vitro. MES9 appears to be involved in MeSA hydrolysis in planta. Expression of MES9 can restore systemic acquired resistance in SAR-deficient tobacco plants. This protein does not act on MeGA4, or MEGA9 in vitro.
AT5G45630	8.44	3.077	0	unknown protein
AT5G04370	8.426	3.075	4.21e-27	NAMT1; S-adenosylmethionine-dependent methyltransferase	A member of the Arabidopsis SABATH methyltransferase gene family. Encodes NAMT1, a methyltransferase that methylates nicotinic acid.
AT5G19875	8.403	3.071	2.56e-24	unknown protein
AT1G47960	8.314	3.056	0	C/VIF1 (CELL WALL / VACUOLAR INHIBITOR OF FRUCTOSIDASE 1); enzyme inhibitor/ pectinesterase/ pectinesterase inhibitor	Plant cell wall (CWI) and vacuolar invertases (VI) play important roles in carbohydrate metabolism, stress responses and sugar signaling.
AT1G74010	8.303	3.054	4.52e-10	strictosidine synthase family protein
AT5G03210	8.261	3.046	3.48e-38	unknown protein
AT4G27410	8.253	3.045	0	RD26 (RESPONSIVE TO DESICCATION 26); transcription activator/ transcription factor	Encodes a NAC transcription factor induced in response to dessication. It is localized to the nucleus and acts as a transcriptional activator in ABA-mediated dehydration response.
AT3G17110	8.236	3.042	1.16e-18
AT4G26080	8.211	3.038	8.65e-24	ABI1 (ABA INSENSITIVE 1); calcium ion binding / protein serine/threonine phosphatase	Involved in abscisic acid (ABA) signal transduction. Negative regulator of ABA promotion of stomatal closure.
AT2G12290	8.139	3.025	6.05e-07
AT5G67080	8.124	3.022	1.21e-15	MAPKKK19; ATP binding / kinase/ protein kinase/ protein serine/threonine kinase	member of MEKK subfamily
AT4G34000	8.047	3.009	2.49e-16	ABF3 (ABSCISIC ACID RESPONSIVE ELEMENTS-BINDING FACTOR 3); DNA binding / protein binding / transcription activator/ transcription factor	Encodes an ABA-responsive element-binding protein with similarity to transcription factors that is expressed in response to stress and abscisic acid.
AT2G29350	8.013	3.002	9.07e-06	SAG13; alcohol dehydrogenase/ oxidoreductase	senescence-associated gene SAG13 encoding a short-chain alcohol dehydrogenase
AT1G30500	8.008	3.001	8.51e-43	NF-YA7 (NUCLEAR FACTOR Y, SUBUNIT A7); specific transcriptional repressor/ transcription factor
AT2G18050	7.989	2.998	1.1e-07	HIS1-3 (HISTONE H1-3); DNA binding / nucleosomal DNA binding	encodes a structurally divergent linker histone whose gene expression is induced by dehydration and ABA.
AT4G39210	7.977	2.996	4.62e-44	APL3; glucose-1-phosphate adenylyltransferase	Encodes the large subunit of ADP-Glucose Pyrophosphorylase which catalyzes the first, rate limiting step in starch biosynthesis. The large subunit plays a regulatory role whereas the small subunit (ApS) is the catalytic isoform. Four isoforms (ApL1-4) have been identified. ApL3 is the major large subunit isoform present in inflorescences, fruits and roots.
AT4G18980	7.93	2.987	6.14e-29	unknown protein
AT4G37320	7.915	2.985	7.69e-12	CYP81D5; electron carrier/ heme binding / iron ion binding / monooxygenase/ oxygen binding	member of CYP81D
AT5G65280	7.897	2.981	0	GCL1 (GCR2-LIKE 1); catalytic	Encodes a protein with reported similarity to GCR2 a putative G protein coupled receptor thought to be an ABA receptor. Loss of function mutations in GCL1 show no ABA response defects based on assays of seed germination and seedling development.GCL1 also has similarity to LANCL1 and LANCL2, human homologs of bacterial lanthionine synthetase.
AT5G51990	7.811	2.966	6.59e-13	CBF4 (C- REPEAT-BINDING FACTOR 4); DNA binding / transcription activator/ transcription factor	encodes a member of the DREB subfamily A-1 of ERF/AP2 transcription factor family (CBF4). The protein contains one AP2 domain. There are six members in this subfamily, including CBF1, CBF2, and CBF3. This gene is involved in response to drought stress and abscisic acid treatment, but not to low temperature.
AT5G59330	7.809	2.965	6.32e-13	lipid binding
AT1G10690	7.708	2.946	7.91e-16	unknown protein
AT3G14280	7.7	2.945	2.19e-18	unknown protein
AT2G42790	7.664	2.938	4.12e-27	CSY3 (citrate synthase 3); citrate (SI)-synthase	Encodes a peroxisomal citrate synthase that is expressed throughout seedling and shoot development.
AT5G07990	7.62	2.93	6.39e-13	TT7 (TRANSPARENT TESTA 7); flavonoid 3'-monooxygenase/ oxygen binding	Required for flavonoid 3' hydroxylase activity.
AT4G10955	7.571	2.92	0	lipase class 3 family protein
AT3G17000	7.56	2.918	0	UBC32 (ubiquitin-conjugating enzyme 32); ubiquitin-protein ligase
AT5G09640	7.543	2.915	1.81e-15	SCPL19; serine-type carboxypeptidase/ sinapoyltransferase	encodes a serine carboxypeptidase-like (SCPL) protein. Mutants accumulate sinapoylglucose instead of sinapoylcholine, and have increased levels of choline and decreased activity of the enzyme sinapoylglucose:choline sinapoyltransferase.
AT1G65890	7.534	2.913	2.96e-11	AAE12 (ACYL ACTIVATING ENZYME 12); catalytic
AT3G03520	7.434	2.894	1.01e-23	phosphoesterase family protein
AT2G46270	7.294	2.867	0	GBF3 (G-BOX BINDING FACTOR 3); sequence-specific DNA binding / transcription factor	encodes a bZIP G-box binding protein whose expression is induced by ABA. It has been shown to bind to Adh that contains the G-box and is induced by cold and water deprivation. GBF3 has been shown to be expressed mostly in the root and dark-grown leaves. GBF3 can act as homodimers and as heterodimers with GFB1, GBF2 and GBF4. In addition, GBF3¡¯s DNA binding activity is enhanced by GIP1, GPRI1 and…
AT1G74020	7.292	2.866	0	SS2 (STRICTOSIDINE SYNTHASE 2); strictosidine synthase	Encodes AtSS-2 strictosidine synthase.
AT5G03230	7.269	2.862	1.48e-08	unknown protein
AT3G48350	7.267	2.861	4.2e-45	cysteine proteinase, putative
AT5G37540	7.265	2.861	1.11e-38	aspartyl protease family protein
AT1G29680	7.262	2.86	1.48e-09	unknown protein
AT4G19230	7.234	2.855	7.9e-43	CYP707A1; (+)-abscisic acid 8'-hydroxylase/ oxygen binding	Encodes a protein with ABA 8'-hydroxylase activity, involved in ABA catabolism. Member of the CYP707A gene family. CYP707A1 appears to play an important role in determining the ABA levels in dry seeds. Gene involved in postgermination growth. Overexpression of CYP707A1 leads to a decrease in ABA levels and a reduction in after-ripening period to break dormancy.
AT3G22840	7.225	2.853	1.45e-18	ELIP1 (EARLY LIGHT-INDUCABLE PROTEIN); chlorophyll binding	Encodes an early light-inducible protein.
AT3G14440	7.219	2.852	3.36e-19	NCED3 (NINE-CIS-EPOXYCAROTENOID DIOXYGENASE 3); 9-cis-epoxycarotenoid dioxygenase	Encodes 9-<i>cis</i>-epoxycarotenoid dioxygenase, a key enzyme in the biosynthesis of abscisic acid. Regulated in response to drought and salinity. Expressed in roots, flowers and seeds. Localized to the chloroplast stroma and thylakoid membrane.
AT1G13990	7.195	2.847	1.87e-22	unknown protein
AT5G41040	7.194	2.847	9.54e-07	transferase family protein
AT2G38340	7.19	2.846	5.94e-15	AP2 domain-containing transcription factor, putative (DRE2B)	encodes a member of the DREB subfamily A-2 of ERF/AP2 transcription factor family. The protein contains one AP2 domain. There are eight members in this subfamily including DREB2A AND DREB2B that are involved in response to drought.
AT5G39610	7.143	2.837	2.67e-17	ATNAC6 (ARABIDOPSIS NAC DOMAIN CONTAINING PROTEIN 6); protein heterodimerization/ protein homodimerization/ transcription factor	Encodes a NAC-domain transcription factor. Positively regulates aging-induced cell death and senescence in leaves. This gene is upregulated in response to salt stress in wildtype as well as NTHK1 transgenic lines although in the latter case the induction was drastically reduced. It was also upregulated by ABA, ACC and NAA treatment, although in the latter two cases, the induction occurred relativ…
AT4G12290	7.142	2.836	1.39e-12	amine oxidase/ copper ion binding / quinone binding
AT4G25580	7.141	2.836	6.45e-28	stress-responsive protein-related
AT2G34610	7.121	2.832	7e-05	unknown protein
AT4G13560	7.12	2.832	6.16e-06	UNE15 (unfertilized embryo sac 15)
AT4G25480	7.097	2.827	7e-05	DREB1A (DEHYDRATION RESPONSE ELEMENT B1A); DNA binding / transcription activator/ transcription factor	encodes a member of the DREB subfamily A-1 of ERF/AP2 transcription factor family (CBF3). The protein contains one AP2 domain. There are six members in this subfamily, including CBF1, CBF2, and CBF3. This gene is involved in response to low temperature and abscisic acid.
AT5G57910	7.092	2.826	2.43e-38	unknown protein
AT4G37990	7.077	2.823	2.85e-17	ELI3-2 (ELICITOR-ACTIVATED GENE 3-2); aryl-alcohol dehydrogenase/ mannitol dehydrogenase	Encodes an aromatic alcohol:NADP+ oxidoreductase whose mRNA levels are increased in response to treatment with a variety of phytopathogenic bacteria. Though similar to mannitol dehydrogenases, this enzyme does not have mannitol dehydrogenase activity.
AT1G79270	7.076	2.823	0	ECT8 (evolutionarily conserved C-terminal region 8)
AT5G37300	7.066	2.821	9e-05	WSD1; diacylglycerol O-acyltransferase/ long-chain-alcohol O-fatty-acyltransferase	Encodes a bifunctional enzyme, wax ester synthase (WS) and diacylglycerol acyltransferase (DGAT). In vitro assay indicated a ratio of 10.9 between its WS and DGAT activities. Both mutant and in vivo expression/analysis in yeast studies indicated a role in wax biosynthesis.
AT2G37760	7.059	2.82	0	aldo/keto reductase family protein
AT3G30460	7.055	2.819	3.8e-09	zinc finger (C3HC4-type RING finger) family protein
AT3G58540	7.052	2.818	2.59e-19	unknown protein
AT5G37260	7.015	2.81	0.00041	RVE2 (REVEILLE 2); DNA binding / transcription factor	Encodes a MYB family transcription factor Circadian 1 (CIR1). Involved in circadian regulation in Arabidopsis.
AT2G15480	7.007	2.809	9.2e-14	UGT73B5 (UDP-glucosyl transferase 73B5); UDP-glucosyltransferase/ UDP-glycosyltransferase/ quercetin 3-O-glucosyltransferase/ transferase, transferring glycosyl groups
AT5G66170	6.995	2.806	2.11e-20
AT4G16750	6.992	2.806	1.83e-07	DRE-binding transcription factor, putative	encodes a member of the DREB subfamily A-4 of ERF/AP2 transcription factor family. The protein contains one AP2 domain. There are 17 members in this subfamily including TINY.
AT3G20250	6.974	2.802	3.9e-21	APUM5 (Arabidopsis Pumilio 5); RNA binding / binding
AT5G58380	6.95	2.797	1.72e-38	SIP1 (SOS3-INTERACTING PROTEIN 1); ATP binding / kinase/ protein kinase/ protein serine/threonine kinase	Encodes a CBL-interacting protein kinase with similarity to SOS protein kinase.
AT3G49210	6.919	2.791	2.38e-31	unknown protein
AT1G73260	6.919	2.791	4.83e-07	trypsin and protease inhibitor family protein / Kunitz family protein
AT1G17745	6.887	2.784	8.67e-15	PGDH (3-PHOSPHOGLYCERATE DEHYDROGENASE); phosphoglycerate dehydrogenase	encodes a 3-Phosphoglycerate dehydrogenase
AT1G63380	6.873	2.781	2.41e-14	binding / catalytic/ oxidoreductase
AT4G23493	6.86	2.778	8.27e-11	unknown protein
AT2G38465	6.816	2.769	1.83e-07	unknown protein
AT1G52080	6.804	2.766	0	AR791; actin binding	unknown function
AT3G04070	6.797	2.765	8.41e-44	anac047 (Arabidopsis NAC domain containing protein 47); transcription factor
AT4G17280	6.793	2.764	1.45e-11
AT2G16890	6.782	2.762	1.69e-07	UDP-glucoronosyl/UDP-glucosyl transferase family protein
AT1G53100	6.78	2.761	7.01e-08	acetylglucosaminyltransferase
AT5G09520	6.773	2.76	7e-05	hydroxyproline-rich glycoprotein family protein
AT3G03310	6.764	2.758	1.22e-30	lecithin:cholesterol acyltransferase family protein / LACT family protein
AT1G01520	6.746	2.754	2.62e-19	myb family transcription factor
AT3G05640	6.725	2.75	8.17e-21	protein phosphatase 2C, putative / PP2C, putative
AT3G62090	6.721	2.749	2.95e-12	PIL2 (PHYTOCHROME INTERACTING FACTOR 3-LIKE 2); protein binding / transcription factor	encodes a novel Myc-related bHLH transcription factor, which physically associated with APRR1/TOC1 and is a member of PIF3 transcription factor family.
AT5G67310	6.701	2.744	7.13e-13	CYP81G1; electron carrier/ heme binding / iron ion binding / monooxygenase/ oxygen binding	member of CYP81G
AT2G47780	6.698	2.744	1.4e-44	rubber elongation factor (REF) protein-related
AT1G01470	6.671	2.738	1.67e-42	LEA14 (LATE EMBRYOGENESIS ABUNDANT 14)	Encodes late-embryogenesis abundant protein whose mRNA levels are induced in response to wounding and light stress. Might be involved in protection against dessication.
AT3G51240	6.643	2.732	1.92e-12	F3H (FLAVANONE 3-HYDROXYLASE); naringenin 3-dioxygenase	Encodes flavanone 3-hydroxylase that is coordinately expressed with chalcone synthase and chalcone isomerases. Regulates flavonoid biosynthesis.
AT1G69490	6.622	2.727	3.79e-26	NAP (NAC-like, activated by AP3/PI); transcription factor	Encodes a member of the NAC transcription factor gene family. It is expressed in floral primordia and upregulated by AP3 and PI. Its expression is associated with leaf senescence.
AT2G47190	6.615	2.726	1.48e-21	MYB2 (MYB DOMAIN PROTEIN 2); DNA binding / calmodulin binding / transcription activator/ transcription factor	Encodes a MYB transcription factor that possesses an R2R3 MYB DNA binding domain and is known to regulate the expression of salt- and dehydration-responsive genes. Has been shown to bind calmodulin.
AT5G01720	6.593	2.721	1.33e-36	F-box family protein (FBL3)
AT4G31240	6.587	2.72	1.2e-15
AT3G44880	6.57	2.716	0	ACD1 (ACCELERATED CELL DEATH 1); iron-sulfur cluster binding / pheophorbide a oxygenase	Encodes a pheide a oxygenase (PAO). Accelerated cell death (acd1) mutants show rapid, spreading necrotic responses to both virulent and avirulent Pseudomonas syringae pv. maculicola or pv. tomato pathogens and to ethylene.
AT4G37370	6.56	2.714	1.41e-07	CYP81D8; electron carrier/ heme binding / iron ion binding / monooxygenase/ oxygen binding	member of CYP81D
AT3G06810	6.528	2.707	9.39e-14	IBR3 (IBA-RESPONSE 3); acyl-CoA dehydrogenase/ oxidoreductase	Encodes a protein with similarity to acyl-CoA dehydrogenases. Mutations in IBR3 render plants resistant to indole-3-butryic acid, a putative storage form of the biologically active auxin IAA (indole-3-acetic acid). IBR3 is hypothesized to carry out the second step in a &#946;-oxidation-like process of IBA metabolism in Arabidopsis. Though its subcellular location has not been determined, IBR3 has…
AT4G14220	6.486	2.697	8.48e-20	RHF1A (RING-H2 GROUP F1A); protein binding / ubiquitin-protein ligase/ zinc ion binding	encodes a RING-type E3 ubiquitin ligase implicated in gametogenesis. RHF1a can interact with the cell cycle inhibitor ICK4/KRP6 in vitro. It apppears to target ICK4KRP6 for degradation following meiosis in order to allow the mitoses associated with megagametogenesis and microgametogenesis to occur. RHF1a is expressed in the carpels throughout floral development. It is expressed in various tissues…
AT4G22820	6.461	2.692	0	zinc finger (AN1-like) family protein
AT3G55940	6.448	2.689	1.06e-28	phosphoinositide-specific phospholipase C, putative
AT1G05510	6.445	2.688	0.00054		Protein is tyrosine-phosphorylated and its phosphorylation state is modulated in response to ABA in Arabidopsis thaliana seeds.
AT3G48510	6.414	2.681	5.71e-14	unknown protein
AT1G58360	6.391	2.676	0	AAP1 (AMINO ACID PERMEASE 1); amino acid transmembrane transporter/ neutral amino acid transmembrane transporter	Encodes AAP1 (amino acid permease 1), a neutral amino acid transporter expressed in seeds. Functions in amino acid uptake into embryos.
AT2G40080	6.39	2.676	1e-05	ELF4 (EARLY FLOWERING 4)	Encodes a novel nuclear 111 amino-acid phytochrome-regulated component of a negative feedback loop involving the circadian clock central oscillator components CCA1 and LHY. ELF4 is necessary for light-induced expression of both CCA1 and LHY, and conversely, CCA1 and LHY act negatively on light-induced ELF4 expression. ELF4 promotes clock accuracy and is required for sustained rhythms in the absen…
AT4G36600	6.379	2.673	4.74e-12
AT5G09930	6.374	2.672	5.48e-08	ATGCN2; transporter	member of GCN subfamily
AT2G34810	6.367	2.671	0	FAD-binding domain-containing protein
AT2G23910	6.36	2.669	0.00064	cinnamoyl-CoA reductase-related
AT3G62590	6.356	2.668	0	lipase class 3 family protein
AT1G09530	6.351	2.667	2e-30	PIF3 (PHYTOCHROME INTERACTING FACTOR 3); DNA binding / protein binding / transcription factor/ transcription regulator	Transcription factor interacting with photoreceptors phyA and phyB. Forms a ternary complex in vitro with G-box element of the promoters of LHY, CCA1. Acts as a negative regulator of phyB signalling. It degrades rapidly after irradiation of dark grown seedlings in a process controlled by phytochromes. Does not play a significant role in controlling light input and function of the circadian clockw…
AT1G07040	6.335	2.663	2.4e-17	unknown protein
AT5G06510	6.323	2.661	0.0002	NF-YA10 (NUCLEAR FACTOR Y, SUBUNIT A10); transcription factor
AT1G68620	6.317	2.659	1.8e-15	hydrolase
AT3G20100	6.284	2.652	8.74e-24	CYP705A19; electron carrier/ heme binding / iron ion binding / monooxygenase/ oxygen binding	member of CYP705A
AT5G49690	6.282	2.651	0.00023	UDP-glucoronosyl/UDP-glucosyl transferase family protein
AT1G23040	6.266	2.648	9.46e-12	hydroxyproline-rich glycoprotein family protein
AT2G46940	6.203	2.633	1.98e-11	unknown protein
AT5G47550	6.201	2.632	0	cysteine protease inhibitor, putative / cystatin, putative
AT3G49120	6.192	2.63	0	PRXCB (PEROXIDASE CB); peroxidase	Class III peroxidase Perx34. Expressed in roots, leaves and stems. Located in the cell wall. Involved in cell elongation. Expression activated by light. May play a role in generating H2O2 during defense response.
AT4G33980	6.19	2.63	2e-05	unknown protein
AT5G42500	6.167	2.625	8.58e-06	disease resistance-responsive family protein
AT4G23050	6.148	2.62	2.79e-25	protein kinase, putative
AT5G13080	6.142	2.619	0.00093	WRKY75; transcription factor	WRKY75 is one of several transcription factors induced during Pi deprivation. It is nuclear localized and regulated differentially during Pi starvation. RNAi mediated suppression of WRKY75 made the plants more susceptible to Pi stress as indicated by the higher accumulation of anthocyanin during Pi starvation.
AT1G22370	6.114	2.612	1.4e-40	AtUGT85A5 (UDP-glucosyl transferase 85A5); glucuronosyltransferase/ transferase, transferring glycosyl groups
AT3G11050	6.114	2.612	5.55e-08	ATFER2 (ferritin 2); binding / ferric iron binding / oxidoreductase/ transition metal ion binding
AT2G22420	6.092	2.607	4.34e-30	peroxidase 17 (PER17) (P17)
AT1G76790	6.08	2.604	6.18e-15	O-methyltransferase family 2 protein
AT4G09610	6.071	2.602	1.25e-06	GASA2 (GAST1 PROTEIN HOMOLOG 2)
266155_at	6.071	2.602	2.03e-25	CYP89A5	CYP89A5; electron carrier/ heme binding / iron ion binding / monooxygenase/ oxygen binding
AT5G60910	6.067	2.601	2.18e-15	AGL8 (agamous-like 8); transcription factor	MADS box gene negatively regulated by APETALA1
AT1G15960	6.061	2.6	1.99e-10	NRAMP6; inorganic anion transmembrane transporter/ metal ion transmembrane transporter	member of Nramp2 family
AT1G19200	6.058	2.599	8e-05	senescence-associated protein-related
AT1G67360	6.047	2.596	1.35e-25	rubber elongation factor (REF) family protein
AT1G30220	6.033	2.593	3.98e-13	INT2 (INOSITOL TRANSPORTER 2); carbohydrate transmembrane transporter/ sugar:hydrogen symporter
AT5G04250	6.009	2.587	1.2e-35	OTU-like cysteine protease family protein
AT3G23920	5.962	2.576	6.12e-26	BAM1 (BETA-AMYLASE 1); beta-amylase	Encodes a chloroplast beta-amylase. Is necessary for leaf starch breakdown in the absence of BAM3.
AT3G19390	5.962	2.576	3.73e-21	cysteine proteinase, putative / thiol protease, putative
AT1G55760	5.939	2.57	1.76e-23	BTB/POZ domain-containing protein
AT3G57680	5.933	2.569	1.79e-31	peptidase S41 family protein
AT3G01100	5.928	2.567	8.15e-35	HYP1 (HYPOTHETICAL PROTEIN 1)	unknown protein, has cDNAs and ESTs associated to it
AT1G67300	5.917	2.565	4.13e-28	hexose transporter, putative
AT5G45690	5.905	2.562	0.00038	unknown protein
AT5G45890	5.888	2.558	0.00058	SAG12 (SENESCENCE-ASSOCIATED GENE 12); cysteine-type peptidase	Senescence-associated gene 12 (SAG12) encoding a cysteine protease influenced by cytokinin, auxin, and sugars.Localized to special vacuole found during senescence called senescence associated vacuoles which are different from central vacuole in the tonoplast composition and pH.
AT5G13580	5.862	2.551	3.45e-06	ABC transporter family protein
AT2G42540	5.842	2.546	1.35e-07	COR15A (COLD-REGULATED 15A)	A cold-regulated gene whose product is targeted to the chloroplast and constitutive expression increases freezing tolerance in protoplasts in vitro and chloroplasts in vivo. NMR and x-ray diffraction studies suggest that COR15a alters the intrinsic curvature of the inner membrane of chloroplast envelope.
AT3G59820	5.828	2.543	2.24e-08	calcium-binding mitochondrial protein-related
AT3G03440	5.823	2.542	5.57e-18	armadillo/beta-catenin repeat family protein
AT5G22860	5.792	2.534	0	serine carboxypeptidase S28 family protein
AT5G04660	5.788	2.533	1.15e-19	CYP77A4; electron carrier/ heme binding / iron ion binding / monooxygenase/ oxygen binding	encodes a protein with cytochrome P450 domain
AT5G53590	5.783	2.532	0	auxin-responsive family protein
AT5G47060	5.763	2.527	3.94e-18	senescence-associated protein-related
AT4G15610	5.757	2.525	3.02e-09	integral membrane family protein
AT2G45220	5.719	2.516	0.00036	pectinesterase family protein
AT1G75400	5.699	2.511	1.46e-16	protein binding / zinc ion binding
AT5G51760	5.675	2.505	1.8e-10	AHG1 (ABA-hypersensitive germination 1); catalytic/ protein serine/threonine phosphatase	Encodes AHG1 (ABA-hypersensitive germination 1), a putative protein phosphatase 2C (PP2C). Expressed in seeds. AHG1 functions in seed development and germination.
AT4G18280	5.675	2.505	5e-28	glycine-rich cell wall protein-related
AT1G23800	5.645	2.497	4.93e-20	ALDH2B7; 3-chloroallyl aldehyde dehydrogenase/ aldehyde dehydrogenase (NAD)	Encodes a mitochondrial aldehyde dehydrogenase; nuclear gene for mitochondrial product.
AT5G02640	5.627	2.492	5e-05	unknown protein
AT4G38060	5.602	2.486	2.21e-40	unknown protein
AT1G24070	5.582	2.481	1.32e-11	ATCSLA10; cellulose synthase/ transferase, transferring glycosyl groups	encodes a gene similar to cellulose synthase
AT3G06420	5.534	2.468	1.49e-14	ATG8H (autophagy 8h); microtubule binding
AT3G60690	5.527	2.466	1.1e-30	auxin-responsive family protein
AT4G00700	5.516	2.464	1e-05	C2 domain-containing protein
AT4G33540	5.514	2.463	3.95e-21	metallo-beta-lactamase family protein
AT1G02470	5.514	2.463	4.5e-10
AT5G07080	5.495	2.458	6.57e-37	transferase family protein
AT4G35790	5.495	2.458	2.82e-29	ATPLDDELTA; phospholipase D	Encodes a protein with phospholipase D activity. Involved in phospolipase metabolism. Mutants are affected in hydrogen peroxide mediated cell death.
AT1G54570	5.494	2.458	7.31e-13	esterase/lipase/thioesterase family protein
AT2G47180	5.489	2.457	3.46e-15	AtGolS1 (Arabidopsis thaliana galactinol synthase 1); transferase, transferring glycosyl groups / transferase, transferring hexosyl groups
AT5G62490	5.483	2.455	2.57e-12	ATHVA22B	Part of the AtHVA22 family. Protein expression is ABA- and stress-inducible.
AT5G57900	5.483	2.455	0	SKIP1 (SKP1 INTERACTING PARTNER 1); protein binding	F-box protein, interacts with SKP1/ASK1 subunit of SCF ubiquitin ligase in a glucose-dependent manner
AT1G03070	5.47	2.451	2.58e-14	glutamate binding
AT5G37500	5.455	2.448	1.01e-09	GORK (GATED OUTWARDLY-RECTIFYING K+ CHANNEL); cyclic nucleotide binding / inward rectifier potassium channel/ outward rectifier potassium channel	encodes a guard cell outward potassium channel. Mutants have increased water consumption and limited stomatal closure in response to abscisic and jasmonic acids. It forms a heteromeric K(out) channels with SKOR. The gene is expressed ubiquitously in root and the vasculature and guard cells of leaves. Expression is suppressed during agrobacterium-induced tumor formation and increased in response t…
AT2G31945	5.454	2.447	8.6e-12	unknown protein
AT3G03320	5.448	2.446	3.27e-20
AT5G23050	5.447	2.445	3.89e-15	AAE17 (ACYL-ACTIVATING ENZYME 17); catalytic/ ligase
AT5G17860	5.439	2.443	1.66e-30	CAX7 (calcium exchanger 7); calcium:sodium antiporter/ cation:cation antiporter
AT4G30450	5.438	2.443	1.42e-10	glycine-rich protein
AT1G29330	5.436	2.443	3.57e-24	ERD2 (ENDOPLASMIC RETICULUM RETENTION DEFECTIVE 2); KDEL sequence binding / receptor	Encodes a protein similar in sequence to animal and yeast endoplasmic reticulum retention signal receptor. This protein can functionally complement the yeast homologue. Transcript is detected in flower buds, stems, root, and leaves.
AT3G09390	5.422	2.439	1.11e-21	MT2A (METALLOTHIONEIN 2A); copper ion binding	metallothionein, binds to and detoxifies excess copper and other metals, limiting oxidative damage
AT2G21620	5.422	2.439	2.67e-22	RD2	Encodes gene that is induced in response to dessication; mRNA expression is seen 10 and 24 hrs after start of dessication treatment.
AT1G54020	5.42	2.438	2.43e-06	myrosinase-associated protein, putative
AT2G38820	5.415	2.437	7.25e-32	unknown protein
AT5G17050	5.413	2.436	6.82e-41	UGT78D2 (UDP-GLUCOSYL TRANSFERASE 78D2); UDP-glycosyltransferase/ anthocyanidin 3-O-glucosyltransferase/ quercetin 3-O-glucosyltransferase/ transferase, transferring glycosyl groups	The At5g17050 encodes a anthocyanidin 3-O-glucosyltransferase which specifically glucosylates the 3-position of the flavonoid C-ring. Anthocyanidins such as cyanidin and pelargonidin as well as flavonols such as kaempferol and quercetin are accepted substrates.
AT1G07720	5.409	2.435	0	KCS3 (3-KETOACYL-COA SYNTHASE 3); acyltransferase/ catalytic/ transferase, transferring acyl groups other than amino-acyl groups	Encodes KCS3, a member of the 3-ketoacyl-CoA synthase family involved in the biosynthesis of VLCFA (very long chain fatty acids).
AT4G21680	5.396	2.432	2.23e-11	proton-dependent oligopeptide transport (POT) family protein
AT2G41000	5.396	2.432	2e-05	heat shock protein binding
AT4G17550	5.38	2.428	1.47e-15	transporter-related
AT4G31860	5.378	2.427	0	protein phosphatase 2C, putative / PP2C, putative
AT3G48520	5.373	2.426	8.92e-14	CYP94B3; electron carrier/ heme binding / iron ion binding / monooxygenase/ oxygen binding	member of CYP94B
AT2G22510	5.326	2.413	0.00011	hydroxyproline-rich glycoprotein family protein
AT5G13750	5.321	2.412	1.51e-23	ZIFL1 (ZINC INDUCED FACILITATOR-like 1); tetracycline:hydrogen antiporter
AT1G62510	5.304	2.407	2.31e-19	protease inhibitor/seed storage/lipid transfer protein (LTP) family protein
AT5G07920	5.287	2.403	6.72e-09	DGK1 (DIACYLGLYCEROL KINASE1); calcium ion binding / diacylglycerol kinase	diacylglycerol kinase
AT5G40020	5.281	2.401	4.12e-07	pathogenesis-related thaumatin family protein
AT1G66830	5.273	2.399	3.39e-13	leucine-rich repeat transmembrane protein kinase, putative
AT2G38530	5.265	2.396	3.06e-09	LTP2 (LIPID TRANSFER PROTEIN 2); lipid binding	Involved in lipid transfer between membranes. Belongs to a family of Lipid transfer proteins. Sequence similarity to other plant/Arabidopsis LPT genes but highest similarity to LPT1. Stress and pathogen-inducible motifs found in the upstream region. Expressed in flower, leaves and siliques but absent in roots. Predicted to be a member of PR-14 pathogenesis-related protein family with the followin…
AT2G21510	5.251	2.393	3e-05	DNAJ heat shock N-terminal domain-containing protein
AT3G12500	5.238	2.389	1.04e-10	ATHCHIB (ARABIDOPSIS THALIANA BASIC CHITINASE); chitinase	encodes a basic chitinase involved in ethylene/jasmonic acid mediated signalling pathway during systemic acquired resistance based on expression analyses.
AT1G63010	5.23	2.387	1.16e-32	SPX (SYG1/Pho81/XPR1) domain-containing protein
AT1G79520	5.225	2.386	9.58e-43	cation efflux family protein
AT1G69610	5.215	2.383	1.21e-23	structural constituent of ribosome
AT4G13800	5.18	2.373	0	permease-related
AT1G21790	5.18	2.373	6.52e-42
AT2G30550	5.173	2.371	0	lipase class 3 family protein
AT1G73010	5.169	2.37	5.57e-11	phosphatase
AT3G61630	5.164	2.368	3.97e-16	CRF6 (CYTOKININ RESPONSE FACTOR 6); DNA binding / transcription factor	CRF6 encodes one of the six cytokinin response factors. CRF5 belongs to the AP2/ERF superfamily of the transcriptional factors. CRF proteins rapidly relocalize to the nucleus in response to cytokinin. Analysis of loos-of-function mutants revealed that the CRFs function redundantly to regulate the development of embryos, cotyledons and leaves.
AT3G20660	5.148	2.364	9.3e-15	AtOCT4 (Arabidopsis thaliana ORGANIC CATION/CARNITINE TRANSPORTER4); carbohydrate transmembrane transporter/ sugar:hydrogen symporter
AT3G20300	5.141	2.362	2.08e-34	unknown protein
AT1G01720	5.14	2.362	9.81e-45	ATAF1; transcription activator/ transcription factor	Belongs to a large family of putative transcriptional activators with NAC domain. Transcript level increases in response to wounding and abscisic acid. ATAF1 attentuates ABA signaling and sythesis. Mutants are hyposensitive to ABA.
AT5G49900	5.136	2.361	3.17e-07	catalytic/ glucosylceramidase
AT3G50400	5.127	2.358	4e-05	GDSL-motif lipase/hydrolase family protein
AT1G52560	5.11	2.353	8e-05	26.5 kDa class I small heat shock protein-like (HSP26.5-P)
AT2G25620	5.098	2.35	6.57e-10	protein phosphatase 2C, putative / PP2C, putative
AT1G31820	5.091	2.348	3.39e-17	amino acid permease family protein
AT1G08230	5.088	2.347	8.31e-20	amino acid transporter family protein
AT2G01540	5.069	2.342	2.07e-16	C2 domain-containing protein
AT3G03550	5.066	2.341	8e-05	zinc finger (C3HC4-type RING finger) family protein
AT5G47560	5.049	2.336	0	TDT (TONOPLAST DICARBOXYLATE TRANSPORTER); malate transmembrane transporter/ sodium:dicarboxylate symporter	Encodes a tonoplast malate/fumarate transporter.
AT2G41210	5.02	2.328	2.66e-07	PIP5K5 (PHOSPHATIDYLINOSITOL- 4-PHOSPHATE 5-KINASE 5); 1-phosphatidylinositol-4-phosphate 5-kinase	Encodes a protein with phosphatidylinositol-4-phosphate 5-kinase activity that plays a role in pollen tip growth. The enzyme localizes to the apical plasma membrane and adjacent cytosolic region of pollen tubes. Overexpression of this gene leads to increased deposition of pectin in the cell wall at the tip of the pollen tube and causes altered pollen tube morphology.
AT2G29090	5.015	2.326	1.39e-12	CYP707A2; (+)-abscisic acid 8'-hydroxylase/ oxygen binding	Encodes a protein with ABA 8'-hydroxylase activity, involved in ABA catabolism. Member of the CYP707A gene family. This gene predominantly accumulates in dry seeds and is up-regulated immediately following imbibition. CYP707A2 appears to play a major role in the rapid decrease in ABA levels during early seed imbibition.
AT3G20620	5.005	2.323	2.21e-14	F-box family protein-related
AT2G28840	5.002	2.323	3.15e-10	ankyrin repeat family protein
AT1G22985	5.001	2.322	9.48e-22	AP2 domain-containing transcription factor, putative	encodes a member of the ERF (ethylene response factor) subfamily B-5 of ERF/AP2 transcription factor family. The protein contains one AP2 domain. There are 7 members in this subfamily.
AT1G21410	4.992	2.32	0	SKP2A	AtSKP2;1 is a homolog of human SKP2, the human F-box protein that recruits E2F1. Contains an F-box motif at the N-terminal region and a C-terminal Leu-rich repeat domain. Forms part of an E3-ubiquitin-ligase SCF (Skp1, cullin, F-box) complex and recruits phosphorylated AtE2Fc, a transcriptional factor that might play a role in cell division and during the transition from skotomorphogenesis to pho…
AT1G33260	4.991	2.319	2.58e-10	protein kinase family protein
AT4G16690	4.986	2.318	2.17e-07	MES16 (METHYL ESTERASE 16); catalytic/ hydrolase, acting on ester bonds / methyl indole-3-acetate esterase/ methyl jasmonate esterase	Encodes a protein shown to have carboxylesterase activity, methyl IAA esterase activity, and methyl jasmonate esterase activity in vitro. This protein does not act on MeSA, MeGA4, or MEGA9 in vitro. Although MES16 is similar to MES17, a MeIAA hydrolase, two mes16 mutant lines (SALK_151578) and (SALK_139756) do not show altered sensitivity to MeIAA in root growth assays. MES16 transcripts appear t…
AT4G30490	4.976	2.315	3.48e-29	AFG1-like ATPase family protein
AT1G65000	4.972	2.314	5.15e-10	unknown protein
AT5G10650	4.968	2.313	2.16e-11	zinc finger (C3HC4-type RING finger) family protein
AT1G63390	4.964	2.311	2.25e-13	flavin-containing monooxygenase-related / FMO-related
AT2G27150	4.959	2.31	1.07e-15	AAO3 (Abscisic ALDEHYDE OXIDASE 3); abscisic aldehyde oxidase/ aldehyde oxidase/ indole-3-acetaldehyde oxidase	Encodes the aldehyde oxidase delta isoform catalyzing the final step in abscisic acid biosynthesis.
AT2G43580	4.955	2.309	4.66e-07	chitinase, putative
AT1G63440	4.945	2.306	1e-05	HMA5 (HEAVY METAL ATPASE 5); ATPase, coupled to transmembrane movement of ions, phosphorylative mechanism	The Arabidopsis P-type ATPase HMA5 is involved in Cu detoxification. hma5 mutant plants exhibit Cu hypersensitivity, which is especially dramatic in roots where HMA5 is mostly expressed.
AT5G22290	4.939	2.304	6.82e-37	anac089 (Arabidopsis NAC domain containing protein 89); transcription factor
AT2G19810	4.929	2.301	1.91e-25	zinc finger (CCCH-type) family protein
AT2G24540	4.913	2.297	0	AFR (ATTENUATED FAR-RED RESPONSE)
AT1G32870	4.906	2.295	1.2e-23	ANAC13 (Arabidopsis thaliana NAC domain protein 13); transcription factor
AT5G52640	4.895	2.291	1.05e-08	ATHSP90.1 (HEAT SHOCK PROTEIN 90.1); ATP binding / unfolded protein binding	Encodes a cytosolic heat shock protein AtHSP90.1. AtHSP90.1 interacts with disease resistance signaling components SGT1b and RAR1 and is required for RPS2-mediated resistance.
AT4G17650	4.885	2.288	6.27e-36	aromatic-rich family protein
AT4G33040	4.882	2.287	1.6e-07	glutaredoxin family protein
AT1G75170	4.874	2.285	1.41e-21	SEC14 cytosolic factor family protein / phosphoglyceride transfer family protein
AT3G19100	4.874	2.285	4.23e-11	calcium-dependent protein kinase, putative / CDPK, putative
AT2G36750	4.873	2.285	0.00011	UGT73C1 (UDP-GLUCOSYL TRANSFERASE 73C1); UDP-glucosyltransferase/ UDP-glycosyltransferase/ cis-zeatin O-beta-D-glucosyltransferase/ trans-zeatin O-beta-D-glucosyltransferase/ transferase, transferring glycosyl groups
AT3G22200	4.871	2.284	4.87e-17	POP2 (POLLEN-PISTIL INCOMPATIBILITY 2); 4-aminobutyrate transaminase/ 4-aminobutyrate:pyruvate transaminase	Genetically redundant with POP3;mediates pollen tube guidance. Double mutants are self sterile; gamma-aminobutyrate transaminase subunit precursor; nuclear gene for mitochondrial product. Encodes gamma-aminobutyrate transaminase that uses pyruvate instead of alpha-ketoglutarate as cosubstrate. Mutations in POP2/HER1 render roots resistant to the inhibitory growth effects of the volatile organic c…
AT1G77000	4.857	2.28	1.24e-08	SKP2B; ubiquitin-protein ligase	AtSKP2;2 is a homolog of human SKP2, the human F-box protein that recruits E2F1. Contains an F-box motif at the N-terminal region and a C-terminal Leu-rich repeat domain. Forms part of an E3-ubiquitin-ligase SCF (Skp1, cullin, F-box) complex and recruits phosphorylated AtE2Fc, a transcriptional factor that might play a role in cell division and during the transition from skotomorphogenesis to pho…
AT3G10320	4.848	2.277	0.00018	transferase, transferring glycosyl groups
AT2G28110	4.845	2.276	4.84e-06	FRA8 (FRAGILE FIBER 8); glucuronosyltransferase/ transferase	Homolog to AT5G22940, a member of glycosyltransferase family 47 that is involved in secondary cell wall biosynthesis. It exhibits high sequence similarity to tobacco (Nicotiana plumbaginifolia) pectin glucuronyltransferase. Protein has a domain that shares significant similarity with the pfam03016 domain. It is expressed specifically in developing vessels and fiber cells, and FRA8 is targeted to …
AT1G79110	4.84	2.275	1.45e-14	protein binding / zinc ion binding
AT5G01880	4.838	2.274	1.87e-06	zinc finger (C3HC4-type RING finger) family protein
AT2G25890	4.825	2.27	2.26e-06	glycine-rich protein / oleosin
AT5G51070	4.821	2.269	0	ERD1 (EARLY RESPONSIVE TO DEHYDRATION 1); ATP binding / ATPase/ nucleoside-triphosphatase/ nucleotide binding / protein binding	ATP-dependent Clp protease regulatory subunit
AT2G28400	4.814	2.267	0	unknown protein
AT5G17850	4.807	2.265	1.27e-26	cation exchanger, putative (CAX8)
AT3G17810	4.805	2.264	4.26e-28	dihydroorotate dehydrogenase family protein / dihydroorotate oxidase family protein
AT3G15760	4.805	2.265	1.88e-31	unknown protein
AT3G19620	4.8	2.263	1.35e-26	glycosyl hydrolase family 3 protein
AT4G01870	4.795	2.262	4.73e-13	tolB protein-related
AT4G40070	4.792	2.261	1.95e-13	protein binding / zinc ion binding
AT1G58270	4.787	2.259	5.47e-40	ZW9	ZW9 mRNA, complete cds
AT1G27760	4.785	2.259	3.68e-42	interferon-related developmental regulator family protein / IFRD protein family	Encodes a protein with similarity to human interferon-related developmental regulator (IFRD)that is involved in salt tolerance. Loss of function mutations are hypersensitive to salt stress and have reduced fertility. SAT32 is found in the cytoplasm but appears to translocate to the nucleus when plants are subject to salt stress.
AT1G08570	4.783	2.258	3.5e-29	ACHT4 (ATYPICAL CYS HIS RICH THIOREDOXIN 4); oxidoreductase, acting on sulfur group of donors, disulfide as acceptor	Encodes a member of the thioredoxin family protein. Located in the chloroplast. Shows high activity towards the chloroplast 2-Cys peroxiredoxin A, and poor activity towards the chloroplast NADP-malate dehydrogenase.
AT1G10585	4.774	2.255	9e-05	transcription factor
AT5G24770	4.763	2.252	3.65e-20	VSP2 (VEGETATIVE STORAGE PROTEIN 2); acid phosphatase	Has acid phosphatase activity dependent on the presence of divalent cations (Mg2+, Co2+, Zn2+, Mn2+) and anti-insect activity. Insects fed with the protein show a retarded development. Induced in response to abscisic acid, jasmonic acid, salt, water deficiency and wounding.
AT1G76580	4.754	2.249	7.88e-10	transcription factor
AT1G31830	4.75	2.248	1.55e-16	amino acid permease family protein
AT3G16410	4.748	2.247	1.05e-35	NSP4 (NITRILE SPECIFIER PROTEIN 4)	Encodes a nitrile-specifier protein NSP4. NSP4 is one out of five (At3g16400/NSP1, At2g33070/NSP2, At3g16390/NSP3, At3g16410/NSP4 and At5g48180/NSP5) A. thaliana epithiospecifier protein (ESP) homologues that promote simple nitrile, but not epithionitrile or thiocyanate formation.
AT2G02390	4.744	2.246	0	ATGSTZ1 (ARABIDOPSIS THALIANA GLUTATHIONE S-TRANSFERASE ZETA 1); catalytic/ glutathione transferase	Encodes glutathione transferase belonging to the zeta class of GSTs. Naming convention according to Wagner et al. (2002). The protein undergoes spontaneous thiolation following treatment with the oxidant tert-butylhydroperoxide.
AT3G10340	4.742	2.246	1.89e-24	PAL4 (Phenylalanine ammonia-lyase 4); ammonia ligase/ ammonia-lyase/ catalytic
AT5G64510	4.739	2.245	3.69e-06	unknown protein
AT5G53660	4.728	2.241	0.0002	AtGRF7 (GROWTH-REGULATING FACTOR 7); transcription activator	Growth regulating factor encoding transcription activator. One of the nine members of a GRF gene family, containing nuclear targeting domain. Involved in leaf development and expressed in shoot and flower.
AT2G45600	4.728	2.241	2.77e-16	hydrolase
AT4G15530	4.713	2.237	6.13e-17	PPDK (pyruvate orthophosphate dikinase); kinase/ pyruvate, phosphate dikinase	The product of this long transcript was shown to be targeted to the chloroplast, whereas the shorter transcript (no targeting sequence) accumulates in the cytosol. They were also found in slightly different tissues.
AT3G01350	4.704	2.234	1e-05	proton-dependent oligopeptide transport (POT) family protein
AT5G07950	4.702	2.233	1.37e-07	unknown protein
AT3G20910	4.695	2.231	2.99e-21	NF-YA9 (NUCLEAR FACTOR Y, SUBUNIT A9); specific transcriptional repressor/ transcription factor
AT1G35720	4.694	2.231	7.71e-20	ANNAT1 (ANNEXIN ARABIDOPSIS 1); ATP binding / calcium ion binding / calcium-dependent phospholipid binding / copper ion binding / peroxidase/ protein homodimerization	Encodes a member of the annexin gene family, a diverse, multigene family of calcium-dependent, membrane-binding proteins. The protein was determined to have peroxidase activity. This activity is thought to be dependent on the presence of post-translational modifications (most likely phosphorylation). The protein was shown to be present as a mixture of monomer and homodimer. The homodimerization s…
AT1G04830	4.686	2.228	2.26e-36	RabGAP/TBC domain-containing protein
AT5G65990	4.676	2.225	0	amino acid transporter family protein
AT4G34650	4.676	2.225	1.9e-36	SQS2 (SQUALENE SYNTHASE 2); farnesyl-diphosphate farnesyltransferase	Encodes a protein with similarity to squalene synthase which catalyzes the first committed step in sterol biosynthesis. To date no experimental evidence exists that SQS2 functions as a squalene synthase and some experiments indicate it does not have this function.
AT5G22470	4.668	2.223	0.00015	NAD+ ADP-ribosyltransferase
AT5G18040	4.656	2.219	8.53e-08	unknown protein
AT5G66760	4.653	2.218	0	SDH1-1; ATP binding / succinate dehydrogenase	One of two genes in Arabidopsis that encode a flavoprotein subunit of the mitochondrial succinate dehydrogenase complex.
AT3G56260	4.645	2.216	1.92e-07	unknown protein
AT1G20030	4.643	2.215	7.88e-06	pathogenesis-related thaumatin family protein
AT4G37970	4.634	2.212	2.39e-07	CAD6 (CINNAMYL ALCOHOL DEHYDROGENASE 6); binding / catalytic/ oxidoreductase/ zinc ion binding
AT5G17380	4.633	2.212	1.84e-12	pyruvate decarboxylase family protein
AT5G03190	4.618	2.207	4.72e-16	CPUORF47 (CONSERVED PEPTIDE UPSTREAM OPEN READING FRAME 47)
AT2G39350	4.616	2.207	4.08e-10	ABC transporter family protein
AT3G22830	4.609	2.204	5e-05	AT-HSFA6B; DNA binding / transcription factor	member of Heat Stress Transcription Factor (Hsf) family
AT5G15860	4.607	2.204	2.01e-11	ATPCME (PRENYLCYSTEINE METHYLESTERASE); prenylcysteine methylesterase	Encodes a protein with prenylcysteine methylesterase activity.
AT5G50240	4.606	2.204	1.88e-31	PIMT2 (PROTEIN-L-ISOASPARTATE METHYLTRANSFERASE 2); protein-L-isoaspartate (D-aspartate) O-methyltransferase	L-isoaspartyl methyltransferase 2 (PIMT2)gene, alternatively spliced.
AT3G55310	4.602	2.202	1.92e-42	binding / catalytic/ oxidoreductase
AT5G25390	4.594	2.2	4.48e-07	SHN2 (shine2); DNA binding / transcription factor	encodes a member of the ERF (ethylene response factor) subfamily B-6 of ERF/AP2 transcription factor family. The protein contains one AP2 domain. There are 12 members in this subfamily including RAP2.11.
AT4G13920	4.583	2.196	8.51e-07	AtRLP50 (Receptor Like Protein 50); kinase/ protein binding
AT5G13310	4.58	2.195	3.4e-07	unknown protein
AT3G11410	4.569	2.192	0	PP2CA (ARABIDOPSIS THALIANA PROTEIN PHOSPHATASE 2CA); protein binding / protein serine/threonine phosphatase	Encodes protein phosphatase 2C. Negative regulator of ABA signalling. Expressed in seeds during germination. mRNA up-regulated by drought and ABA.
AT3G27210	4.563	2.19	1.35e-12	unknown protein
AT5G55180	4.556	2.188	0	glycosyl hydrolase family 17 protein
AT5G03180	4.555	2.187	3.25e-08	zinc finger (C3HC4-type RING finger) family protein
AT2G22200	4.552	2.186	4.81e-06	AP2 domain-containing transcription factor	encodes a member of the DREB subfamily A-6 of ERF/AP2 transcription factor family. The protein contains one AP2 domain. There are 8 members in this subfamily including RAP2.4.
AT4G11350	4.546	2.185	0.0001	transferase, transferring glycosyl groups
AT1G17520	4.544	2.184	7.25e-15	DNA-binding protein, putative
AT3G63060	4.537	2.182	9.03e-13	EDL3 (EID1-like 3)
AT5G67340	4.521	2.177	8.11e-06	armadillo/beta-catenin repeat family protein / U-box domain-containing protein
AT5G09620	4.516	2.175	0	octicosapeptide/Phox/Bem1p (PB1) domain-containing protein
AT3G54950	4.514	2.174	8.73e-12	PLA IIIA (PATATIN-LIKE PROTEIN 6)
AT4G01430	4.507	2.172	4.64e-09	nodulin MtN21 family protein
AT1G20440	4.483	2.164	5.32e-30	COR47 (COLD-REGULATED 47)	Belongs to the dehydrin protein family, which contains highly conserved stretches of 7-17 residues that are repetitively scattered in their sequences, the K-, S-, Y- and lysine rich segments. Cold regulated gene, amino acid sequence homology with Group II LEA (late embryogenesis abundant) proteins. Also responds to osmotic stress, ABA, dehydration and inhibits e.coli growth while overexpressed. C…
AT2G16720	4.482	2.164	6.35e-22	MYB7 (MYB DOMAIN PROTEIN 7); DNA binding / transcription factor	Encodes a member of MYB3R- and R2R3- type MYB- encoding genes
AT1G72680	4.481	2.164	7.49e-24	cinnamyl-alcohol dehydrogenase, putative
AT3G51440	4.48	2.163	4.25e-08	strictosidine synthase family protein
AT1G62810	4.478	2.163	0	copper amine oxidase, putative
AT3G57020	4.468	2.16	0	strictosidine synthase family protein
AT5G10730	4.464	2.158	5.49e-21	binding / catalytic/ coenzyme binding
AT2G34500	4.452	2.154	0.00025	CYP710A1 (cytochrome P450, family 710, subfamily A, polypeptide 1); C-22 sterol desaturase/ oxygen binding	Encodes a protein with C22-sterol desaturase activity. The enzyme was shown to catalyze in the presence of NADPH the conversion of &beta;-sitosterol to stigmasterol, but not that of 24-<i>epi</i>-campesterol to brassicasterol (unlike CYP710A2).
AT3G05630	4.451	2.154	0.00025	PLDP2; phospholipase D	Encodes a member of the PXPH-PLD subfamily of phospholipase D proteins. Regulates vesicle trafficking. Required for auxin transport and distribution and hence auxin responses. This subfamily is novel structurally different from the majority of plant PLDs by having phox homology (PX) and pleckstrin homology (PH) domains. Involved regulating root development in response to nutrient limitation. Play…
AT2G41380	4.449	2.154	3.67e-16	embryo-abundant protein-related
AT5G41620	4.447	2.153	2.79e-07
AT5G57610	4.436	2.149	8.33e-36	protein kinase family protein
AT1G53580	4.426	2.146	0	GLY3 (GLYOXALASE II 3); hydrolase/ hydroxyacylglutathione hydrolase
AT5G44670	4.419	2.144	3.55e-24	unknown protein
AT5G04530	4.404	2.139	4.67e-23	KCS19 (3-KETOACYL-COA SYNTHASE 19); acyltransferase/ catalytic/ transferase, transferring acyl groups other than amino-acyl groups	Encodes KCS19, a member of the 3-ketoacyl-CoA synthase family involved in the biosynthesis of VLCFA (very long chain fatty acids).
AT5G14940	4.401	2.138	1.49e-11	proton-dependent oligopeptide transport (POT) family protein
AT2G37150	4.4	2.138	0.0006	zinc finger (C3HC4-type RING finger) family protein
AT3G55890	4.392	2.135	2e-05	yippee family protein
AT3G24500	4.378	2.13	3.34e-20	MBF1C (MULTIPROTEIN BRIDGING FACTOR 1C); DNA binding / transcription coactivator/ transcription factor	One of three genes in A. thaliana encoding multiprotein bridging factor 1, a highly conserved transcriptional coactivator. May serve as a bridging factor between a bZIP factor and TBP. Its expression is specifically elevated in response to pathogen infection, salinity, drought, heat, hydrogen peroxide, and application of abscisic acid or salicylic acid. Constitutive expression enhances the tolera…
AT2G46690	4.377	2.13	1.28e-28	auxin-responsive family protein
AT2G04350	4.375	2.129	0	long-chain-fatty-acid--CoA ligase family protein / long-chain acyl-CoA synthetase family protein (LACS8)
AT1G29240	4.371	2.128	1.4e-45	unknown protein
AT5G01200	4.367	2.127	6.33e-06	myb family transcription factor
AT2G47890	4.356	2.123	0.00076	zinc finger (B-box type) family protein
AT5G66100	4.354	2.122	2.04e-08	La domain-containing protein
AT5G67090	4.347	2.12	1.47e-06	subtilase family protein
AT2G04160	4.346	2.12	0	AIR3; serine-type endopeptidase	isolated from differential screening of a cDNA library from auxin-treated root culture. encodes a protein similar to subtilisin-like serine protease which is believed to be active outside the plant cell.
AT5G65210	4.338	2.117	1.8e-15	TGA1; DNA binding / calmodulin binding / transcription factor
AT5G47610	4.336	2.116	1.07e-23	zinc finger (C3HC4-type RING finger) family protein
AT2G30140	4.332	2.115	3.41e-13	UDP-glucoronosyl/UDP-glucosyl transferase family protein
AT5G29000	4.314	2.109	1.69e-17	myb family transcription factor
AT5G18130	4.309	2.107	8.14e-16	unknown protein
AT1G64380	4.309	2.107	1.95e-09	AP2 domain-containing transcription factor, putative	encodes a member of the DREB subfamily A-6 of ERF/AP2 transcription factor family. The protein contains one AP2 domain. There are 8 members in this subfamily including RAP2.4.
AT4G30470	4.303	2.105	3.91e-24	cinnamoyl-CoA reductase-related
AT5G07010	4.288	2.1	0.00028	ST2A (SULFOTRANSFERASE 2A); hydroxyjasmonate sulfotransferase/ sulfotransferase	Encodes a sulfotransferase that acts specifically on 11- and 12-hydroxyjasmonic acid. Transcript levels for this enzyme are increased by treatments with jasmonic acid (JA), 12-hydroxyJA, JA-isoleucine, and 12-oxyphytodienoic acid (a JA precursor).
AT5G24870	4.287	2.1	1.34e-12	zinc finger (C3HC4-type RING finger) family protein
AT5G59845	4.284	2.099	3.79e-27	gibberellin-regulated family protein
AT2G13290	4.284	2.099	9e-06	glycosyl transferase family 17 protein
AT4G24960	4.281	2.098	0	ATHVA22D	Homologous to a eukaryote specific ABA- and stress-inducible gene first isolated from barley. Groups in one subfamily with ATHVA22E. Along with other members of the ATHVA22 family, it may be involved in regulation of autophagy during development.
AT3G63010	4.276	2.096	5.31e-15	GID1B (GA INSENSITIVE DWARF1B); hydrolase	Encodes a gibberellin (GA) receptor ortholog of the rice GA receptor gene (OsGID1). Has GA-binding activity, showing higher affinity to GA4. Interacts with DELLA proteins in vivo in the presence of GA4.
AT5G17460	4.269	2.094	1.26e-08	unknown protein
AT1G62030	4.268	2.093	2.47e-08	DC1 domain-containing protein
AT2G27200	4.266	2.093	2.26e-06	GTP-binding family protein
AT3G51090	4.254	2.089	5.77e-10
AT5G25770	4.246	2.086	1.19e-10	unknown protein
AT1G69360	4.236	2.083	1.57e-21	unknown protein
AT3G26820	4.231	2.081	3.17e-16	esterase/lipase/thioesterase family protein
AT1G69310	4.229	2.08	5e-05	WRKY57; transcription factor	member of WRKY Transcription Factor; Group II-c
AT1G62540	4.226	2.079	1.17e-30	FMO GS-OX2 (FLAVIN-MONOOXYGENASE GLUCOSINOLATE S-OXYGENASE 2); 3-methylthiopropyl glucosinolate S-oxygenase/ 4-methylthiopropyl glucosinolate S-oxygenase/ 5-methylthiopropyl glucosinolate S-oxygenase/ 7-methylthiopropyl glucosinolate S-oxygenase/ 8-methyl	belongs to the flavin-monooxygenase (FMO) family, encodes a glucosinolate S-oxygenase that catalyzes the conversion of methylthioalkyl glucosinolates to methylsulfinylalkyl glucosinolates
AT4G22920	4.224	2.079	4.2e-45	NYE1 (NON-YELLOWING 1)	Similar to the tomato senescence-inducible chloroplast stay-green protein 1. It is upregulated during maximal senescence in the Arabidopsis life cycle, especially in senescent leaves.
AT3G21750	4.216	2.076	8.5e-22	UGT71B1 (UDP-GLUCOSYL TRANSFERASE 71B1); UDP-glycosyltransferase/ quercetin 3-O-glucosyltransferase/ transferase, transferring glycosyl groups
AT5G24090	4.213	2.075	1.32e-12	acidic endochitinase (CHIB1)
AT4G32250	4.203	2.072	0	protein kinase family protein
AT1G52410	4.2	2.07	2.03e-33	TSA1 (TSK-ASSOCIATING PROTEIN 1); calcium ion binding / protein binding	Contains a novel calcium-binding repeat sequence. Binds TSK in vitro. Localizes to small cytoplasmic vesicles in interphase cells. In cells synchronized for cell division, TSA1 and TSK relocalize to ends of spindle microtubules that are ahead of separating chromatids during metaphase and anaphase of mitosis. May be involved in mitosis together with TSK. Expressed preferentially in the flower and …
AT2G39330	4.198	2.07	4e-05	JAL23 (JACALIN-RELATED LECTIN 23)
AT3G02990	4.197	2.07	8.05e-09	ATHSFA1E; DNA binding / transcription factor	member of Heat Stress Transcription Factor (Hsf) family
AT1G69295	4.196	2.069	1.44e-34	PDCB4 (PLASMODESMATA CALLOSE-BINDING PROTEIN 4); callose binding / polysaccharide binding	Encodes a member of the X8-GPI family of proteins. It localizes to the plasmodesmata and is predicted to bind callose.
AT5G25450	4.192	2.068	1.29e-07	ubiquinol-cytochrome C reductase complex 14 kDa protein, putative
AT5G54840	4.189	2.067	5.44e-30	SGP1; GTP binding	Monomeric G protein. Expressed in the root quiescent center, flowers, and leaf guard cells and hydathodes.
AT1G52100	4.177	2.063	0.00014	jacalin lectin family protein
AT3G04060	4.176	2.062	1e-05	anac046 (Arabidopsis NAC domain containing protein 46); transcription factor
AT3G04000	4.169	2.06	1.4e-22	short-chain dehydrogenase/reductase (SDR) family protein
AT3G01650	4.166	2.059	1.72e-40	RGLG1 (RING domain Ligase1); protein binding / zinc ion binding
AT4G22240	4.164	2.058	5.38e-29	plastid-lipid associated protein PAP, putative
AT1G77280	4.163	2.058	6.25e-11	protein kinase family protein
AT5G56520	4.162	2.057	5.78e-07	unknown protein
AT1G09140	4.16	2.057	1.55e-15	SF2/ASF-like splicing modulator (SRP30)	Encodes a serine-arginine rich RNA binding protein involved in regulation of splicing (including splicing of itself). Exists as 3 alternative spliced forms that are differentially expressed.
AT2G07727	4.157	2.055	3e-06	cytochrome b (MTCYB) (COB) (CYTB)
AT4G16760	4.147	2.052	0	ACX1 (ACYL-COA OXIDASE 1); acyl-CoA oxidase	Encodes a medium to long-chain acyl-CoA oxidase. Catalyzes the first step of fatty acid beta-oxidation. Involved in jasmonate biosynthesis. Gene expression is induced by wounding, drought stress, abscisic acid, and jasmonate.
AT2G04090	4.147	2.052	8.04e-11	MATE efflux family protein
AT3G26290	4.132	2.047	8.61e-25	CYP71B26; electron carrier/ heme binding / iron ion binding / monooxygenase/ oxygen binding	putative cytochrome P450
AT5G13880	4.131	2.046	1.53e-06	unknown protein
AT1G24470	4.124	2.044	2.54e-16	short-chain dehydrogenase/reductase (SDR) family protein	Encodes one of the two Arabidopsis homologues to YBR159w encoding a S. cerevisiae beta-ketoacyl reductase (KCR), which catalyzes the first reduction during VLCFA (very long chain fatty acids, >18 carbon) elongation: KCR1 (At1g67730), KCR2 (At1g24470). Complementation of the yeast ybr159Delta mutant demonstrated that the two KCR proteins are divergent and that only AtKCR1 can restore heterologous …
AT4G35500	4.122	2.044	0.00015	protein kinase family protein
AT2G29500	4.122	2.043	7.75e-08	17.6 kDa class I small heat shock protein (HSP17.6B-CI)
AT4G15490	4.111	2.04	2.36e-15	UGT84A3; UDP-glycosyltransferase/ sinapate 1-glucosyltransferase/ transferase, transferring glycosyl groups	Encodes a protein that might have sinapic acid:UDP-glucose glucosyltransferase activity.
AT1G48560	4.103	2.037	0.00013	unknown protein
AT4G01960	4.095	2.034	3.23e-34	unknown protein
AT1G27200	4.085	2.03	1.36e-31	unknown protein
AT5G55560	4.051	2.018	9.67e-13	protein kinase family protein
AT2G18915	4.051	2.018	1.31e-15	LKP2 (LOV KELCH PROTEIN 2); protein binding / ubiquitin-protein ligase	encodes a member of F-box proteins that includes two other proteins in Arabidopsis (ZTL and FKF1). These proteins contain a unique structure containing a PAS domain at their N-terminus, an F-box motif, and 6 kelch repeats at their C-terminus. Overexpression results in arrhythmic phenotypes for a number of circadian clock outputs in both constant light and constant darkness, long hypocotyls under …
AT1G55280	4.037	2.013	1.38e-07
AT1G34630	4.028	2.01	1.12e-10	unknown protein
AT4G01610	4.024	2.009	4.98e-20	cathepsin B-like cysteine protease, putative
AT5G01990	4.02	2.007	5.61e-45	auxin efflux carrier family protein
AT1G29395	4.017	2.006	5e-05	COR414-TM1	encodes a protein similar to the cold acclimation protein WCOR413 in wheat. Expression is induced by short-term cold-treatment, water deprivation, and abscisic acid treatment. Possibly targeted to thylakoid membrane.
AT3G48690	4.016	2.006	0	CXE12; carboxylesterase	Encodes a protein with carboxylesterase whose activity was tested using both pNA and 2,4-D-methyl.
AT2G25590	4.006	2.002	1.68e-06	agenet domain-containing protein

## Sheet: Downregulated
AGI ID	Fold Change	Log2 Fold Change	P-value	Short description	Gene Title
AT1G03870	-100	-6.644	0	FLA9 (FASCICLIN-LIKE ARABINOOGALACTAN 9)	fasciclin-like arabinogalactan-protein 9 (Fla9)
AT1G35140	-78.064	-6.287	1.66e-21	PHI-1 (PHOSPHATE-INDUCED 1)	At1g35140 (At1g35140/T32G9_32) mRNA, complete cds
AT3G04210	-65.494	-6.033	0	disease resistance protein (TIR-NBS class), putative
AT5G65730	-50.494	-5.658	0	xyloglucan:xyloglucosyl transferase, putative / xyloglucan endotransglycosylase, putative / endo-xyloglucan transferase, putative
AT4G17460	-49.747	-5.637	1.99e-38	HAT1; DNA binding / transcription factor	Encodes homeobox protein HAT1.
AT1G22690	-47.801	-5.579	1.71e-22	gibberellin-responsive protein, putative
AT4G08950	-46.847	-5.55	3.41e-22	EXO (EXORDIUM)
AT2G40610	-44.234	-5.467	7.95e-22	ATEXPA8 (ARABIDOPSIS THALIANA EXPANSIN A8)	member of Alpha-Expansin Gene Family. Naming convention from the Expansin Working Group (Kende et al, 2004. Plant Mol Bio). Involved in the formation of nematode-induced syncytia in roots of Arabidopsis thaliana.
AT4G37240	-42.446	-5.408	0	unknown protein
AT1G21910	-40.646	-5.345	6.01e-20	AP2 domain-containing transcription factor family protein	encodes a member of the DREB subfamily A-5 of ERF/AP2 transcription factor family. The protein contains one AP2 domain. There are 15 members in this subfamily including RAP2.1, RAP2.9 and RAP2.10.
AT4G30280	-40.441	-5.338	4.84e-08	XTH18 (XYLOGLUCAN ENDOTRANSGLUCOSYLASE/HYDROLASE 18); hydrolase, acting on glycosyl bonds / hydrolase, hydrolyzing O-glycosyl compounds / xyloglucan:xyloglucosyl transferase	putative xyloglucan endotransglycosylase/hydrolase, expressed in the mature or basal regions of both the main and lateral roots, but not in the tip of these roots where cell division occurs.
AT5G44020	-36.152	-5.176	0	acid phosphatase class B family protein
AT2G10940	-36.105	-5.174	0	protease inhibitor/seed storage/lipid transfer protein (LTP) family protein
AT2G18300	-31.946	-4.998	0	basic helix-loop-helix (bHLH) family protein
AT2G30010	-31.135	-4.96	3.78e-29
AT1G33760	-30.996	-4.954	0	AP2 domain-containing transcription factor, putative	encodes a member of the DREB subfamily A-4 of ERF/AP2 transcription factor family. The protein contains one AP2 domain. There are 17 members in this subfamily including TINY.
AT1G65390	-28.959	-4.856	3.19e-07	ATPP2-A5 (ARABIDOPSIS THALIANA PHLOEM PROTEIN 2 A5); carbohydrate binding
AT1G66940	-28.259	-4.821	6.28e-43	protein kinase-related
AT3G58120	-28.111	-4.813	8.29e-23	BZIP61; DNA binding / transcription activator/ transcription factor	Encodes a member of the BZIP family of transcription factors. Forms heterodimers with the related protein AtbZIP34. Binds to G-boxes in vitro and is localized to the nucleus in onion epidermal cells.
AT4G13340	-27.733	-4.794	1.61e-10	leucine-rich repeat family protein / extensin family protein
AT2G17230	-26.978	-4.754	0	EXL5 (EXORDIUM LIKE 5)
AT1G65390	-26.604	-4.734	9.79e-07	ATPP2-A5 (ARABIDOPSIS THALIANA PHLOEM PROTEIN 2 A5); carbohydrate binding
AT2G38310	-26.46	-4.726	2.24e-14	unknown protein
AT1G72610	-25.936	-4.697	0	GER1 (GERMIN-LIKE PROTEIN 1); oxalate oxidase	germin-like protein (GLP1)
AT5G22580	-25.863	-4.693	0
AT4G03210	-25.765	-4.687	1.91e-33	XTH9 (XYLOGLUCAN ENDOTRANSGLUCOSYLASE/HYDROLASE 9); hydrolase, acting on glycosyl bonds / xyloglucan:xyloglucosyl transferase	encodes a member of xyloglucan endotransglucosylase/hydrolases (XTHs) that catalyze the cleavage and molecular grafting of xyloglucan chains function in loosening and rearrangement of the cell wall. Gene is expressed in shoot apex region, flower buds, flower stalks and internodes bearing flowers.
AT1G06080	-23.9	-4.579	1.21e-21	ADS1 (DELTA 9 DESATURASE 1); oxidoreductase	homologous to delta 9 acyl-lipid desaturases of cyanobacteria and acyl-CoA desaturases of yeast and mammals. expression down-regulated by cold temperature.
AT3G01290	-22.544	-4.495	2.94e-11	band 7 family protein
AT5G36910	-21.998	-4.459	4.79e-34	THI2.2 (THIONIN 2.2); toxin receptor binding	Encodes a thionin that is expressed at a low basal level in seedlings and shows circadian variation. Predicted to encode a PR (pathogenesis-related) protein. Belongs to the plant thionin (PR-13) family with the following members: At1g66100, At5g36910, At1g72260, At2g15010, At1g12663, At1g12660.
AT4G23820	-21.205	-4.406	0	glycoside hydrolase family 28 protein / polygalacturonase (pectinase) family protein
AT5G28630	-20.784	-4.377	2.12e-08	glycine-rich protein
AT2G34510	-20.456	-4.354	2.01e-13
AT3G05730	-20.449	-4.354	0		Encodes a defensin-like (DEFL) family protein.
AT3G06070	-20.2	-4.336	5.19e-19	unknown protein
AT1G04040	-19.766	-4.305	9.94e-40	acid phosphatase class B family protein
AT2G21650	-19.699	-4.3	7.36e-18	MEE3 (MATERNAL EFFECT EMBRYO ARREST 3); DNA binding / transcription factor
AT1G71880	-19.66	-4.297	1.91e-19	SUC1 (Sucrose-proton symporter 1); carbohydrate transmembrane transporter/ sucrose:hydrogen symporter/ sugar:hydrogen symporter	Sucrose transporter gene induced in response to nematodes; member of Sucrose-proton symporter family.
AT1G13260	-19.486	-4.284	1.53e-36	RAV1; DNA binding / transcription factor/ transcription repressor	Encodes an AP2/B3 domain transcription factor which is upregulated in response to low temperature. It contains a B3 DNA binding domain. It has circadian regulation and may function as a negative growth regulator.
AT2G25735	-19.229	-4.265	0	unknown protein
AT2G41090	-18.965	-4.245	1.03e-26	calmodulin-like calcium-binding protein, 22 kDa (CaBP-22)
AT5G63180	-18.161	-4.183	0	pectate lyase family protein
AT1G10020	-17.42	-4.123	6.71e-23	unknown protein
AT1G29660	-16.949	-4.083	0	GDSL-motif lipase/hydrolase family protein
AT5G01015	-16.489	-4.043	3.8e-22	unknown protein
AT1G06830	-16.301	-4.027	9.52e-25	glutaredoxin family protein
AT1G08930	-16.148	-4.013	6.51e-22	ERD6 (EARLY RESPONSE TO DEHYDRATION 6); carbohydrate transmembrane transporter/ sugar transmembrane transporter/ sugar:hydrogen symporter	encodes a putative sucrose transporter whose gene expression is induced by dehydration and cold.
AT5G57220	-15.54	-3.958	1.22e-06	CYP81F2; electron carrier/ heme binding / iron ion binding / monooxygenase/ oxygen binding	member of CYP81F, involved in glucosinolate metabolism. Mutants had impaired resistance to fungi.
AT2G40750	-15.288	-3.934	3.87e-07	WRKY54; transcription factor	member of WRKY Transcription Factor; Group III
AT4G23290	-15.077	-3.914	0	protein kinase family protein
AT1G74670	-15.043	-3.911	2.1e-44	gibberellin-responsive protein, putative
AT3G22060	-14.916	-3.899	3.56e-07	receptor protein kinase-related	contains Pfam profile: PF01657 Domain of unknown function that is usually associated with protein kinase domain Pfam:PF00069, however this protein does not have the protein kinase domain
AT1G09750	-14.814	-3.889	9.69e-37	chloroplast nucleoid DNA-binding protein-related
AT5G03350	-14.586	-3.866	1.42e-35	legume lectin family protein
AT3G16670	-14.55	-3.863	7.85e-14	unknown protein
AT3G23730	-14.189	-3.827	7.25e-11	xyloglucan:xyloglucosyl transferase, putative / xyloglucan endotransglycosylase, putative / endo-xyloglucan transferase, putative
AT3G45860	-14.167	-3.824	0.00014	receptor-like protein kinase, putative
AT5G20740	-14.034	-3.811	8.62e-39	invertase/pectin methylesterase inhibitor family protein
AT3G02170	-14.017	-3.809	1.09e-35	LNG2 (LONGIFOLIA2)	Encodes LONGIFOLIA2 (LNG2). Regulates leaf morphology by promoting cell expansion in the leaf-length direction. The LNG2 homologue LNG1 (At5g15580) has similar function.
AT2G42870	-13.731	-3.779	0	PAR1 (PHY RAPIDLY REGULATED 1)	Encodes PHYTOCHROME RAPIDLY REGULATED1 (PAR1), an atypical basic helix-loop-helix (bHLP) protein. Closely related to PAR2 (At3g58850). Up regulated after simulated shade perception. Acts in the nucleus to control plant development and as a negative regulator of shade avoidance response. Functions as transcriptional repressor of auxin-responsive genes SAUR15 (AT4G38850) and SAUR68 (AT1G29510).
AT1G52190	-13.531	-3.758	1.78e-25	proton-dependent oligopeptide transport (POT) family protein
AT5G23210	-13.517	-3.757	8.52e-21	SCPL34; serine-type carboxypeptidase
AT4G37800	-13.514	-3.756	0	xyloglucan:xyloglucosyl transferase, putative / xyloglucan endotransglycosylase, putative / endo-xyloglucan transferase, putative
AT4G28780	-13.514	-3.756	0	GDSL-motif lipase/hydrolase family protein
AT3G19680	-13.469	-3.752	0	unknown protein
AT4G04570	-13.438	-3.748	9.08e-09	protein kinase family protein
AT4G37770	-13.411	-3.745	3.36e-07	ACS8; 1-aminocyclopropane-1-carboxylate synthase	Encodes an auxin inducible ACC synthase.
AT4G14130	-13.351	-3.739	1.83e-13	XTR7 (XYLOGLUCAN ENDOTRANSGLYCOSYLASE 7); hydrolase, acting on glycosyl bonds / hydrolase, hydrolyzing O-glycosyl compounds / xyloglucan:xyloglucosyl transferase	xyloglucan endotransglycosylase-related protein (XTR7)
AT2G14560	-13.334	-3.737	3.93e-07	LURP1 (LATE UPREGULATED IN RESPONSE TO HYALOPERONOSPORA PARASITICA)	Encodes LURP1, a member of the LURP cluster (late upregulated in response to Hyaloperonospora parasitica) which exhibits a pronounced upregulation after recognition of the pathogenic oomycte H. parasitica. LURP1 is required for full basal defense to H. parasitica and resistance to this pathogen mediated by the R-proteins RPP4 and RPP5.
AT5G02760	-13.146	-3.717	3.06e-37	protein phosphatase 2C family protein / PP2C family protein
AT5G65390	-13.077	-3.709	2.55e-14	AGP7
AT5G05440	-12.963	-3.696	4.34e-06	unknown protein
AT2G33330	-12.881	-3.687	3.89e-25	PDLP3 (PLASMODESMATA-LOCATED PROTEIN 3)	Encodes a plasmodesmal protein that affects the intercellular movement of molecules through the plasmodesmata. The protein has two DUF26 domains and a single transmembrane domain.
AT2G06850	-12.745	-3.672	0	EXGT-A1 (ENDOXYLOGLUCAN TRANSFERASE); hydrolase, acting on glycosyl bonds / xyloglucan:xyloglucosyl transferase	endoxyloglucan transferase (EXGT-A1) gene
AT5G48490	-12.682	-3.665	0	protease inhibitor/seed storage/lipid transfer protein (LTP) family protein
AT3G04290	-12.653	-3.661	0	LTL1 (LI-TOLERANT LIPASE 1); carboxylesterase/ hydrolase, acting on ester bonds
AT4G08040	-12.568	-3.652	0.00026	ACS11; 1-aminocyclopropane-1-carboxylate synthase	encodes an aminotransferase that belongs to ACC synthase gene family structurally
AT5G66920	-12.459	-3.639	1.11e-10	sks17 (SKU5 Similar 17); copper ion binding / oxidoreductase
AT1G23480	-12.432	-3.636	3.03e-06	ATCSLA03 (CELLULOSE SYNTHASE-LIKE A3); cellulose synthase/ transferase, transferring glycosyl groups	encodes a gene similar to cellulose synthase
AT1G50040	-12.372	-3.629	0.00048	unknown protein
AT3G48720	-12.315	-3.622	4.86e-36	transferase family protein
AT1G75040	-12.258	-3.616	7.99e-23	PR5 (PATHOGENESIS-RELATED GENE 5)	Thaumatin-like protein involved in response to pathogens. mRNA level of the PR-5 gene (At1g75040)is significantly changed after cutting the inflorescence stem indicating the existence of a network of signal transducing pathways as other stress-regulated genes (At5g01410, At3g17800, At1g29930)do not response to the treatment.
AT5G08330	-12.178	-3.606	0	TCP family transcription factor, putative
AT4G16980	-12.15	-3.603	0	arabinogalactan-protein family
AT1G11545	-12.144	-3.602	0	xyloglucan:xyloglucosyl transferase, putative / xyloglucan endotransglycosylase, putative / endo-xyloglucan transferase, putative
AT4G17490	-12.126	-3.6	7.34e-35	ATERF6 (ETHYLENE RESPONSIVE ELEMENT BINDING FACTOR 6); DNA binding / transcription factor	Encodes a member of the ERF (ethylene response factor) subfamily B-3 of ERF/AP2 transcription factor family (ATERF-6). The protein contains one AP2 domain. There are 18 members in this subfamily including ATERF-1, ATERF-2, AND ATERF-5.
AT4G36540	-12.105	-3.598	1.12e-11	BEE2 (BR Enhanced Expression 2); DNA binding / transcription factor
AT3G16530	-12.101	-3.597	1.4e-45	legume lectin family protein	Lectin like protein whose expression is induced upon treatment with chitin oligomers.
AT3G12610	-11.906	-3.574	9.83e-17	DRT100 (DNA-DAMAGE REPAIR/TOLERATION 100); nucleotide binding / protein binding	Plays role in DNA-damage repair/toleration. Partially complements RecA- phenotypes.
AT3G22231	-11.899	-3.573	2.3e-26	PCC1 (PATHOGEN AND CIRCADIAN CONTROLLED 1)	Encodes a member of a novel 6 member Arabidopsis gene family. Expression of PCC1 is regulated by the circadian clock and is upregulated in response to both virulent and avirulent strains of Pseudomonas syringae pv. tomato.
AT2G27690	-11.848	-3.567	5.1e-07	CYP94C1; fatty acid (omega-1)-hydroxylase/ oxygen binding	Encodes a CYP94C1. Has highest omega-hydroxylase activity with 9,10-epoxystearic acid, while also metabolized lauric acid (C12:0) and C18 unsaturated fatty acids. Gene expression is induced in response to wounding and jasmonic acid treatment.
AT3G54400	-11.814	-3.562	0	aspartyl protease family protein
AT5G02540	-11.723	-3.551	8.79e-13	short-chain dehydrogenase/reductase (SDR) family protein
AT2G47440	-11.486	-3.522	0	DNAJ heat shock N-terminal domain-containing protein
AT4G18970	-11.426	-3.514	0	GDSL-motif lipase/hydrolase family protein
AT1G22335	-11.423	-3.514	1.09e-10
AT2G24600	-11.297	-3.498	7.63e-13	ankyrin repeat family protein
AT2G01300	-11.256	-3.493	1.95e-14	unknown protein
AT3G10720	-11.024	-3.463	4.49e-30	pectinesterase, putative
AT1G33811	-10.944	-3.452	9.02e-19	GDSL-motif lipase/hydrolase family protein
AT3G54920	-10.933	-3.451	0	PMR6 (powdery mildew resistant 6); lyase/ pectate lyase	Powdery mildew resistant mutant encodes a pectate lyase-like protein
AT1G52200	-10.804	-3.433	9.81e-13	unknown protein
AT5G25190	-10.778	-3.43	2.95e-12	ethylene-responsive element-binding protein, putative	encodes a member of the ERF (ethylene response factor) subfamily B-6 of ERF/AP2 transcription factor family. The protein contains one AP2 domain. There are 12 members in this subfamily including RAP2.11.
AT3G50060	-10.769	-3.429	2.05e-42	MYB77; DNA binding / transcription factor	Encodes a member of the R2R3 transcription factor gene family. Expressed in response to potassium deprivation and auxin. Involved in lateral root development. Interacts with ARF7 and regulates the expression of some auxin responsive genes.
AT1G75250	-10.766	-3.428	8.18e-20	ATRL6 (ARABIDOPSIS RAD-LIKE 6); transcription factor
AT5G20630	-10.749	-3.426	6.08e-29	GER3 (GERMIN 3); oxalate oxidase	Encodes a germin-like protein. Its transcripts are more abundant in RNA from leaves collected in the evening, suggesting some kind of circadian regulation.
AT2G28950	-10.596	-3.405	0	ATEXPA6 (ARABIDOPSIS THALIANA EXPANSIN A6)	Encodes an expansin. Naming convention from the Expansin Working Group (Kende et al, 2004. Plant Mol Bio). Involved in the formation of nematode-induced syncytia in roots of Arabidopsis thaliana.
AT2G26560	-10.576	-3.403	9.49e-28	PLA2A (PHOSPHOLIPASE A 2A); lipase/ nutrient reservoir	encodes a lipid acyl hydrolase with wide substrate specificity that accumulates upon infection by fungal and bacterial pathogens. Protein is localized in the cytoplasm in healthy leaves, and in membranes in infected cells.
AT1G72430	-10.538	-3.397	9e-10	auxin-responsive protein-related
AT4G32280	-10.537	-3.397	4.05e-08	IAA29 (INDOLE-3-ACETIC ACID INDUCIBLE 29); transcription factor	Auxin inducible protein.
AT4G31840	-10.492	-3.391	7.34e-37	plastocyanin-like domain-containing protein
AT1G23030	-10.384	-3.376	8.33e-08	armadillo/beta-catenin repeat family protein / U-box domain-containing protein
AT5G41080	-10.365	-3.374	0.00072	glycerophosphoryl diester phosphodiesterase family protein
AT5G62280	-10.36	-3.373	1.49e-09	unknown protein
AT5G45670	-10.319	-3.367	1.29e-23	GDSL-motif lipase/hydrolase family protein
AT2G17880	-10.214	-3.352	5.81e-22	DNAJ heat shock protein, putative
AT5G49630	-10.182	-3.348	7.58e-21	AAP6 (AMINO ACID PERMEASE 6); acidic amino acid transmembrane transporter/ amino acid transmembrane transporter/ neutral amino acid transmembrane transporter	Is a high affinity amino acid transporter capable of transporting aspartate and tryptophan. May be involved in the amino acid uptake from xylem.
AT5G51460	-10.1	-3.336	0.00035	ATTPPA; trehalose-phosphatase	homologous to the C-terminal part of microbial trehalose-6-phosphate phosphatases
AT5G67450	-10.064	-3.331	4.56e-07	AZF1 (ARABIDOPSIS ZINC-FINGER PROTEIN 1); DNA binding / nucleic acid binding / transcription factor/ transcription repressor/ zinc ion binding	Encodes zinc-finger protein. mRNA levels are elevated in response to low temperature, cold temperatures and high salt. The protein is localized to the nucleus and acts as a transcriptional repressor.
AT1G30040	-9.977	-3.319	9e-05	ATGA2OX2 (GIBBERELLIN 2-OXIDASE); gibberellin 2-beta-dioxygenase	Encodes a gibberellin 2-oxidase. AtGA2OX2 expression is responsive to cytokinin and KNOX activities.
AT1G49750	-9.908	-3.309	0	leucine-rich repeat family protein
AT3G12110	-9.671	-3.274	8e-05	ACT11 (actin-11); structural constituent of cytoskeleton	Encodes an actin that is expressed predominantly during reproductive development.
AT4G02330	-9.579	-3.26	7e-05	ATPMEPCRB; pectinesterase
AT3G06770	-9.549	-3.255	2.8e-45	glycoside hydrolase family 28 protein / polygalacturonase (pectinase) family protein
AT1G73600	-9.475	-3.244	0	methyltransferase/ phosphoethanolamine N-methyltransferase
AT3G18050	-9.465	-3.243	2.38e-27	unknown protein
AT3G16240	-9.421	-3.236	0	DELTA-TIP; ammonia transporter/ methylammonium transmembrane transporter/ water channel	Delta tonoplast intrinsic protein, functions as a water channel and ammonium (NH3) transporter. Highly expressed in flower, shoot, and stem. Expression shows diurnal regulation and is induced by ammonium (NH3). Protein localized to vacuolar membrane.
AT1G68840	-9.404	-3.233	6.92e-39	RAV2 (REGULATOR OF THE ATPASE OF THE VACUOLAR MEMBRANE); DNA binding / transcription factor/ transcription repressor	Rav2 is part of a complex that has been named `regulator of the (H+)-ATPase of the vacuolar and endosomal membranes' (RAVE)
AT5G50730	-9.234	-3.207	4.74e-09
AT3G07010	-9.102	-3.186	2.7e-17	pectate lyase family protein
AT3G14840	-9.076	-3.182	1.96e-16	leucine-rich repeat family protein / protein kinase family protein
AT2G26440	-9.044	-3.177	1.11e-31	pectinesterase family protein
AT4G25260	-9.019	-3.173	0	invertase/pectin methylesterase inhibitor family protein
AT1G21270	-9.003	-3.17	1.12e-41	WAK2; ATP binding / calcium ion binding / protein kinase/ protein serine/threonine kinase	cytoplasmic serine/threonine protein kinase induced by salicylic acid. mutant plants exhibit a loss of cell expansion and dependence on sugars and salts for seedling growth, affecting the expression and activity of vacuolar invertase.
AT1G72910	-8.973	-3.166	0	disease resistance protein (TIR-NBS class), putative
AT4G32800	-8.954	-3.163	4e-11	AP2 domain-containing transcription factor TINY, putative	encodes a member of the DREB subfamily A-4 of ERF/AP2 transcription factor family. The protein contains one AP2 domain. There are 17 members in this subfamily including TINY.
AT1G48480	-8.866	-3.148	1.73e-16	RKL1; ATP binding / kinase/ protein serine/threonine kinase	Arabidopsis thaliana receptor-like protein kinase (RKL1) gene
AT5G51550	-8.863	-3.148	3.56e-38	EXL3 (EXORDIUM LIKE 3)
AT4G16563	-8.857	-3.147	0.00084	aspartyl protease family protein
AT5G62630	-8.766	-3.132	2.81e-13	HIPL2 (HIPL2 PROTEIN PRECURSOR); catalytic
AT1G70985	-8.744	-3.128	3.04e-07	hydroxyproline-rich glycoprotein family protein
AT4G14400	-8.743	-3.128	5.16e-15	ACD6 (ACCELERATED CELL DEATH 6); protein binding	encodes a novel protein with putative ankyrin and transmembrane regions. It is a member of one of the largest uncharacterized gene families in higher plants. The gene is involved in resistance to Pseudomonas syringae.
AT1G51940	-8.693	-3.12	5.13e-09	protein kinase family protein / peptidoglycan-binding LysM domain-containing protein
AT2G41100	-8.676	-3.117	1.97e-21	TCH3 (TOUCH 3); calcium ion binding	encodes a calmodulin-like protein, with six potential calcium binding domains. Calcium binding shown by Ca(2+)-specific shift in electrophoretic mobility. Expression induced by touch and darkness. Expression may also be developmentally controlled. Expression in growing regions of roots, vascular tissue, root/shoot junctions, trichomes, branch points of the shoot, and regions of siliques and flowe…
AT5G54720	-8.675	-3.117	8.89e-08	ankyrin repeat family protein
AT4G30610	-8.665	-3.115	0.00027	BRS1 (BRI1 SUPPRESSOR 1); serine-type carboxypeptidase	Encodes a secreted glycosylated serine carboxypeptidase with broad substrate preference that is involved in brassinosteroid signalling via BRI1. It is proteolytically processed in vivo by a separate as yet unidentified protease.
AT5G50335	-8.66	-3.114	2.45e-11	unknown protein
AT5G59870	-8.642	-3.111	0	HTA6; DNA binding	Encodes HTA6, a histone H2A protein.
AT1G62480	-8.574	-3.1	0	vacuolar calcium-binding protein-related
AT1G73830	-8.541	-3.094	2.81e-13	BEE3 (BR ENHANCED EXPRESSION 3); DNA binding / transcription factor
AT2G02930	-8.512	-3.09	4.78e-25	ATGSTF3 (GLUTATHIONE S-TRANSFERASE F3); glutathione transferase	Encodes glutathione transferase belonging to the phi class of GSTs. Naming convention according to Wagner et al. (2002).
AT2G28630	-8.509	-3.089	1.03e-07	KCS12 (3-KETOACYL-COA SYNTHASE 12); acyltransferase/ catalytic/ transferase, transferring acyl groups other than amino-acyl groups	Encodes KCS12, a member of the 3-ketoacyl-CoA synthase family involved in the biosynthesis of VLCFA (very long chain fatty acids).
AT3G11110	-8.486	-3.085	5.65e-19	zinc finger (C3HC4-type RING finger) family protein
AT4G34770	-8.463	-3.081	2e-05	auxin-responsive family protein
AT3G10520	-8.458	-3.08	0	AHB2 (ARABIDOPSIS HAEMOGLOBIN 2); oxygen transporter	class 2 non-symbiotic hemoglobin
AT1G77640	-8.439	-3.077	2.92e-08	AP2 domain-containing transcription factor, putative	encodes a member of the DREB subfamily A-5 of ERF/AP2 transcription factor family. The protein contains one AP2 domain. There are 15 members in this subfamily including RAP2.1, RAP2.9 and RAP2.10.
AT3G09020	-8.424	-3.075	9.06e-14	alpha 1,4-glycosyltransferase family protein / glycosyltransferase sugar-binding DXD motif-containing protein
AT1G11850	-8.394	-3.069	1.54e-08	unknown protein
AT5G16030	-8.366	-3.064	1.04e-25	unknown protein
AT1G22330	-8.363	-3.064	9.18e-06	RNA binding / nucleic acid binding / nucleotide binding
AT1G53520	-8.356	-3.063	0	chalcone-flavanone isomerase-related
AT1G55330	-8.348	-3.061	0	AGP21	Encodes a putative arabinogalactan-protein (AGP21).
AT1G29450	-8.316	-3.056	2.56e-31	auxin-responsive protein, putative
AT4G00400	-8.291	-3.051	4.51e-32	GPAT8 (glycerol-3-phosphate acyltransferase 8); acyltransferase/ glycerol-3-phosphate O-acyltransferase	Involved in cutin assembly. Is functional redundant of GPAT4.
AT5G44130	-8.204	-3.036	7.4e-25	FLA13 (FASCICLIN-LIKE ARABINOGALACTAN PROTEIN 13 PRECURSOR)
AT1G18620	-8.165	-3.03	1.74e-21	unknown protein
AT5G40450	-8.112	-3.02	1.78e-10	unknown protein
AT2G44500	-8.071	-3.013	1.95e-13	unknown protein
AT1G22650	-8.062	-3.011	5.44e-12	beta-fructofuranosidase, putative / invertase, putative / saccharase, putative / beta-fructosidase, putative
AT5G28770	-7.913	-2.984	1.27e-08	BZO2H3; DNA binding / protein heterodimerization/ transcription factor	bZIP protein BZO2H3 mRNA, partial cds
AT4G30410	-7.864	-2.975	7e-05	transcription factor
AT4G22010	-7.853	-2.973	9.46e-14	sks4 (SKU5 Similar 4); copper ion binding / oxidoreductase
AT5G05300	-7.811	-2.965	1e-05	unknown protein
AT2G37640	-7.763	-2.957	4.47e-06	EXP3	member of Alpha-Expansin Gene Family. Naming convention from the Expansin Working Group (Kende et al, 2004. Plant Mol Bio). Involved in the formation of nematode-induced syncytia in roots of Arabidopsis thaliana.
AT5G12050	-7.752	-2.954	1.07e-08	unknown protein
AT3G52720	-7.709	-2.947	4.88e-08	ACA1 (ALPHA CARBONIC ANHYDRASE 1); carbonate dehydratase/ zinc ion binding
AT4G29740	-7.678	-2.941	1.81e-17	CKX4 (CYTOKININ OXIDASE 4); amine oxidase/ cytokinin dehydrogenase	It encodes a protein whose sequence is similar to cytokinin oxidase/dehydrogenase, which catalyzes the degradation of cytokinins.
AT5G25460	-7.655	-2.936	7.73e-26	unknown protein
AT5G24210	-7.637	-2.933	4.02e-09	lipase class 3 family protein
AT4G14365	-7.571	-2.92	6.23e-08	zinc finger (C3HC4-type RING finger) family protein / ankyrin repeat family protein
AT3G60290	-7.566	-2.919	7.11e-08	oxidoreductase/ oxidoreductase, acting on paired donors, with incorporation or reduction of molecular oxygen, 2-oxoglutarate as one donor, and incorporation of one atom each of oxygen into both donors
AT5G55450	-7.564	-2.919	1.47e-07	protease inhibitor/seed storage/lipid transfer protein (LTP) family protein
AT5G54380	-7.494	-2.906	4.83e-08	THE1 (THESEUS1); kinase/ protein kinase
AT2G46330	-7.45	-2.897	2.24e-44	AGP16 (ARABINOGALACTAN PROTEIN 16)	Encodes arabinogalactan protein (AGP16).
AT4G31800	-7.448	-2.897	1.3e-08	WRKY18; transcription factor	Pathogen-induced transcription factor. Binds W-box sequences in vitro. Forms protein complexes with itself and with WRKY40 and WRKY60. Constitutive expression of WRKY18 enhanced resistance to P. syringae, but its coexpression with WRKY40 or WRKY60 made plants more susceptible to both P. syringae and B. cinerea. WRKY18, WRKY40, and WRKY60 have partially redundant roles in response to the hemibiotr…
AT5G50915	-7.392	-2.886	4.95e-11	basic helix-loop-helix (bHLH) family protein
AT1G49730	-7.377	-2.883	7e-05	protein kinase family protein
AT4G11000	-7.368	-2.881	7.03e-10	ankyrin repeat family protein
AT2G42580	-7.355	-2.879	1.9e-08	TTL3 (TETRATRICOPETIDE-REPEAT THIOREDOXIN-LIKE 3); binding / protein binding	Encodes a member of the TTL family and contains a thioredoxin like domain and three tandom TPRs. Interacts physically with BRL2/VH1 and appears to play a role in brassiosteroid and auxin signaling.
AT3G23550	-7.352	-2.878	1e-05	MATE efflux family protein
AT1G33240	-7.345	-2.877	1.17e-29	AT-GTL1 (GT2-LIKE 1); DNA binding / transcription factor	Encodes a plant transcriptional activator that contains two separate, but similar, trihelix DNA-binding domains, similar to GT-2. Gene is expressed in all aerial parts of the plant, with higher level of expression in siliques. At-GTL2 was thought to be a duplicated copy of this gene but is likely to be a cloning artefact, the result of a chimeric clone.
AT2G42380	-7.278	-2.864	1.27e-10	bZIP transcription factor family protein	Encodes a member of the BZIP family of transcription factors. Forms heterodimers with the related protein AtbZIP61. Binds to G-boxes in vitro and is localized to the nucleus in onion epidermal cells.
AT5G02890	-7.263	-2.861	1.35e-16	transferase family protein
AT1G09390	-7.253	-2.859	4.2e-45	GDSL-motif lipase/hydrolase family protein
AT4G38660	-7.242	-2.856	9.97e-20	thaumatin, putative
AT3G49260	-7.225	-2.853	0	iqd21 (IQ-domain 21); calmodulin binding
AT3G22210	-7.188	-2.846	0	unknown protein
AT3G05490	-7.164	-2.841	4.37e-18	RALFL22 (ralf-like 22); signal transducer	Member of a diversely expressed predicted peptide family showing sequence similarity to tobacco Rapid Alkalinization Factor (RALF), and is believed to play an essential role in the physiology of Arabidopsis. Consists of a single exon and is characterized by a conserved C-terminal motif and N-terminal signal peptide.
AT3G16250	-7.1	-2.828	0	NDF4 (NDH-DEPENDENT CYCLIC ELECTRON FLOW 1); electron carrier/ iron-sulfur cluster binding	encodes a novel subunit of the chloroplast NAD(P)H dehydrogenase complex, involved in cyclic electron flow around photosystem I to produce ATP. Contains a 4Fe-4S cluster.
AT2G30930	-7.067	-2.821	2.03e-20	unknown protein
AT4G28190	-7.016	-2.811	0.00027	ULT1 (ULTRAPETALA1); DNA binding	Encodes a novel Cys-rich protein with a B-box like domain that acts as a negative regulator of meristem cell accumulation in inflorescence and floral meristems as loss-of-function ult1 mutations cause inflorescence meristem enlargement, the production of extra flowers and floral organs, and a decrease in floral meristem determinacy.
AT4G12420	-7.01	-2.809	0	SKU5; copper ion binding / oxidoreductase	Encodes a protein of unknown function involved in directed root tip growth. It is a member of 19-member gene family and is distantly related structurally to the multiple-copper oxidases ascorbate oxidase and laccase, though it lacks the copper-binding domains. The protein is glycosylated and GPI-anchored. It is localized to the plasma membrane and the cell wall. The gene is expressed most strongl…
AT1G27460	-6.999	-2.807	1.44e-06	NPGR1 (NO POLLEN GERMINATION RELATED 1); calmodulin binding	encodes a calmodulin-binding protein that is expressed in pollen, suspension culture cells, flowers, and fruits.
AT3G18890	-6.992	-2.806	0	binding / catalytic/ coenzyme binding
AT5G01740	-6.989	-2.805	9.89e-18
AT4G23400	-6.982	-2.804	1.33e-21	PIP1;5 (PLASMA MEMBRANE INTRINSIC PROTEIN 1;5); water channel
AT4G12980	-6.977	-2.803	0	auxin-responsive protein, putative
AT3G06750	-6.966	-2.8	0	hydroxyproline-rich glycoprotein family protein
AT4G00970	-6.958	-2.799	0.00014	protein kinase family protein
AT4G30020	-6.94	-2.795	8.69e-21	subtilase family protein
AT5G12940	-6.91	-2.789	0	leucine-rich repeat family protein
AT3G43960	-6.91	-2.789	8.92e-18	cysteine proteinase, putative
AT1G79720	-6.908	-2.788	9.6e-38	aspartyl protease family protein
AT3G14210	-6.878	-2.782	8.12e-40	ESM1 (epithiospecifier modifier 1); carboxylesterase/ hydrolase, acting on ester bonds	A semidominant QTL which has an epistatic effect on the Epithiospecifier gene. Represses nitrile formation and favors isothiocyanate production during glucosinolate hydrolysis. The functional allele deters the insect herbivory T. ni.
AT2G32030	-6.876	-2.782	3.8e-10	GCN5-related N-acetyltransferase (GNAT) family protein
AT1G66970	-6.873	-2.781	6.97e-29	SVL2 (SHV3-LIKE 2); glycerophosphodiester phosphodiesterase/ kinase
AT5G55620	-6.796	-2.765	0	unknown protein
AT2G41990	-6.781	-2.761	3.79e-07	unknown protein
AT2G23130	-6.743	-2.753	6.02e-10	AGP17 (ARABINOGALACTAN PROTEIN 17)	AGP17 is a lysine-rich arabinogalactan-protein (AGP) and part of a multi-gene family of glycoproteins with approx. 50 members. It falls into one subclass with AGP18 and AGP19, other lysine-rich AGPs. 84% of its proline residues are hydroxylated to hydroproline and its heavy glycosylation accounts for appr. 69% of the molecular weight. The main glycosyl residues are arabinose (30.1%) and galactose…
AT1G72920	-6.712	-2.747	1.77e-08	disease resistance protein (TIR-NBS class), putative
AT4G36030	-6.704	-2.745	3.18e-13	ARO3 (ARMADILLO REPEAT ONLY 3); binding	Armadillo repeat protein. One of a family of four in Arabidopsis. Expressed in vegetative tissues, anthers and ovules.
AT3G07470	-6.699	-2.744	8.57e-40	unknown protein
AT5G48460	-6.681	-2.74	5.3e-15	fimbrin-like protein, putative
AT2G35710	-6.681	-2.74	2e-05	glycogenin glucosyltransferase (glycogenin)-related
AT3G57930	-6.668	-2.737	8.27e-08	unknown protein
AT1G09200	-6.629	-2.729	0	histone H3
AT4G39710	-6.623	-2.728	3.07e-31	immunophilin, putative / FKBP-type peptidyl-prolyl cis-trans isomerase, putative
AT1G20010	-6.623	-2.727	1.39e-07	TUB5; structural constituent of cytoskeleton	beta tubulin
AT3G05320	-6.61	-2.725	9.12e-06	unknown protein
AT3G49670	-6.582	-2.719	9.82e-19	BAM2 (BARELY ANY MERISTEM 2); ATP binding / protein binding / protein kinase/ protein serine/threonine kinase	Encodes a CLAVATA1-related receptor kinase-like protein required for both shoot and flower meristem function. Very similar to BAM1,with more than 85% a.a. identity. It has a broad expression pattern and is involved in vascular strand development in the leaf, control of leaf shape, size and symmetry, male gametophyte development and ovule specification and function. Anthers of double mutants (bam1…
AT3G53190	-6.488	-2.698	7.65e-16	pectate lyase family protein
AT5G46330	-6.474	-2.695	8.15e-11	FLS2 (FLAGELLIN-SENSITIVE 2); ATP binding / kinase/ protein binding / protein serine/threonine kinase/ transmembrane receptor protein serine/threonine kinase	Encodes a leucine-rich repeat serine/threonine protein kinase that is expressed ubiquitously. FLS2 is involved in MAP kinase signalling relay involved in innate immunity. Essential in the perception of flagellin, a potent elicitor of the defense response. FLS2 is directed for degradation by the bacterial ubiquitin ligase AvrPtoB.
AT1G75750	-6.446	-2.688	8.51e-22	GASA1 (GAST1 PROTEIN HOMOLOG 1)	GA-responsive GAST1 protein homolog regulated by BR and GA antagonistically. Possibly involved in cell elongation based on expression data
AT1G18250	-6.443	-2.688	4.21e-10	ATLP-1	encodes a thaumatin-like protein
AT5G19240	-6.426	-2.684	5.84e-23	unknown protein
AT1G65490	-6.425	-2.684	2.66e-06	unknown protein
AT3G50270	-6.422	-2.683	6.17e-29	transferase family protein
AT1G56430	-6.422	-2.683	6.27e-08	NAS4 (NICOTIANAMINE SYNTHASE 4); nicotianamine synthase
AT1G75500	-6.414	-2.681	2.98e-32	nodulin MtN21 family protein
AT1G02640	-6.411	-2.681	4.72e-08	BXL2 (BETA-XYLOSIDASE 2); hydrolase, hydrolyzing O-glycosyl compounds	encodes a protein similar to a beta-xylosidase located in the extracellular matrix. This is a member of glycosyl hydrolase family 3 and has six other closely related members.
AT2G03350	-6.402	-2.678	7.15e-44	unknown protein
AT2G44210	-6.402	-2.678	0	unknown protein
AT1G47400	-6.397	-2.677	3e-05	unknown protein
AT4G38420	-6.356	-2.668	4e-05	sks9 (SKU5 Similar 9); copper ion binding / oxidoreductase
AT2G36885	-6.352	-2.667	1.66e-07	unknown protein
AT2G39870	-6.331	-2.662	1.57e-14	unknown protein
AT4G19120	-6.33	-2.662	0.00017	ERD3 (early-responsive to dehydration 3)
AT4G12730	-6.323	-2.661	0	FLA2 (FASCICLIN-LIKE ARABINOGALACTAN 2)	AF333971 Arabidopsis thaliana fasciclin-like arabinogalactan-protein 2 (Fla2) mRNA, complete cds
AT5G61440	-6.296	-2.654	4.18e-09	ACHT5 (ATYPICAL CYS HIS RICH THIOREDOXIN 5)	Encodes a member of the thioredoxin family protein. Located in the chloroplast.
AT2G31730	-6.277	-2.65	4e-05	ethylene-responsive protein, putative
AT3G28860	-6.264	-2.647	0	ABCB19; ATPase, coupled to transmembrane movement of substances / auxin efflux transmembrane transporter	Belongs to the family of ATP-binding cassette (ABC) transporters. Also known as AtMDR11 and PGP19. Possibly regulates auxin-dependent responses by influencing basipetal auxin transport in the root. Acts upstream of phyA in regulating hypocotyl elongation and gravitropic response. Exerts nonredundant, partially overlapping functions with the ABC transporter encoded by AtPGP1.
AT1G75820	-6.213	-2.635	2.5e-20	CLV1 (CLAVATA 1); ATP binding / kinase/ protein serine/threonine kinase/ receptor signaling protein serine/threonine kinase	Putative receptor kinase with an extracellular leucine-rich domain. Controls shoot and floral meristem size, and contributes to establish and maintain floral meristem identity. Negatively regulated by KAPP (kinase-associated protein phosphatase). CLV3 peptide binds directly CLV1 ectodomain.
AT4G00400	-6.212	-2.635	2.22e-11	GPAT8 (glycerol-3-phosphate acyltransferase 8); acyltransferase/ glycerol-3-phosphate O-acyltransferase	Involved in cutin assembly. Is functional redundant of GPAT4.
AT1G77690	-6.19	-2.63	3.55e-07	LAX3 (LIKE AUX1 3); amino acid transmembrane transporter/ auxin influx transmembrane transporter/ transporter	Encodes an auxin influx carrier LAX3 (Like Aux1) that promotes lateral root emergence. Auxin-induced expression of LAX3 in turn induces a selection of cell-wall-remodelling enzymes, which are likely to promote cell separation in advance of developing lateral root primordia.
AT5G41750	-6.186	-2.629	1.01e-20	disease resistance protein (TIR-NBS-LRR class), putative
AT1G30520	-6.166	-2.624	4.05e-08	AAE14 (Acyl-Activating Enzyme 14); AMP binding / o-succinylbenzoate-CoA ligase	Encodes a chloroplast O-succinylbenzoyl-CoA ligase. Involved in phylloquinone biosynthesis. Knock mutant is seedling lethal.
AT3G01440	-6.153	-2.621	6.14e-34	oxygen evolving enhancer 3 (PsbQ) family protein
AT3G47570	-6.114	-2.612	0.00016	leucine-rich repeat transmembrane protein kinase, putative
AT3G49940	-6.108	-2.611	1.07e-37	LBD38 (LOB DOMAIN-CONTAINING PROTEIN 38)
AT5G07580	-6.081	-2.604	5.91e-38	DNA binding / transcription factor	encodes a member of the ERF (ethylene response factor) subfamily B-3 of ERF/AP2 transcription factor family. The protein contains one AP2 domain. There are 18 members in this subfamily including ATERF-1, ATERF-2, AND ATERF-5.
AT1G66090	-6.075	-2.603	1.23e-29	disease resistance protein (TIR-NBS class), putative
AT1G15000	-6.075	-2.603	4.95e-20	scpl50 (serine carboxypeptidase-like 50); serine-type carboxypeptidase
AT4G30270	-6.056	-2.598	4.96e-30	MERI5B (meristem-5); hydrolase, acting on glycosyl bonds / xyloglucan:xyloglucosyl transferase	encodes a protein similar to endo xyloglucan transferase in sequence. It is also very similar to BRU1 in soybean, which is involved in brassinosteroid response.
AT1G57990	-6.043	-2.595	1.14e-12	ATPUP18; purine transmembrane transporter	Member of a family of proteins related to PUP1, a purine transporter. May be involved in the transport of purine and purine derivatives such as cytokinins, across the plasma membrane.
AT1G10340	-6.01	-2.587	0.00076	ankyrin repeat family protein
AT5G57770	-6.008	-2.587	2.67e-06
AT2G06925	-6.006	-2.586	8e-05	PLA2-ALPHA; phospholipase A2	Encodes a secretory phospholipase A2 enzyme, which specifically hydrolyzes the sn-2 position of phospholipids. The enzyme has a preference towards linoleoyl acyl chain over palmitoyl acyl chain. It also has a slight preference for phosphatidylcholine over phosphatidylethanolamine.
AT4G19530	-5.991	-2.583	2.2e-17	disease resistance protein (TIR-NBS-LRR class), putative	Encodes a TIR-NB-LRR resistance protein. Transient expression in tobacco induces cell death.
AT2G02950	-5.989	-2.582	6.56e-28	PKS1 (PHYTOCHROME KINASE SUBSTRATE 1); protein binding	Encodes a basic soluble protein which can independently bind to either PHYA or PHYB, regardless of whether the phytochromes are in the Pr or Pfr state. PKS1 can be phosphorylated by oat phyA in vitro in a light regulated manner. It is postulated to be a negative regulator of phyB signalling.
AT4G25050	-5.975	-2.579	1.72e-33	ACP4 (acyl carrier protein 4); acyl carrier	encodes an acyl carrier protein predominantly expressed in leaves. Gene expression is upregulated by light.
AT3G59300	-5.964	-2.576	4.59e-17	unknown protein
AT1G34310	-5.949	-2.573	0	ARF12 (AUXIN RESPONSE FACTOR 12); transcription factor
AT2G34930	-5.946	-2.572	1.98e-07	disease resistance family protein
AT4G24350	-5.94	-2.571	1.4e-44	phosphorylase family protein
AT3G01500	-5.928	-2.567	7.44e-23	CA1 (CARBONIC ANHYDRASE 1); carbonate dehydratase/ zinc ion binding
AT5G52760	-5.917	-2.565	1.4e-08	heavy-metal-associated domain-containing protein
AT5G14920	-5.894	-2.559	1.07e-06	gibberellin-regulated family protein
AT3G54560	-5.878	-2.555	1.65e-32	HTA11; DNA binding	Encodes HTA11, a histone H2A protein.
AT3G50560	-5.86	-2.551	0.0001	short-chain dehydrogenase/reductase (SDR) family protein
AT5G44680	-5.859	-2.551	7.32e-18	methyladenine glycosylase family protein
AT2G15090	-5.842	-2.546	3.74e-23	KCS8 (3-KETOACYL-COA SYNTHASE 8); acyltransferase/ catalytic/ transferase, transferring acyl groups other than amino-acyl groups	Encodes KCS8, a member of the 3-ketoacyl-CoA synthase family involved in the biosynthesis of VLCFA (very long chain fatty acids).
AT5G10400	-5.838	-2.545	8.97e-39	histone H3
AT3G50480	-5.833	-2.544	1.25e-06	HR4 (HOMOLOG OF RPW8 4)	Homolog of RPW8
AT4G37610	-5.824	-2.542	4.57e-30	BT5 (BTB AND TAZ DOMAIN PROTEIN 5); protein binding / transcription regulator	BTB and TAZ domain protein. Located in cytoplasm and expressed in fruit, flower and leaves.
AT5G64410	-5.812	-2.539	4.74e-08	OPT4 (OLIGOPEPTIDE TRANSPORTER 4); oligopeptide transporter	oligopeptide transporter
AT3G27690	-5.78	-2.531	7.21e-17	LHCB2.3; chlorophyll binding	Encodes Lhcb2.4. Belongs to the Lhc super-gene family encodes the light-harvesting chlorophyll a/b-binding (LHC) proteins that constitute the antenna system of the photosynthetic apparatus.
AT3G14310	-5.761	-2.526	1.68e-09	ATPME3; pectinesterase	encodes a pectin methylesterase, targeted by a cellulose binding protein (CBP) from the parasitic nematode Heterodera schachtii during parasitism.
AT4G36670	-5.744	-2.522	1.43e-16	mannitol transporter, putative
AT2G36050	-5.736	-2.52	1.53e-07	OFP15 (ARABIDOPSIS THALIANA OVATE FAMILY PROTEIN 15)
AT4G38860	-5.734	-2.519	2.94e-11	auxin-responsive protein, putative
AT1G19380	-5.719	-2.516	6.5e-18	unknown protein
AT4G17810	-5.716	-2.515	2.01e-26	nucleic acid binding / transcription factor/ zinc ion binding
AT1G07370	-5.698	-2.51	3.29e-18	PCNA1 (PROLIFERATING CELLULAR NUCLEAR ANTIGEN); DNA binding / DNA polymerase processivity factor/ protein binding	Encodes putative proliferating cell nuclear antigen involved in cell cycle regulation.
AT2G35960	-5.693	-2.509	1.97e-23	NHL12	Encodes a protein whose sequence is similar to tobacco hairpin-induced gene (HIN1) and Arabidopsis non-race specific disease resistance gene (NDR1). Expression is not altered in response to cucumber mosaic virus or spermine.
AT4G37450	-5.684	-2.507	5.95e-09	AGP18 (ARABINOGALACTAN PROTEIN 18)	AGP18 is a lysine-rich arabinogalactan-protein (AGP) and part of a multi-gene family of glycoproteins with approx. 50 members. It falls into one subclass with AGP17 and AGP19, other lysine-rich AGPs. It is expressed in young leaves, shoots, roots and flowers.
AT5G66530	-5.678	-2.505	8.4e-30	aldose 1-epimerase family protein
AT1G23205	-5.677	-2.505	3.43e-12	invertase/pectin methylesterase inhibitor family protein
AT1G65310	-5.667	-2.503	2.63e-09	XTH17 (XYLOGLUCAN ENDOTRANSGLUCOSYLASE/HYDROLASE 17); hydrolase, acting on glycosyl bonds / hydrolase, hydrolyzing O-glycosyl compounds / xyloglucan:xyloglucosyl transferase	putative xyloglucan endotransglycosylase/hydrolase, expressed in the mature or basal regions of both the main and lateral roots, but not in the tip of these roots where cell division occurs.
AT4G08850	-5.657	-2.5	4.51e-11	kinase
AT2G47930	-5.647	-2.497	3.37e-22	AGP26 (ARABINOGALACTAN PROTEIN 26)
AT4G34760	-5.642	-2.496	4.6e-40	auxin-responsive family protein
AT1G67910	-5.628	-2.493	5.03e-17	unknown protein
AT3G62150	-5.627	-2.492	8e-05	PGP21 (P-GLYCOPROTEIN 21); ATPase, coupled to transmembrane movement of substances
AT1G52830	-5.605	-2.487	4.34e-15	IAA6 (INDOLE-3-ACETIC ACID 6); transcription factor	An extragenic dominant suppressor of the hy2 mutant phenotype. Also exhibits aspects of constitutive photomorphogenetic phenotype in the absence of hy2. Mutants have dominant leaf curling phenotype shortened hypocotyls and reduced apical hook. Induced by indole-3-acetic acid.
AT2G34620	-5.6	-2.486	0	mitochondrial transcription termination factor-related / mTERF-related
AT3G02380	-5.577	-2.479	1.04e-06	COL2 (constans-like 2); transcription factor/ zinc ion binding	homologous to the flowering-time gene CONSTANS (CO) encoding zinc-finger proteins
AT3G01550	-5.57	-2.478	7.85e-10	PPT2 (PHOSPHOENOLPYRUVATE (PEP)/PHOSPHATE TRANSLOCATOR 2); antiporter/ triose-phosphate transmembrane transporter
AT3G59080	-5.558	-2.474	1.2e-11	aspartyl protease family protein
AT5G52100	-5.508	-2.462	1.2e-08	crr1 (chlororespiration reduction 1); dihydrodipicolinate reductase	Is essential for chloroplast NAD(P)H dehydrogenase activity, which is involved in electron transfer between PSII and PSI. Likely functions in biogenesis or stabilization of the NAD(P)H dehydrogenase complex.
AT1G64640	-5.481	-2.454	3.02e-23	plastocyanin-like domain-containing protein
AT1G76240	-5.474	-2.453	6.61e-32	unknown protein
AT1G17700	-5.451	-2.446	3.97e-06	PRA1.F1 (PRENYLATED RAB ACCEPTOR 1.F1)
AT4G00950	-5.437	-2.443	2.98e-06	MEE47 (maternal effect embryo arrest 47); transcription factor
AT2G13820	-5.41	-2.436	4.11e-18	protease inhibitor/seed storage/lipid transfer protein (LTP) family protein
AT4G02540	-5.388	-2.43	3.46e-17	DC1 domain-containing protein
AT3G28340	-5.383	-2.428	3.66e-21	GATL10 (Galacturonosyltransferase-like 10); polygalacturonate 4-alpha-galacturonosyltransferase/ transferase, transferring hexosyl groups	Encodes a protein with putative galacturonosyltransferase activity.
AT1G72970	-5.369	-2.425	3.93e-17	HTH (HOTHEAD); FAD binding / aldehyde-lyase/ mandelonitrile lyase	Originally identified as a mutation that causes floral organs to fuse together. About 10-20% of mutants also have defects in ovules. Mutants have reduced fertility most likely as because of fusions that pistil emergence. The protein has similarity to the mandelonitrile lyase family of FAD containing oxidoreductases and is predicted to be secreted (SignalP).It is expressed in all tissue layers of …
AT2G30990	-5.366	-2.424	1.3e-32	unknown protein
AT1G56190	-5.355	-2.421	0	phosphoglycerate kinase, putative
AT1G18570	-5.333	-2.415	1.22e-18	MYB51 (MYB DOMAIN PROTEIN 51); DNA binding / transcription factor	Encodes a member of the R2R3-MYB transcription family. Involved in indole glucosinolate biosynthesis.
AT5G49160	-5.329	-2.414	0.00019	MET1 (METHYLTRANSFERASE 1); methyltransferase	Encodes a cytosine methyltransferase MET1. Required for silencing of FWA paternal allele in endosperm. Two lines with RNAi constructs directed against DMT1 have reduced agrobacterium-mediated tumor formation.
AT2G44740	-5.326	-2.413	2e-05	CYCP4;1 (cyclin p4;1); cyclin-dependent protein kinase
AT5G27290	-5.324	-2.413	1.03e-41	unknown protein
AT1G44830	-5.318	-2.411	2.67e-22	AP2 domain-containing transcription factor TINY, putative	encodes a member of the DREB subfamily A-5 of ERF/AP2 transcription factor family. The protein contains one AP2 domain. There are 15 members in this subfamily including RAP2.1, RAP2.9 and RAP2.10.
AT4G02850	-5.316	-2.41	3.99e-07	phenazine biosynthesis PhzC/PhzF family protein
AT1G05575	-5.302	-2.407	2.84e-34	unknown protein
AT1G14290	-5.286	-2.402	2.74e-22	SBH2 (SPHINGOID BASE HYDROXYLASE 2); catalytic/ sphingosine hydroxylase	Encodes one of the two redundant sphingoid base hydroxylases (SBH). Involved in sphingolipid trihydroxy long-chain base (4-hydroxysphinganine) biosynthesis. Double mutants of SBHs were dwarfed and not able to progress from vegetative to reproductive growth.
AT1G55450	-5.276	-2.399	2.38e-43	embryo-abundant protein-related
AT5G54490	-5.273	-2.399	0.00064	PBP1 (PINOID-BINDING PROTEIN 1); calcium ion binding / protein binding	Encodes a PINOID (PID)-binding protein containing putative EF-hand calcium-binding motifs. The interaction is dependent on the presence of calcium. mRNA expression is up-regulated by auxin. Not a phosphorylation target of PID, likely acts upstream of PID to regulate the activity of this protein in response to changes in calcium levels.
AT1G66160	-5.27	-2.398	3.15e-10	U-box domain-containing protein
AT2G01180	-5.248	-2.392	4.5e-11	ATPAP1 (PHOSPHATIDIC ACID PHOSPHATASE 1); phosphatidate phosphatase	Encodes phosphatidate phosphatase. Up-regulated by genotoxic stress (gamma ray or UV-B) and elicitor treatments with mastoparan and harpin. Expressed in roots and leaves.
AT4G36550	-5.24	-2.389	0	binding / ubiquitin-protein ligase
AT4G20780	-5.237	-2.389	9.47e-14	calcium-binding protein, putative
AT5G13140	-5.236	-2.388	0
AT3G52500	-5.231	-2.387	3.06e-28	aspartyl protease family protein
AT3G15570	-5.224	-2.385	6.01e-09	phototropic-responsive NPH3 family protein
AT4G16370	-5.206	-2.38	1.4e-45	ATOPT3 (OLIGOPEPTIDE TRANSPORTER); oligopeptide transporter	Encodes an oligopeptide transporter involved in metal homeostasis.
AT5G13710	-5.183	-2.374	0	SMT1 (STEROL METHYLTRANSFERASE 1); sterol 24-C-methyltransferase	SMT1 controls the level of cholesterol in plants
AT1G54820	-5.181	-2.373	3.78e-35	protein kinase family protein
AT4G37290	-5.164	-2.369	1e-05	unknown protein
AT1G63260	-5.164	-2.369	2.86e-14	TET10 (TETRASPANIN10)	Member of TETRASPANIN family
AT3G56400	-5.163	-2.368	5.82e-32	WRKY70; transcription factor/ transcription repressor	member of WRKY Transcription Factor; Group III. Function as activator of SA-dependent defense genes and a repressor of JA-regulated genes. WRKY70-controlled suppression of JA-signaling is partly executed by NPR1.
AT1G59590	-5.163	-2.368	2.03e-06	ZCF37	ZCF37 mRNA, complete cds
AT4G17340	-5.155	-2.366	0	TIP2;2 (TONOPLAST INTRINSIC PROTEIN 2;2); water channel
AT1G03850	-5.148	-2.364	2.18e-08	glutaredoxin family protein
AT2G18210	-5.138	-2.361	4.06e-10	unknown protein
AT3G46490	-5.134	-2.36	2.27e-07	iron ion binding / oxidoreductase/ oxidoreductase, acting on paired donors, with incorporation or reduction of molecular oxygen, 2-oxoglutarate as one donor, and incorporation of one atom each of oxygen into both donors
AT5G49740	-5.133	-2.36	1.7e-43	ATFRO7 (FERRIC REDUCTION OXIDASE 7); ferric-chelate reductase/ oxidoreductase	Encodes a chloroplast ferric chelate reductase. Shows differential splicing and has three different mRNA products. Expressed in the shoot, flower and cotyledon.
AT4G21870	-5.117	-2.355	0.001	26.5 kDa class P-related heat shock protein (HSP26.5-P)
AT4G30290	-5.11	-2.353	4.04e-07	XTH19 (XYLOGLUCAN ENDOTRANSGLUCOSYLASE/HYDROLASE 19); hydrolase, acting on glycosyl bonds / hydrolase, hydrolyzing O-glycosyl compounds / xyloglucan:xyloglucosyl transferase	putative xyloglucan endotransglycosylase/hydrolase, expressed throughout both the main and the lateral root, with intensive expression at the dividing and elongating regions. Is expressed in lateral root primordia but expression ceases after lateral root begins to grow.
AT5G16590	-5.107	-2.352	1.76e-18	LRR1; ATP binding / kinase/ protein serine/threonine kinase
AT1G27770	-5.1	-2.351	3.69e-14	ACA1 (AUTO-INHIBITED CA2+-ATPASE 1); calcium channel/ calcium-transporting ATPase/ calmodulin binding	Encodes a chloroplast envelope Ca2+-ATPase with an N-terminal autoinhibitor.
AT1G48260	-5.098	-2.35	6.28e-11	CIPK17 (CBL-INTERACTING PROTEIN KINASE 17); ATP binding / kinase/ protein kinase/ protein serine/threonine kinase	Encodes a member of the SNF1-related kinase (SnRK) gene family (SnRK3.21), which has also been reported as a member of the CBL-interacting protein kinases (CIPK17).
AT3G08920	-5.089	-2.347	0	rhodanese-like domain-containing protein
AT2G04790	-5.077	-2.344	3.3e-06	unknown protein
AT4G25080	-5.066	-2.341	0	CHLM (magnesium-protoporphyrin IX methyltransferase); magnesium protoporphyrin IX methyltransferase	Encodes a protein with methyltransferase activity responsible for the methylation of magnesium protoporphyrin IX. Mutants defective in this gene are affected in chlorophyll biosynthesis and show a reduction in the accumulation of a number of major thylakoid-associated proteins including components of PSI (LHCI), PSII (LHCII, D1, CP43) and the cytochrome b6f complex (Cytf). By contrast, no signifi…
AT5G15350	-5.06	-2.339	2.09e-08	plastocyanin-like domain-containing protein
AT5G46710	-5.045	-2.335	1.93e-08	zinc-binding family protein
AT1G25230	-5.043	-2.334	9.9e-30	purple acid phosphatase family protein
AT1G02360	-5.035	-2.332	0.00055	chitinase, putative
AT1G17650	-5.034	-2.332	2.27e-37	GLYR2 (GLYOXYLATE REDUCTASE 2); glyoxylate reductase (NADP)/ phosphogluconate dehydrogenase (decarboxylating)	Glyoxylate reductase located in chloroplasts.
AT3G18080	-5.032	-2.331	2e-05	BGLU44 (B-S GLUCOSIDASE 44); (R)-amygdalin beta-glucosidase/ 4-methylumbelliferyl-beta-D-glucopyranoside beta-glucosidase/ beta-gentiobiose beta-glucosidase/ cellobiose glucosidase/ esculin beta-glucosidase/ hydrolase, hydrolyzing O-glycosyl compounds
AT4G19985	-5.026	-2.329	3.3e-11	GCN5-related N-acetyltransferase (GNAT) family protein
AT5G03120	-5.008	-2.324	6.63e-08	unknown protein
AT1G24170	-4.993	-2.32	1.03e-12	LGT9; polygalacturonate 4-alpha-galacturonosyltransferase/ transferase, transferring glycosyl groups / transferase, transferring hexosyl groups	Encodes a protein with putative galacturonosyltransferase activity.
AT5G10760	-4.979	-2.316	6.63e-07	aspartyl protease family protein
AT2G40100	-4.979	-2.316	9.9e-19	LHCB4.3 (light harvesting complex PSII); chlorophyll binding	Lhcb4:3 protein (Lhcb4.3, light harvesting complex of photosystem II
AT1G11350	-4.961	-2.311	2.02e-10	SD1-13 (S-DOMAIN-1 13); kinase/ protein kinase/ protein serine/threonine kinase
AT3G23530	-4.96	-2.31	6.8e-06	cyclopropane fatty acid synthase, putative / CPA-FA synthase, putative
AT4G24370	-4.951	-2.308	8.15e-29	unknown protein
AT3G52430	-4.922	-2.299	3.14e-16	PAD4 (PHYTOALEXIN DEFICIENT 4); lipase/ protein binding / triacylglycerol lipase	Encodes a lipase-like gene that is important for salicylic acid signaling and function in resistance (R) gene-mediated and basal plant disease resistance. PAD4 can interact directly with EDS1, another disease resistance signaling protein. Expressed at elevated level in response to green peach aphid (GPA) feeding, and modulates the GPA feeding-induced leaf senescence through a mechanism that doesn…
AT5G57780	-4.914	-2.297	1.74e-18
AT1G21500	-4.912	-2.296	2.9e-32	unknown protein
AT1G05210	-4.911	-2.296	9.78e-09
AT4G01680	-4.87	-2.284	9.99e-08	MYB55 (myb domain protein 55); DNA binding / transcription factor	Encodes a putative transcription factor (MYB55).
AT5G20250	-4.858	-2.28	1.39e-06	DIN10 (DARK INDUCIBLE 10); hydrolase, hydrolyzing O-glycosyl compounds	encodes a member of glycosyl hydrolase family 36. Expression is induced within 3 hours of dark treatment, in senescing leaves and treatment with exogenous photosynthesis inhibitor. Induction of gene expression was suppressed in excised leaves supplied with sugar. The authors suggest that the gene's expression pattern is responding to the level of sugar in the cell.
AT3G48360	-4.857	-2.28	5.62e-13	BT2 (BTB AND TAZ DOMAIN PROTEIN 2); protein binding / transcription factor/ transcription regulator	encodes a protein (BT2) that is an essential component of the TAC1-mediated telomerase activation pathway. Acts redundantly with BT3 and BT1 during female gametophyte development and with BT3 during male gametophyte development.
AT2G07690	-4.831	-2.272	1.6e-09	minichromosome maintenance family protein / MCM family protein	Member of the minichromosome maintenance complex, involved in DNA replication initiation. Abundant in proliferating and endocycling tissues. Localized in the nucleus during G1, S and G2 phases of the cell cycle, and are released into the cytoplasmic compartment during mitosis. Binds chromatin.
AT4G23060	-4.824	-2.27	0.00053	IQD22 (IQ-domain 22); calmodulin binding
AT4G34220	-4.819	-2.269	3.41e-21	leucine-rich repeat transmembrane protein kinase, putative
AT3G60320	-4.818	-2.268	0	DNA binding
AT5G57700	-4.798	-2.262	4.87e-16	BNR/Asp-box repeat family protein
AT1G19020	-4.797	-2.262	1.09e-11	unknown protein
AT5G19120	-4.795	-2.262	2.18e-37	aspartic-type endopeptidase
AT1G22530	-4.789	-2.26	3.15e-23	PATL2 (PATELLIN 2); transporter
AT3G45640	-4.772	-2.255	7.45e-25	ATMPK3 (ARABIDOPSIS THALIANA MITOGEN-ACTIVATED PROTEIN KINASE 3); MAP kinase/ kinase/ protein binding / protein kinase	Encodes a mitogen-activated kinase whose mRNA levels increase in response to touch, cold, salinity stress and chitin oligomers.Also functions in ovule development. Heterozygous MPK3 mutants in a homozygous MPK6 background are female sterile due to defects in integument development. MPK3 can be dephosphorylated by MKP2 in vitro.
AT1G11670	-4.752	-2.249	2.93e-09	MATE efflux family protein
AT3G15850	-4.75	-2.248	2.62e-23	FAD5 (FATTY ACID DESATURASE 5); 16:0 monogalactosyldiacylglycerol desaturase/ oxidoreductase	Chloroplastic enzyme responsible for the synthesis of 16:1 fatty acids from galactolipids and sulpholipids. Uses ferredoxin as electron donor.
AT5G60270	-4.744	-2.246	8.18e-06	lectin protein kinase family protein
AT5G08260	-4.732	-2.242	9.75e-06	scpl35 (serine carboxypeptidase-like 35); serine-type carboxypeptidase
AT1G16390	-4.712	-2.236	6e-05	ATOCT3 (ARABIDOPSIS THALIANA ORGANIC CATION/CARNITINE TRANSPORTER 3); carbohydrate transmembrane transporter/ sugar:hydrogen symporter
AT2G26190	-4.708	-2.235	3.55e-24	calmodulin-binding family protein
AT2G42610	-4.704	-2.234	3.4e-23	LSH10 (LIGHT SENSITIVE HYPOCOTYLS 10)
AT3G02110	-4.694	-2.231	0	scpl25 (serine carboxypeptidase-like 25); serine-type carboxypeptidase
AT1G75780	-4.694	-2.231	4e-05	TUB1; GTP binding / GTPase/ structural molecule	beta tubulin gene downregulated by phytochrome A (phyA)-mediated far-red light high-irradiance and the phytochrome B (phyB)-mediated red light high-irradiance responses
AT1G67330	-4.694	-2.231	1e-05	unknown protein
AT1G53430	-4.685	-2.228	5.3e-06	leucine-rich repeat family protein / protein kinase family protein
AT3G15540	-4.684	-2.228	1.93e-20	IAA19 (INDOLE-3-ACETIC ACID INDUCIBLE 19); transcription factor	IAA induced protein 19
AT5G14740	-4.679	-2.226	4.69e-14	CA2 (CARBONIC ANHYDRASE 2); carbonate dehydratase/ zinc ion binding	Encodes a beta carbonic anhydrase likely to be localized in the cytoplasm. Expression of its mRNA is seen in etiolated seedlings and points to a possible nonphotosynthetic role for this isoform.
AT3G46940	-4.674	-2.225	1.63e-27	deoxyuridine 5'-triphosphate nucleotidohydrolase family
AT1G29430	-4.671	-2.224	1.24e-09	auxin-responsive family protein
AT5G45930	-4.67	-2.223	0	CHLI2 (MAGNESIUM CHELATASE I2); ATPase/ magnesium chelatase	encodes a second Chl I gene (CHLI2), a subunit of magnesium chelatase which is required for chlorophyll biosynthesis. Has ATPase activity, regulated by TRX-f. Involved in the assembly of the Mg chelatase complex.
AT2G38120	-4.666	-2.222	1.72e-18	AUX1 (AUXIN RESISTANT 1); amino acid transmembrane transporter/ auxin binding / auxin influx transmembrane transporter/ transporter	Encodes an auxin influx transporter. AUX1 resides at the apical plasma membrane of protophloem cells and at highly dynamic subpopulations of Golgi apparatus and endosomes in all cell types. AUX1 action in the lateral root cap and/or epidermal cells influences lateral root initiation and positioning.
AT2G16060	-4.665	-2.222	1.59e-12	AHB1 (ARABIDOPSIS HEMOGLOBIN 1); oxygen binding / oxygen transporter	Encodes a class 1 nonsymbiotic hemoglobin induced by low oxygen levels with very high oxygen affinity. It is not likely to be a hemoglobin transporter because of its extremely high affinity for oxygen.
AT1G34760	-4.654	-2.218	7.47e-24	GRF11 (GENERAL REGULATORY FACTOR 11); ATPase binding / amino acid binding / protein binding / protein phosphorylated amino acid binding	Encodes a 14-3-3 protein. Binds H+-ATPase in response to blue light.
AT1G60550	-4.652	-2.218	7.56e-09	ECHID (ENOYL-COA HYDRATASE/ISOMERASE D); catalytic/ naphthoate synthase
AT3G28040	-4.646	-2.216	3.25e-32	leucine-rich repeat transmembrane protein kinase, putative
AT1G32470	-4.644	-2.215	0	glycine cleavage system H protein, mitochondrial, putative
AT5G06870	-4.63	-2.211	2.31e-27	PGIP2 (POLYGALACTURONASE INHIBITING PROTEIN 2); protein binding	Encodes a polygalacturonase inhibiting protein involved in plant defense response. PGIPs inhibit the activity of pectin degrading enzymes such as those produced by fungal pathogens. PGIP2 is induced by fungal infection and methyl jasmonate.
AT5G19780	-4.628	-2.21	7.15e-43	TUA5; structural constituent of cytoskeleton	Encodes an isoform of alpha tubulin. Closely related to adjacent gene TUA3 suggesting recent duplication.
AT5G08030	-4.621	-2.208	0.00056	glycerophosphoryl diester phosphodiesterase family protein
AT1G04530	-4.613	-2.206	3.43e-15	binding
AT3G28180	-4.604	-2.203	2.07e-32	ATCSLC04 (CELLULOSE-SYNTHASE LIKE C4); cellulose synthase/ transferase, transferring glycosyl groups	encodes a gene similar to cellulose synthase
AT3G16690	-4.599	-2.201	1.75e-16	nodulin MtN3 family protein
AT5G64870	-4.586	-2.197	3.72e-35
AT3G19850	-4.584	-2.197	1.34e-23	phototropic-responsive NPH3 family protein
AT1G13110	-4.583	-2.196	8.91e-22	CYP71B7; electron carrier/ heme binding / iron ion binding / monooxygenase/ oxygen binding	member of CYP71B
AT5G52050	-4.581	-2.196	4.7e-14	MATE efflux protein-related
AT3G48730	-4.581	-2.196	0	GSA2 (glutamate-1-semialdehyde 2,1-aminomutase 2); catalytic/ glutamate-1-semialdehyde 2,1-aminomutase/ pyridoxal phosphate binding / transaminase
AT4G26690	-4.576	-2.194	8.31e-08	SHV3 (SHAVEN 3); glycerophosphodiester phosphodiesterase/ kinase	Glycerophosphoryl diester phosphodiesterase-like protein involved in cell wall cellulose accumulation and pectin linking. Impacts root hair, trichome and epidermal cell development.
AT1G17610	-4.575	-2.194	1.42e-13	disease resistance protein-related
AT3G48090	-4.574	-2.193	0.0001	EDS1 (enhanced disease susceptibility 1); lipase/ signal transducer/ triacylglycerol lipase	Component of R gene-mediated disease resistance in Arabidopsis thaliana with homology to eukaryotic lipases.
AT3G54810	-4.573	-2.193	0	zinc finger (GATA type) family protein	Encodes a protein containing a GATA type zinc finger domain that is expressed in the embryo axis and involved in germination. Mutants have a reduced rate of germination even when stratified.
AT5G66210	-4.571	-2.192	6.96e-06	CPK28; ATP binding / calcium ion binding / calmodulin-dependent protein kinase/ protein kinase/ protein serine/threonine kinase	member of Calcium Dependent Protein Kinase
AT2G23600	-4.554	-2.187	5.17e-23	ACL (ACETONE-CYANOHYDRIN LYASE); hydrolase/ hydrolase, acting on ester bonds / methyl indole-3-acetate esterase/ methyl jasmonate esterase/ methyl salicylate esterase	Encodes a protein shown to have carboxylesterase activity, methyl salicylate esterase activity, methyl jasmonate esterase activity, and methyl IAA esterase activity in vitro. MES2 appears to be involved in MeSA hydrolysis in planta. This protein does not act on MeGA4, or MEGA9 in vitro.
AT2G35880	-4.552	-2.187	1.99e-25
AT4G39770	-4.549	-2.186	0.0001	trehalose-6-phosphate phosphatase, putative
AT1G18650	-4.541	-2.183	0	PDCB3 (PLASMODESMATA CALLOSE-BINDING PROTEIN 3); callose binding / polysaccharide binding	Encodes a member of the X8-GPI family of proteins. It localizes to the plasmodesmata and is predicted to bind callose.
AT5G39020	-4.538	-2.182	1.04e-06	protein kinase family protein
AT5G45480	-4.528	-2.179	1.53e-33	unknown protein
AT3G13470	-4.522	-2.177	9.24e-13	chaperonin, putative
AT3G01480	-4.514	-2.174	0	CYP38 (cyclophilin 38); peptidyl-prolyl cis-trans isomerase	Encodes a chloroplast cyclophilin functioning in the assembly and maintenance of photosystem II (PSII) supercomplexes.
AT1G16260	-4.513	-2.174	0.00022	protein kinase family protein
AT1G33770	-4.5	-2.17	6.32e-07	protein kinase family protein
AT2G29180	-4.473	-2.161	1.4e-45	unknown protein
AT2G38810	-4.472	-2.161	3.5e-09	HTA8 (HISTONE H2A 8); DNA binding	Encodes HTA8, a histone H2A protein.
AT4G33000	-4.466	-2.159	2.98e-09	CBL10 (CALCINEURIN B-LIKE 10); calcium ion binding	Encodes a member of the calcineurin B-like calcium sensor gene family. Mediates salt tolerance by regulating ion homeostasis in Arabidopsis.
AT3G62110	-4.458	-2.156	7.03e-15	glycoside hydrolase family 28 protein / polygalacturonase (pectinase) family protein
AT2G37430	-4.443	-2.152	0.00018	zinc finger (C2H2 type) family protein (ZAT11)
AT3G56480	-4.439	-2.15	1.25e-06	myosin heavy chain-related
AT5G64120	-4.418	-2.143	3e-05	peroxidase, putative	encodes a cell wall bound peroxidase that is induced by hypo-osmolarity
AT3G62030	-4.417	-2.143	0	peptidyl-prolyl cis-trans isomerase, chloroplast / cyclophilin / rotamase / cyclosporin A-binding protein (ROC4)	nuclear-encoded chloroplast stromal cyclophilin CYP20-3 (also known as ROC4). Protein is tyrosine-phosphorylated and its phosphorylation state is modulated in response to ABA in Arabidopsis thaliana seeds.
AT4G17070	-4.398	-2.137	8.93e-08	peptidyl-prolyl cis-trans isomerase
AT1G60590	-4.397	-2.137	2.5e-11	polygalacturonase, putative / pectinase, putative
AT4G18370	-4.394	-2.136	2.41e-35	DEG5 (DEGP PROTEASE 5); catalytic/ serine-type endopeptidase/ serine-type peptidase	Encodes DEG5. Forms a hexamer with DEG8 in the thylakoid lumen. Involved in the cleavage of photodamaged D2 protein of photosystem II (PSII).
AT5G11250	-4.393	-2.135	6.54e-10	disease resistance protein (TIR-NBS-LRR class), putative
AT4G39970	-4.392	-2.135	9.38e-37	haloacid dehalogenase-like hydrolase family protein
AT1G29440	-4.385	-2.132	1.36e-06
AT4G14680	-4.385	-2.133	3.94e-13	APS3; sulfate adenylyltransferase (ATP)	ATP sulfurylase
AT5G53880	-4.381	-2.131	1.03e-35	unknown protein
AT1G14280	-4.379	-2.131	5.16e-31	PKS2 (PHYTOCHROME KINASE SUBSTRATE 2)	Encodes phytochrome kinase substrate 2. PKS proteins are critical for hypocotyl phototropism.
AT5G42250	-4.371	-2.128	1.44e-12	alcohol dehydrogenase, putative
AT3G63140	-4.366	-2.126	4.36e-24	CSP41A (CHLOROPLAST STEM-LOOP BINDING PROTEIN OF 41 KDA); mRNA binding / poly(U) binding	Encodes a protein with ribonuclease activity that is involved in plastid rRNA maturation.
AT5G39860	-4.361	-2.125	0.00047	PRE1 (PACLOBUTRAZOL RESISTANCE1); DNA binding / transcription factor
AT5G51560	-4.348	-2.12	2.42e-16	leucine-rich repeat transmembrane protein kinase, putative
AT5G23060	-4.346	-2.12	3.72e-16	CaS (Calcium sensing receptor)
AT5G44070	-4.34	-2.118	5.07e-35	CAD1 (CADMIUM SENSITIVE 1); cadmium ion binding / copper ion binding / glutathione gamma-glutamylcysteinyltransferase	Phytochelatin synthase gene confers tolerance to cadmium ions. Catalyzes phytochelatin (PC) synthesis from glutathione (GSH) in the presence of Cd2+, Zn2+, Cu2+ and Fe3+, but not by Co2+ or Ni2+.
AT1G52290	-4.339	-2.117	1.2e-09	protein kinase family protein
AT4G04955	-4.337	-2.117	2.43e-11	ATALN (Arabidopsis allantoinase); allantoinase/ hydrolase	Encodes an allantoinase which is involved in allantoin degradation and assimilation. Gene expression was induced when allantoin was added to the medium. The insertion mutant, ataln m2-1, did not grow well on the MS medium where allantoin, instead of ammonium nitrate, was supplied.
AT1G19150	-4.337	-2.117	0	LHCA6; chlorophyll binding	PSI type II chlorophyll a/b-binding protein (Lhca2*1) mRNA,
AT4G21850	-4.333	-2.115	6.6e-13	methionine sulfoxide reductase domain-containing protein / SeIR domain-containing protein
AT1G72520	-4.331	-2.115	1.81e-11	lipoxygenase, putative
AT5G47380	-4.324	-2.112	1.07e-07	unknown protein
AT1G68400	-4.318	-2.11	2e-05	leucine-rich repeat transmembrane protein kinase, putative
AT4G32830	-4.317	-2.11	2e-05	AtAUR1 (ATAURORA1); histone kinase(H3-S10 specific) / kinase/ protein serine/threonine kinase	Encodes a member of a family of Ser/Thr kinases whose activities peak during cell division. Transcripts are abundant in tissues rich in dividing cells like roots and flowers but are low or absent in fully expanded leaves and stems. In interphase cells, the protein is predominantly nuclear. During mitosis, the protein associates with plant-specific cytoskeletal structures (preprophase band, phragm…
AT4G38400	-4.314	-2.109	4e-05	ATEXLA2 (ARABIDOPSIS THALIANA EXPANSIN-LIKE A2)	member of EXPANSIN-LIKE. Naming convention from the Expansin Working Group (Kende et al, 2004. Plant Mol Bio)
AT1G72790	-4.308	-2.107	0.00012	hydroxyproline-rich glycoprotein family protein
AT2G36120	-4.307	-2.107	4.74e-06	DOT1 (DEFECTIVELY ORGANIZED TRIBUTARIES 1)	Encodes a glycine rich protein that is involved in leaf vascular patterning. dot1 mutants have an aberrant open-class venation pattern in leaves and cotyledons, as well as several other leaf development defects.
AT2G17040	-4.307	-2.107	1.75e-21	anac036 (Arabidopsis NAC domain containing protein 36); transcription factor
AT1G73190	-4.3	-2.104	8.89e-09	TIP3;1; water channel	Moves to the Protein Storage Vacuole in a Golgi independent manner
AT3G01860	-4.296	-2.103	8.83e-19	unknown protein
AT5G63410	-4.282	-2.098	1.77e-18	leucine-rich repeat transmembrane protein kinase, putative
AT3G12150	-4.271	-2.095	4.34e-08	unknown protein
AT5G50740	-4.27	-2.094	1.66e-07	metal ion binding
AT5G25930	-4.266	-2.093	3.73e-06	leucine-rich repeat family protein / protein kinase family protein
AT3G44890	-4.257	-2.09	2.23e-29	RPL9 (RIBOSOMAL PROTEIN L9); structural constituent of ribosome	Plastid ribosomal protein CL9
AT3G63110	-4.256	-2.089	0.00015	ATIPT3 (ARABIDOPSIS THALIANA ISOPENTENYLTRANSFERASE 3); ATP binding / tRNA isopentenyltransferase/ transferase, transferring alkyl or aryl (other than methyl) groups	Encodes cytokinin synthase involved in cytokinin biosynthesis. IPT3 subcellular localization is modulated by farnesylation- when farnesylated it is localized to the nucleus, otherwise to the chloroplast.
AT2G42220	-4.248	-2.087	0	rhodanese-like domain-containing protein
AT3G54260	-4.23	-2.081	0.00015	unknown protein
AT5G03380	-4.227	-2.08	1.47e-23	heavy-metal-associated domain-containing protein
AT3G06080	-4.21	-2.074	7.99e-15	unknown protein
AT1G17860	-4.203	-2.071	3.04e-19	trypsin and protease inhibitor family protein / Kunitz family protein
AT4G39640	-4.201	-2.071	7.68e-19	GGT1 (GAMMA-GLUTAMYL TRANSPEPTIDASE 1); gamma-glutamyltransferase/ glutathione gamma-glutamylcysteinyltransferase	The gene encodes a gamma-glutamyltransferase (AKA gamma-glutamyl transpeptidase, EC 2.3.2.2) that is located in vascular tissues (predominantly phloem) of leaves and is involved in the degradation of glutathione. The encoded enzyme also mitigates oxidative stress by metabolizing GSSG (oxidized form of GSH - glutathione) in the apoplast.
AT5G20450	-4.2	-2.07	1e-05
AT1G80280	-4.198	-2.07	1.5e-06	hydrolase, alpha/beta fold family protein
AT4G24930	-4.176	-2.062	0	thylakoid lumenal 17.9 kDa protein, chloroplast
AT1G62780	-4.173	-2.061	0	unknown protein
AT4G16515	-4.171	-2.06	9.36e-10	unknown protein
AT1G13210	-4.169	-2.06	2.16e-33	ACA.l (autoinhibited Ca2+/ATPase II); ATPase, coupled to transmembrane movement of ions, phosphorylative mechanism / calmodulin binding
AT5G40150	-4.167	-2.059	1.75e-11	peroxidase, putative
AT3G13000	-4.158	-2.056	0.00061	transcription factor
AT4G03190	-4.154	-2.055	8.66e-12	GRH1 (GRR1-LIKE PROTEIN 1); auxin binding / protein binding / ubiquitin-protein ligase	Encodes an F box protein belonging to the TIR1 subfamily. This protein forms SCF complexes with ASK1 and CUL1 and interacts with Aux/IAA proteins in an auxin-dependent manner. It also has sequence similarity to the yeast protein GRR1, which is involved in glucose repression.
AT3G22240	-4.153	-2.054	7.87e-19	unknown protein
AT2G40530	-4.147	-2.052	0.0008	unknown protein
AT2G18660	-4.138	-2.049	0.00015	EXLB3 (EXPANSIN-LIKE B3 PRECURSOR)	Encodes PNP-A (Plant Natriuretic Peptide A). PNPs are a class of systemically mobile molecules distantly related to expansins; their biological role has remained elusive. PNP-A contains a signal peptide domain and is secreted into the extracellular space. Co-expression analyses using microarray data suggest that PNP-A may function as a component of plant defence response and SAR in particular, an…
AT5G35490	-4.137	-2.048	1.91e-20	unknown protein	Encodes MRU1 (mto 1 responding up). Up-regulated in mto1-1 mutant that over-accumulates soluble methionine.
AT5G26920	-4.136	-2.048	1.17e-34	CBP60G (CAM-BINDING PROTEIN 60-LIKE.G); calmodulin binding	Encodes a calmodulin-binding protein CBP60g (calmodulin binding protein 60-like.g). The calmodulin-binding domain is located near the N-terminus; calmodulin binding is dependent on Ca(2+). Inducible by both bacterial pathogen and MAMP (microbe-associated molecular pattern) treatments. Bacterial growth is enhanced in cbp60g mutants. cbp60g mutants also show defects in salicylic acid (SA) accumulat…
AT4G28660	-4.129	-2.046	0	PSB28 (PHOTOSYSTEM II REACTION CENTER PSB28 PROTEIN)	Similar to PsbW subunit of photosystem II.
AT4G33360	-4.121	-2.043	6.09e-09	terpene cyclase/mutase-related
AT1G04520	-4.117	-2.042	0.00039	PDLP2 (PLASMODESMATA-LOCATED PROTEIN 2)
AT1G70410	-4.116	-2.041	1.03e-18	carbonic anhydrase, putative / carbonate dehydratase, putative
AT5G15830	-4.107	-2.038	4.37e-07	AtbZIP3 (Arabidopsis thaliana basic leucine-zipper 3); DNA binding / transcription factor
AT4G22570	-4.104	-2.037	1.02e-08	APT3 (ADENINE PHOSPHORIBOSYL TRANSFERASE 3); adenine phosphoribosyltransferase	Encodes an adenine phosphoribosyltransferase (APT; EC 2.4.2.7), which is a constitutively expressed enzyme involved in the one-step salvage of adenine to AMP. APT3 has higher affinity for zeatin, isopentenyladenine and benzyladenine than APT1 but lower Vmax than APT1.
AT1G78460	-4.104	-2.037	1.03e-28	SOUL heme-binding family protein
AT5G66520	-4.1	-2.036	1.73e-06	pentatricopeptide (PPR) repeat-containing protein
AT1G66100	-4.086	-2.031	9.42e-39	thionin, putative	Predicted to encode a PR (pathogenesis-related) protein. Belongs to the plant thionin (PR-13) family with the following members: At1g66100, At5g36910, At1g72260, At2g15010, At1g12663, At1g12660.
AT3G18710	-4.078	-2.028	5e-05	PUB29 (PLANT U-BOX 29); ubiquitin-protein ligase	Encodes a protein containing a U-box and an ARM domain. This protein has E3 ubiquitin ligase activity based on in vitro assays.
AT2G18690	-4.076	-2.027	2e-05	unknown protein
AT1G63350	-4.075	-2.027	0.00014	disease resistance protein (CC-NBS-LRR class), putative
AT5G02200	-4.071	-2.025	1e-05	FHL (FAR-RED-ELONGATED HYPOCOTYL1-LIKE); protein binding	Encodes a small plant-specific protein with both nuclear localization and nuclear export signals that is specifically required, together with FHY1, for the light-regulated nuclear accumulation of phyA.
AT5G10390	-4.07	-2.025	0	histone H3
AT5G54970	-4.066	-2.024	4e-18	unknown protein
AT2G04780	-4.062	-2.022	1.12e-44	FLA7 (FASCICLIN-LIKE ARABINOOGALACTAN 7)	fasciclin-like arabinogalactan-protein 7 (Fla7)
AT4G18480	-4.051	-2.018	0	CHLI1; ATPase/ magnesium chelatase	Encodes the CHLI subunit of magnesium chelatase which is required for chlorophyll biosynthesis. All four cysteine residues of the protein form two disulfide bonds (Cys102-Cys193 and Cys354-Cys396) under oxidized conditions but are fully reduced by reduction. It was suggested that the redox state of CHLI is regulated in vivo by the change of the redox environment in the chloroplasts probably via t…
AT1G11860	-4.05	-2.018	2.11e-28	aminomethyltransferase, putative
AT1G04680	-4.049	-2.018	3.24e-12	pectate lyase family protein
AT5G15580	-4.044	-2.016	5e-05	LNG1 (LONGIFOLIA1)	Encodes LONGIFOLIA1 (LNG1). Regulates leaf morphology by promoting cell expansion in the leaf-length direction. The LNG1 homologue LNG2 (At3g02170) has similar function.
AT3G57330	-4.041	-2.015	6.41e-10	ACA11 (autoinhibited Ca2+-ATPase 11); calcium-transporting ATPase/ calmodulin binding
AT3G44990	-4.041	-2.015	8.22e-06	XTR8 (XYLOGLUCAN ENDO-TRANSGLYCOSYLASE-RELATED 8); hydrolase, acting on glycosyl bonds / xyloglucan:xyloglucosyl transferase	xyloglucan endo-transglycosylase
255082_at	-4.033	-2.012	4.31e-16	---	---
AT3G48100	-4.021	-2.008	2.91e-10	ARR5 (ARABIDOPSIS RESPONSE REGULATOR 5); transcription regulator/ two-component response regulator	Encodes a transcription repressor that mediates a negative feedback loop in cytokinin signalling. ARR5 expression is upregulated by Class I KNOX genes. Arr5 protein is stabilized by cytokinin in a two-component phosphorelay.
AT1G68590	-4.018	-2.006	0	plastid-specific 30S ribosomal protein 3, putative / PSRP-3, putative
AT5G51720	-4.014	-2.005	1.39e-20	unknown protein
AT3G55330	-4.011	-2.004	5.32e-44	PPL1 (PsbP-like protein 1); calcium ion binding
AT1G19960	-4.008	-2.003	7e-05
AT5G48540	-4.006	-2.002	1e-05	33 kDa secretory protein-related
