# Supplementary material for: Dynamic changes in genome-wide histone H3 lysine 4 methylation patterns in response to dehydration stress in Arabidopsis thaliana
Source: BMC Plant Biol. 2010 Nov 5;10:238. doi: 10.1186/1471-2229-10-238 (PMC3095321; doi:10.1186/1471-2229-10-238)
Supplement: Additional File 7 — Table S6. Genomic location of regions enriched for H3K4 methylation. The intergenic or intragenic locations of the peaks of H3K4me3 were determined across the genome for mono-, di-, and tri-methylated H3K4 in the watered and dehydration-stressed conditions. [file 1471-2229-10-238-S7.XLSX]

## Sheet: Regions mapping to genes
Additional File 7 Table S6. Genomic location of regions enriched for H3K4 methylation
Treatment and type of H3K4 methylation		Number of H3K4 methylation regions		Number of regions mapping to genes*		Percentage of regions mapping to genes
Water:H3K4me1		25704		21750		84.6172
Dry:H3K4me1		26718		21511		80.5113
Water:H3K4me2		27450		23898		87.0601
Dry:H3K4me2		26318		22978		87.3091
Water:H3K4me3		17964		15875		88.3712
Dry:H3K4me3		19815		17360		87.6104
Interesection of regions containing H3K4 me1, me2, and me3		11320		9721		85.8746
* Includes 200bp upstream and downstream of transcribed regions of annotated protein coding genes
TOTAL # protein coding genes in TAIR9 = 27169
